# Supplementary material for: Untargeted metabolomic genome-wide association study reveals genetic and biochemical insights into polyphenols of apple fruit
Source: Hortic Res. 2025 Aug 12;12(9):uhaf159. doi: 10.1093/hr/uhaf159 (PMC12377893; doi:10.1093/hr/uhaf159)
Supplement: Web_Material_uhaf159 [file web_material_uhaf159.zip]

Archive with 5 entries (5 files):
- Supplementary Figures [2025-04-28].pdf
- Supplementary Method Figure SM2.docx
- Supplementary Method SM1-Traveling wave ion mobility.docx
- Supplementary Methods SM2 - SNP Location by Gene.R.txt
- Supplementary Tables S1-S6 (2025-04-29).xlsx
