# Supplementary material for: Untargeted metabolomic genome-wide association study reveals genetic and biochemical insights into polyphenols of apple fruit
Source: Hortic Res. 2025 Aug 12;12(9):uhaf159. doi: 10.1093/hr/uhaf159 (PMC12377893; doi:10.1093/hr/uhaf159)
Supplement: Web_Material_uhaf159 [file web_material_uhaf159.zip › Supplementary Methods SM2 - SNP Location by Gene.R.txt]

library(readxl) #version 1.4.5
library(tidyverse) #version 2.0.0

t4 <- read_xlsx("Supplementary_Table_S4.xlsx") 

# data retrieved from https://www.rosaceae.org/species/malus/malus_x_domestica/genome_GDDH13_v1.1
# 4-24-2025
gff <- read.delim("gene_models_20170612.gff3", col.names = paste0("x", rep(0:9))) # 

gff_CDS <- gff %>% 
  filter(str_detect(x8, paste(unique(t4$Proximal_Gene_ID), collapse = "|"))) %>% 
  mutate(x9 = str_extract(x8, "Parent=mRNA:[A-Z0-9]+")) %>% 
  mutate(x9 = str_remove(x9, "Parent=mRNA:")) %>% 
  filter(x2 == "CDS") %>% 
  select(x0, x3, x4, x9) %>% 
  rename("chr" = "x0", "start" = "x3", "end" = "x4", "gene" = "x9") %>% 
  mutate(location = paste0(chr, ":", start, "..", end)) %>% 
  mutate(chr = as.numeric(str_remove(chr, "Chr[0]*")))

gff_gene <- gff %>% 
  filter(str_detect(x8, paste(unique(t4$Proximal_Gene_ID), collapse = "|"))) %>% 
  filter(x2 == "gene") %>%
  mutate(x9 = str_remove(x8, ".*Name=")) %>% 
  mutate(x9 = str_remove(x9, ";.*")) %>%
  select(x0, x3, x4, x9) %>% 
  rename("chr" = "x0", "start" = "x3", "end" = "x4", "gene" = "x9") %>% 
  mutate(location = paste0(chr, ":", start, "..", end)) %>% 
  mutate(chr = as.numeric(str_remove(chr, "Chr[0]*")))

gff_3utr <- gff %>% 
  filter(str_detect(x8, paste(unique(t4$Proximal_Gene_ID), collapse = "|"))) %>% 
  filter(x2 == "three_prime_UTR") %>%
  mutate(x9 = str_remove(x8, ".*Parent=mRNA:")) %>% 
  mutate(x9 = str_remove(x9, ";.*")) %>%
  select(x0, x3, x4, x9) %>% 
  rename("chr" = "x0", "start" = "x3", "end" = "x4", "gene" = "x9") %>% 
  mutate(location = paste0(chr, ":", start, "..", end)) %>% 
  mutate(chr = as.numeric(str_remove(chr, "Chr[0]*")))

gff_5utr <- gff %>% 
  filter(str_detect(x8, paste(unique(t4$Proximal_Gene_ID), collapse = "|"))) %>% 
  filter(x2 == "five_prime_UTR") %>%
  mutate(x9 = str_remove(x8, ".*Parent=mRNA:")) %>% 
  mutate(x9 = str_remove(x9, ";.*")) %>%
  select(x0, x3, x4, x9) %>% 
  rename("chr" = "x0", "start" = "x3", "end" = "x4", "gene" = "x9") %>% 
  mutate(location = paste0(chr, ":", start, "..", end)) %>% 
  mutate(chr = as.numeric(str_remove(chr, "Chr[0]*")))

t4_2 <- t4 %>% 
  mutate(SNP_Location = "Near_Gene")

tmp <- character()

for(i in 1:nrow(t4_2)){
   tmp <- gff_gene[gff_gene$chr == t4_2$Chromosome[i] & 
                    t4_2$Position[i] >= gff_gene$start & 
                    t4_2$Position[i]<= gff_gene$end, 4]
   t4_2$SNP_Location[i] <- ifelse(length(tmp)==0, t4_2$SNP_Location[i], "Within_Intron")
}

for(i in 1:nrow(t4_2)){
   tmp <- gff_3utr[gff_3utr$chr == t4_2$Chromosome[i] & 
                    t4_2$Position[i] >= gff_3utr$start & 
                    t4_2$Position[i]<= gff_3utr$end, 4]
   t4_2$SNP_Location[i] <- ifelse(length(tmp)==0, t4_2$SNP_Location[i], "Within_3_UTR")
}

for(i in 1:nrow(t4_2)){
   tmp <- gff_5utr[gff_5utr$chr == t4_2$Chromosome[i] & 
                    t4_2$Position[i] >= gff_5utr$start & 
                    t4_2$Position[i]<= gff_5utr$end, 4]
   t4_2$SNP_Location[i] <- ifelse(length(tmp)==0, t4_2$SNP_Location[i], "Within_5_UTR")
}

for(i in 1:nrow(t4_2)){
   tmp <- gff_CDS[gff_CDS$chr == t4_2$Chromosome[i] & 
                    t4_2$Position[i] >= gff_CDS$start & 
                    t4_2$Position[i]<= gff_CDS$end, 4]
   t4_2$SNP_Location[i] <- ifelse(length(tmp)==0, t4_2$SNP_Location[i], "Within_Exon")
}

write_csv(t4_2, file = "Supplementary_Table_S4.csv")
