# Supplementary material for: Untargeted metabolomic genome-wide association study reveals genetic and biochemical insights into polyphenols of apple fruit
Source: Hortic Res. 2025 Aug 12;12(9):uhaf159. doi: 10.1093/hr/uhaf159 (PMC12377893; doi:10.1093/hr/uhaf159)
Supplement: Web_Material_uhaf159 [file web_material_uhaf159.zip › Supplementary Tables S1-S6 (2025-04-29).xlsx]

## Sheet: Table S1
Supplementary Table S1. Metabolite reporting checklist and recommendations for LC-MS.
Level	Aspect	Information	Fill in
general aspect	Type of metabolome analysis	targeted metabolite analysis	FALSE
		non-targeted metabolite class scale profiling	FALSE
		non-targeted metabolome scale profiling	TRUE
		non-targeted finger printing of mass features	FALSE
	Type of quantification	absolute or quantification	Quantification
	Type of reference samples	chemcially defined	TURE
		biologically defined	A mixture of 100 randomly selected varieties
	Type of replication	analytical (same analytical sample preparation)	2
		technological (same biological preparation)	2
		biological (same experimental condition)	1
		full experiment	2
	Type of technology	reference publication	Plant Cell reference style. Fernie et al. (2011)
	Sample preparation	method of sample preparation	Extracted with 80% aqueous methanol with 0.1 % formic acid (Please see methods for detailed information)
		method of chromatography/separation	LC Gradient elute with a BEH C18 1.7µm 1.0 x 100 mm column (Waters Corporation, Milford MA, USA)
		method of ionization	ESI, MSe in positive model and negative mode
		method of detection	MSe and instrumentation (Synapt XS HDMS mass spectrometer, Waters Corporation, Milford MA, USA)
metabolite/mass feature	Metabolite	metabolite name	Provided if queriable
		metabolite sum formula	Provided if queriable
		metabolite structure and public source of metabolite identifier	Chemspider, MassBank, Food DB, METLIN, HMDB
	Identification	identification process	Manually supervized
		by authentic mass isotopomer added to one or all biological sample(s)	FALSE
		by authentic reference compound within a co-processed reference mixture	TRUE
		by authentic reference compound previously mapped to the analytical system	TRUE
		reference library	Chemspider, MassBank, Food DB, METLIN, HMDB
		type of mass spectrum	Mass time-of-flight (Q-TOF) mass spectrometry (Waters)
		by match of molecular mass (single mass fragment)	TRUE
		by match of fragments	TRUE
		by match of fragmentation pattern	TRUE
		by match of mass spectrum to reference library	Match the molecular mass (or accurate mass) and the main fragments if queriable
		type of retention index	FALSE
		by match of retention time (index) to reference library	TRUE
	Quantification	type of quantification	Relative quantification
	Validity testing	Recovery testing (chemical analog)	FALSE
		Recovery testing (internally added mass isotopomer)	FALSE
		Recovery testing (mixture of most divergent samples from the experiment)	FALSE
		Test for linear range	FALSE
		Limit of quantification (LOQ)	FALSE
		Limit of detection (LOD)	FALSE

## Sheet: Table S2a
Supplementary Table S2a. LC-MS values by compound and apple.													1008_Enterprise	1010_Florina	1015_Liberty	1018_Judaine	1031_Rouville	1035_Moira	1037_INR6407	1042_CBR4T29	1044_Coop29	1046_Topaz	1064_Voinea	1069_Rebella	1071_Britegold	1073_Coop28	1076_Priam	1083_Macfree	1087_Ottawa654	1089_Richelieu	1093_Fantazja	1095_Shizuka	1100_SJCXN982	1104_8B1456	1106_MN1839	1113_NY6570719	1115_Keepsake	1116_Keepsake	1120_Braeburn	1122_SJC649	1127_Rubinette	1130_SJCA16R5A15	1134_Melrose	1138_8C1830	1143_RedDelicious	1146_SPA283	1148_8S2918	1152_Maigold	1161_SPA505
Compound	Neutral mass (Da)	m/z	Charge	Retention time (min)	Chromatographic peak width (min)	Identifications	Max Fold Change	Highest Mean	Lowest Mean	Isotope Distribution	Maximum Abundance	Minimum CV%	average ngTE	average ngTE	average ngTE	average ngTE	average ngTE	average ngTE	average ngTE	average ngTE	average ngTE	average ngTE	average ngTE	average ngTE	average ngTE	average ngTE	average ngTE	average ngTE	average ngTE	average ngTE	average ngTE	average ngTE	average ngTE	average ngTE	average ngTE	average ngTE	average ngTE	average ngTE	average ngTE	average ngTE	average ngTE	average ngTE	average ngTE	average ngTE	average ngTE	average ngTE	average ngTE	average ngTE	average ngTE
2.10_162.0533n	162.053	145.05	1	2.10013	0.54085	0	8.70675	Condition 495	Condition 199	100 - 2.87	2352.14	0	200.118	142.784	123.661	209.138	142.065	130.259	228.68	175.413	200.018	178.534	246.53	323.619	84.1278	203.046	205.014	137.006	154.901	109.253	94.2657	159.562	115.478	180.374	147.624	214.106	214.466	133.978	217.165	163.067	200.835	115.492	103.419	155.661	82.4937	177.497	108.82	192.412	153.562
2.10_289.0919m/z		289.092	1	2.10013	0.296	0	14.3375	Condition 495	Condition 352	100 - 2.58	355.325	0.13	25.4375	20.3724	15.7279	26.6423	20.7489	16.8606	28.7711	22.9059	25.7256	24.5219	35.5537	43.7488	12.0974	29.8474	27.0895	16.6793	19.6267	14.6122	12.8256	22.7961	16.9359	29.5059	21.0385	28.7373	30.187	18.2076	27.2644	22.0967	31.4879	16.504	14.879	23.6403	12.8663	24.5881	16.7815	23.7376	23.0787
2.10_342.1170n	342.117	365.106	1	2.10013	1.24343	0	8.899	Condition 56	Condition 199	100 - 12.2 - 2.02	6100.47	0.2	638.864	458.162	360.703	609.318	444.343	385.706	658.92	505.157	610.75	517.909	710.874	980.127	277.305	642.607	603.895	410.675	470.327	313.161	242.713	493.055	367.2	600.41	434.14	664.76	678.113	503.01	673.338	501.626	588.458	349.536	272.095	480.167	254.095	507.435	333.678	561.017	474.909
2.10_362.0976m/z		362.098	1	2.10013	0.217117	0	11.7	Condition 478	Condition 199	100 - 9.05 - 1.05	894.672	0.07	80.6541	56.3041	51.1578	72.158	57.8605	52.473	85.5186	65.5191	78.3869	63.9313	93.5455	128.547	35.0448	76.0367	79.6678	59.0362	63.6218	41.562	39.0547	64.3865	46.6199	71.6164	56.2156	83.8605	92.5372	86.6888	91.1835	51.8927	70.7704	48.8058	40.8428	71.6695	30.8718	60.9716	42.6011	65.8834	62.508
2.10_381.0804m/z		381.08	1	2.10013	0.24475	0	10.5423	Condition 467	Condition 199	100 - 11.7	565.003	0.2	60.5226	37.5342	28.912	45.5764	30.4351	32.2047	56.7499	35.6668	44.4032	34.6677	47.5025	72.0481	18.5543	46.1303	35.7755	26.4679	41.8405	26.4698	18.0734	40.2397	29.5289	46.1924	28.1503	53.444	57.5967	65.1985	57.7497	49.137	45.3649	30.4118	16.7665	37.2506	23.6729	42.5818	25.3724	44.7247	46.3482
2.10_396.0360m/z		396.036	1	2.10013	0.351283	0	9.25219	Condition 495	Condition 266	100 - 23.9	1748.35	0.09	97.7323	70.089	66.863	90.3939	72.3419	63.3933	87.083	87.3502	92.3375	79.7244	145.12	156.471	46.3511	89.8417	81.0164	73.5516	78.8748	48.3796	53.9869	69.816	53.8903	80.5831	72.937	101.884	98.8041	78.5486	107.649	64.5877	88.6641	58.9713	57.3407	93.3072	60.8791	85.6786	54.4383	88.3251	65.8331
2.10_505.1774m/z		505.177	1	2.10013	0.24475	0	12.9302	Condition 495	Condition 303	100 - 13.3 - 0.575	327.05	0.06	28.8885	24.1259	14.1854	27.0272	20.1859	15.7065	32.534	23.6951	35.3607	28.8438	32.3579	49.3207	12.6781	30.52	25.8943	16.3198	21.4192	13.3408	11.1258	24.6529	19.4232	29.896	24.8931	30.8782	35.616	32.5328	33.5432	22.171	32.9714	16.766	11.4373	24.3919	12.6358	23.424	16.1996	23.1891	25.0952
2.10_558.0888m/z		558.089	1	2.10013	0.309817	0	6.15446	Condition 21	Condition 83	100 - 24.5 - 0.191	554.968	0	47.1416	43.4646	27.8697	45.216	35.1623	27.6301	41.5437	45.1699	55.4994	38.548	56.126	76.4737	25.52	49.8069	36.7647	36.4348	40.3546	25.1502	20.4493	44.4456	38.6817	53.0948	42.4703	47.3457	52.5828	58.7429	48.7296	36.7365	56.0285	28.9694	30.0019	47.264	31.2965	45.9567	36.6103	37.5982	45.2806
2.10_868.2849m/z		868.285	1	2.10013	0.203283	0	Infinity	Condition 482	Condition 67	100 - 69.6 - 0.167	74.0322	0.69	5.14143	4.4021	1.07953	2.61772	2.02657	1.60709	3.27848	2.05583	6.18896	4.57324	3.47117	7.28125	2.80748	3.88713	3.0231	0.89654	2.06405	0.644599	0.106656	3.12652	4.70168	4.18275	3.87747	4.4221	5.94496	7.98966	3.93071	1.81482	4.11602	1.55329	0.282874	3.87105	0.526204	2.06304	0.989468	1.32409	3.84018
2.10_945.2718m/z		945.272	1	2.10013	0.217117	0	Infinity	Condition 123	Condition 303	100 - 19.5	185.857	0.24	7.83375	13.8193	2.46404	5.76513	8.15739	5.24924	8.31149	8.59146	11.257	8.38614	6.29721	15.3188	7.43947	8.57365	5.47126	4.39682	4.93582	2.92249	3.90058	8.75822	10.1387	16.1744	9.53119	10.7873	8.78878	15.871	8.45033	9.90348	13.0061	5.60337	5.66323	11.2712	7.63707	6.94732	8.70983	8.48405	12.9552
2.11_85.0286m/z		85.0286	1	2.11395	0.378933	0	9.09643	Condition 495	Condition 199	100 - 0.0832	337.364	0.16	24.392	16.884	14.9877	25.5094	17.3047	16.7402	27.825	21.8596	23.5866	20.9115	31.0647	42.3136	9.90168	23.4372	24.8286	16.7888	18.9187	13.6429	11.364	19.03	13.5694	22.1128	17.3674	26.4003	26.9065	18.7558	26.603	18.0753	24.2121	14.4934	12.8186	18.4554	11.3827	21.5106	12.4485	21.7916	18.0585
2.11_97.0287m/z		97.0287	1	2.11395	0.406583	0	13.2915	Condition 145	Condition 352	100	239.056	0.28	25.7723	12.9449	11.2351	22.1382	11.5191	13.7967	22.3368	18.9623	15.0942	16.7087	23.5482	32.3535	6.19581	17.8796	18.8417	11.6817	14.4903	10.5417	8.21291	13.4411	8.92206	16.6228	13.4418	18.0711	18.7732	11.6841	20.2278	21.626	18.5008	9.66185	9.36809	14.4289	6.8147	16.2052	8.328	20.4002	13.109
2.11_134.0453m/z		134.045	1	2.11395	0.296	0	Infinity	Condition 61	Condition 57	100 - 0.0675	195.795	0.19	3.0423	0.186381	1.09026	0.601704	2.2097	6.37411	3.44522	2.4448	3.12028	0.372378	0.403825	18.8165	0.397025	3.55559	0.134084	0.118822	0.385941	0.984803	1.07861	1.02544	2.85872	9.49182	3.70733	0.0940026	2.12181	3.42403	4.33562	11.7829	0.585943	1.82365	1.24087	2.23547	7.10273	5.8803	3.12177	4.85794	3.97422
2.11_180.0872m/z		180.087	1	2.11395	0.296	0	Infinity	Condition 495	Condition 185	100	118.177	0.05	6.99442	3.9783	4.72828	8.36895	5.64658	5.44332	8.13691	6.40059	6.67241	8.21112	10.8859	14.3003	2.78671	7.58147	10.0045	4.87586	5.55485	4.0764	3.6837	6.66067	3.21259	5.15643	5.35982	8.81798	7.67934	1.10456	7.89639	5.64763	7.08454	5.03118	3.28019	4.57525	2.22341	6.98595	3.52672	7.49786	4.77129
2.11_259.0819m/z		259.082	1	2.11395	0.24475	0	47.5935	Condition 30	Condition 199	100 - 0.0604	108.838	0.4	8.83627	6.28158	4.7884	9.22678	7.66217	7.12587	10.798	8.54093	8.62291	8.61503	12.111	16.0284	3.99499	10.6561	10.3191	4.674	7.46827	5.08428	4.39137	8.02903	6.1295	9.98313	7.88659	10.1346	10.4721	5.22667	9.72906	8.16774	10.6617	6.62096	3.57961	8.03858	4.18274	9.44551	5.84427	8.91976	7.82684
2.11_275.9930m/z		275.993	1	2.11395	0.499383	0	7.65445	Condition 495	Condition 199	100 - 5.28	405.213	0.02	38.5032	25.4628	22.139	40.7072	25.097	25.1648	39.4961	31.5865	39.172	29.228	47.7259	68.7736	17.9108	39.7216	41.5559	29.2494	29.1264	20.7126	13.6348	31.751	23.8575	36.4766	24.2137	42.634	45.8747	36.1159	38.5366	36.5704	34.1488	22.0359	17.0662	29.3805	21.954	31.947	21.9108	36.6472	30.488
2.11_360.1505m/z		360.15	1	2.11395	0.2724	0	75.1978	Condition 56	Condition 502	100	530.519	0.08	42.1943	34.5932	27.7249	49.6138	40.0169	31.3564	49.7436	39.1252	45.9841	45.6084	54.8417	73.6564	21.5933	55.3153	57.6907	32.5474	39.0662	25.1733	19.9577	40.2834	26.4948	39.9587	35.2177	55.8196	56.7823	16.5212	49.9107	40.8763	37.4183	29.615	19.3123	32.0068	14.3812	38.5466	24.6703	41.2936	29.6331
2.13_323.0073n	323.007	324.015	1	2.12777	0.309817	0	5.5735	Condition 112	Condition 363	100 - 29.6	783.857	0.19	69.1223	51.5715	65.842	74.7334	53.1954	55.1224	78.9156	79.9638	74.3257	54.2726	91.2891	127.964	27.7478	70.2093	72.0244	77.2021	57.0355	52.3562	48.5731	64.881	42.879	65.6842	55.257	76.3001	84.0965	76.8431	79.8344	47.6365	71.3965	45.9881	76.8494	74.0185	49.3866	78.7969	55.3884	74.5505	58.4232
2.13_368.0047m/z		368.005	1	2.12777	0.217117	0	6.87986	Condition 496	Condition 421	100 - 35.9	550.656	0.03	48.382	35.2902	35.6711	49.1979	36.043	33.4235	50.1186	47.4505	49.0033	36.2819	55.2925	75.0201	18.6213	44.981	47.5685	43.7129	39.915	28.2745	27.4068	37.0304	26.6703	40.8991	31.8154	48.265	54.7421	45.4124	50.5586	35.2229	39.802	27.3799	38.7255	42.1892	31.8011	43.5601	29.5078	45.2187	35.3297
2.13_378.0251m/z		378.025	1	2.12777	0.217117	0	Infinity	Condition 495	Condition 480	100	58.2517	0.23	0.839478	1.09016	0.672633	2.1167	1.44858	1.01853	1.55974	1.10151	1.21893	1.08107	2.2667	5.25107	0.66679	1.82529	1.10631	1.01283	1.33065	0.482269	0.566511	1.78651	1.23023	1.51385	1.07671	1.81776	1.85485	2.72367	1.6866	1.71053	1.48817	0.904419	0.332918	1.79434	1.88459	1.21704	1.77767	1.58524	1.27182
2.13_515.0926m/z		515.093	1	2.12777	0.296	0	Infinity	Condition 481	Condition 158	100 - 0.36	47.7333	0.64	2.63661	2.1301	1.63008	1.59036	1.73583	2.15292	4.43676	1.26835	4.06397	2.31911	3.24841	4.93702	2.04376	4.022	4.78274	2.29222	2.19677	1.12293	1.64745	3.37149	2.04766	3.32647	3.00156	4.20285	3.30531	4.01731	3.33537	2.40123	1.53261	1.90658	0.947671	3.55702	0.230102	2.24981	1.91822	3.08718	1.13845
2.13_530.0580m/z		530.058	1	2.12777	0.203283	0	10.4249	Condition 496	Condition 199	100 - 73.3 - 9.91	411.101	0.07	31.0516	21.6325	22.6976	33.1323	20.3077	21.9199	38.0672	25.977	30.6038	24.8924	37.2322	51.1251	10.0613	31.2579	31.5567	24.3667	23.7063	19.797	16.8704	23.34	16.1085	25.5523	20.684	30.3619	30.2111	32.7302	33.5069	21.0286	28.1094	16.2582	16.8428	23.373	16.027	25.6371	14.7243	31.5348	21.7104
2.16_405.0101m/z		405.01	1	2.15542	0.323633	0	Infinity	Condition 223	Condition 3	100 - 0.844	308.893	0.78	5.17984	0.00428879	0	0.0916572	0.0131517	0.0323335	0.463818	5.786	0	1.60797	0.164188	0	0	0.00225772	0	0	0.342652	0	0	0	0	0	1.25502	0	0.208822	0.0261471	0	4.72161	0.198639	0.121482	0	1.13067	0	0	0.0853854	2.51485	0.21816
2.18_337.0624m/z		337.062	1	2.18307	0.217117	0	Infinity	Condition 163	Condition 252	100 - 2.44	39.7981	0.31	1.2574	1.32091	2.64001	1.01991	0.803985	2.21752	2.26874	2.78564	1.45866	1.10871	2.04252	2.31282	0.332978	1.20904	1.06466	1.83056	1.32704	2.15153	2.22567	1.00202	0.255223	0.673962	1.46657	0.582048	2.21652	2.85846	2.00854	0.866519	1.46318	1.2102	3.84009	2.11415	0.579336	2.26539	1.73812	0.926257	1.86918
2.18_371.0137m/z		371.014	1	2.18307	0.203283	0	Infinity	Condition 352	Condition 499	100	58.1315	0.12	2.25898	1.54817	4.00511	0.917332	1.62211	1.86193	1.96245	3.99569	1.93297	0.698523	2.65319	2.8076	0.598519	2.05887	0.959216	2.83427	2.11655	2.14617	2.72201	1.65803	1.23948	2.08827	2.29369	2.14891	2.01517	2.70625	1.65966	0.830182	1.32331	1.17335	6.05786	3.23885	3.35813	3.44156	2.63833	1.39425	1.91857
2.18_900.2072m/z		900.207	1	2.18307	0.230933	0	Infinity	Condition 21	Condition 199	100 - 5.76	137.72	0.07	6.57039	8.09038	2.2652	5.83942	3.42715	1.90484	6.68581	5.18479	11.6635	4.85006	6.04143	11.2471	4.00083	8.25307	2.47971	1.08163	4.44167	1.89589	0.822919	6.20842	9.60498	10.9333	6.8081	7.70364	7.71824	11.1009	8.20121	5.30858	13.4763	4.09816	0.592187	6.77893	1.99687	7.44037	5.9378	3.00974	7.43083
2.20_187.9773m/z		187.977	1	2.1969	0.230933	0	Infinity	Condition 158	Condition 479	100	93.782	0.25	7.34391	4.65851	6.56925	9.33924	3.36276	5.05502	7.91827	7.81508	7.33595	4.59622	8.11339	11.8722	1.1498	5.7584	7.67592	7.56838	5.64667	5.13713	3.82844	5.14389	2.4408	3.80943	4.33368	6.93822	7.01696	6.01822	8.11474	5.08601	6.65698	3.24014	5.66492	4.87179	3.5959	7.83894	3.15664	10.0653	5.22916
2.20_231.9673m/z		231.967	1	2.1969	0.2724	0	22.2086	Condition 158	Condition 421	100 - 6.22	275.977	0.05	20.245	13.94	17.5602	28.033	12.7018	15.2759	25.0271	24.1599	22.2956	16.3561	25.1615	36.6428	4.49308	19.5606	21.6907	22.1552	17.558	14.5948	11.0164	15.3435	8.03373	14.3721	12.0545	21.3988	23.2661	18.6457	23.9945	14.3814	18.273	10.0865	16.4518	14.6014	12.1573	20.5467	11.3593	28.0832	15.5782
2.20_268.9781m/z		268.978	1	2.1969	0.217117	0	Infinity	Condition 308	Condition 89	100 - 0.21	64.5752	0.08	3.85659	2.04657	3.14182	7.37792	2.04883	2.44206	6.34885	5.02086	3.67566	2.58203	5.28441	6.47483	0.135568	3.18491	3.55503	4.07215	4.62643	3.05857	1.91791	2.32301	0.465547	0.774578	1.09554	3.6919	6.82846	1.65277	6.17376	1.55247	3.54698	1.83367	2.83691	2.30179	2.27794	4.51081	0.923271	5.72665	3.02947
2.20_276.9656n	276.966	277.973	1	2.1969	0.39275	0	15.8957	Condition 158	Condition 421	100 - 9.6 - 0.061	896.505	0.02	65.6048	46.8184	58.7627	82.141	40.6448	50.6174	77.4007	73.9843	72.1629	52.8801	80.7599	113.376	15.4845	63.0844	71.2542	74.7786	55.6711	49.1713	38.9819	49.2498	27.4164	47.7605	38.7766	69.9966	71.6046	58.4678	76.6729	47.4235	62.7156	34.7888	60.674	50.2824	43.063	69.8748	37.7229	93.4754	51.1172
2.20_291.0207m/z		291.021	1	2.1969	0.258583	0	Infinity	Condition 247	Condition 151	100 - 7.12	105.327	0.04	6.40283	3.39629	6.34787	8.62498	3.00915	4.9789	7.65045	7.26514	5.8538	5.05408	7.008	10.7036	0.429902	4.91643	5.31085	5.54644	5.7044	4.3623	3.22946	3.28529	1.72216	3.78811	2.4753	5.61608	8.42007	6.13617	8.10777	4.352	5.34284	3.07794	5.18759	2.83097	1.0349	5.73053	2.09404	9.82943	5.49963
2.20_293.0111m/z		293.011	1	2.1969	0.2724	0	8.39614	Condition 365	Condition 479	100 - 98.4	109.053	0.07	9.29754	5.10684	7.80954	10.0172	5.80675	6.84128	8.18464	11.0636	8.95679	6.53661	10.0933	12.3667	2.81291	8.36466	8.29163	8.75673	7.42592	4.92586	5.74191	6.62453	3.32665	6.66376	4.67992	8.22967	10.1241	9.12567	11.1856	6.45186	7.28623	4.72139	7.90424	7.31563	5.09164	8.36079	4.25709	12.2475	6.84471
2.20_312.9679m/z		312.968	1	2.1969	0.230933	0	Infinity	Condition 38	Condition 151	100 - 0.6	121.926	0.02	8.40887	4.97425	7.26479	13.5091	3.54087	6.86455	10.463	10.6346	10.066	6.57577	9.69476	14.9306	0.674834	7.11973	8.25754	8.86732	8.44529	5.78657	4.76264	5.79121	1.92442	3.8317	3.32465	7.43696	10.7612	5.38087	11.9192	5.06502	8.05802	4.33067	5.6637	5.81849	4.90243	10.3634	3.20438	12.5868	6.74228
2.20_321.9635m/z		321.963	1	2.1969	0.2724	0	35.4715	Condition 95	Condition 151	100 - 99.5 - 1.93	477.08	0.13	21.8632	15.0155	20.78	28.7888	13.3543	19.1619	25.7852	26.6353	25.257	16.3122	27.086	37.9918	3.80335	21.0109	24.172	27.2216	20.6236	16.88	13.5692	17.5486	8.67563	16.0111	13.156	23.696	25.6768	22.1233	26.2191	16.6626	18.9231	11.6986	19.4347	15.6315	16.316	24.1084	11.9597	34.6372	17.6007
2.20_324.9712m/z		324.971	1	2.1969	0.258583	0	Infinity	Condition 496	Condition 151	100	130.479	0.02	7.82595	4.01956	8.03791	11.1722	4.19849	6.12141	9.79704	9.38049	7.53947	6.21047	9.65148	12.6159	0.55847	5.50583	8.29993	8.54369	6.83011	6.15966	4.76019	4.66957	1.7103	3.87533	3.60806	8.23588	7.53292	7.62106	9.35568	5.70018	5.9284	3.35896	6.3963	4.3571	4.15784	8.04074	2.33499	11.9349	5.52916
2.20_335.0369m/z		335.037	1	2.1969	0.230933	0	Infinity	Condition 76	Condition 5	100	53.1833	0.41	0.603536	1.26488	1.98874	1.41861	0	1.66939	3.27261	0.456453	0.384378	0.431995	2.31409	2.23698	0	0.505532	0.715194	0.274573	0.424777	1.61777	1.81063	0.802958	0.0865609	0.394849	0.126687	0.399114	0.916034	1.2676	1.30736	0.552962	1.64468	0.711935	0.637039	0.17077	0.0748758	1.18162	0	1.26651	0.746585
2.20_443.1238m/z		443.124	1	2.1969	0.296	0	14.504	Condition 21	Condition 65	100 - 2.34	251.228	0.03	15.5195	19.2101	9.25931	13.9871	11.4355	10.0868	16.9924	17.3576	24.8117	13.819	18.0873	29.9695	9.40769	19.2822	11.0761	10.0682	13.1404	9.86216	5.81848	16.8034	17.3723	22.574	16.9913	22.4018	22.0774	24.9111	19.8891	11.4537	23.9216	11.2054	10.4725	18.8415	7.27873	16.7452	15.7987	11.71	19.7271
2.20_443.6260m/z		443.626	1	2.1969	0.258583	0	Infinity	Condition 373	Condition 64	100	60.9148	1.3	1.60088	3.17356	1.09827	1.29858	1.47915	1.26437	1.73786	2.2679	5.99103	1.977	1.71609	3.66903	1.59791	2.57789	0.78495	1.39082	1.57615	0.488668	0.452399	3.20035	4.03991	3.78882	3.18472	2.33355	2.60109	6.00928	1.8024	2.00036	4.49628	1.93183	0.83045	3.95394	0.165754	2.86852	2.91092	0.207533	2.97281
2.20_665.9840m/z		665.984	1	2.1969	0.230933	0	Infinity	Condition 145	Condition 3	100 - 1.17	131.9	0.46	0.594699	1.43341	0	1.04052	0	2.08639	9.33961	10.2017	0	6.04412	4.07681	1.9365	0	1.7328	1.52431	0	0.201131	0	0.872913	0.683492	0	4.18609	5.05857	0	1.17831	3.10523	2.89895	0	8.06406	1.00903	0	2.95591	0	8.33802	1.35005	16.247	6.65349
2.20_692.1113m/z		692.111	1	2.1969	0.230933	0	Infinity	Condition 95	Condition 13	100 - 25.7 - 3.38 - 0.372	159.084	0.04	6.16112	3.5895	6.50701	9.77689	1.95738	5.21949	16.3521	3.19083	5.43615	6.93808	8.78769	15.0982	0	6.10429	9.76079	2.67716	4.8205	6.68411	5.14017	2.71733	2.05652	4.6239	3.33777	4.18278	3.63072	7.24609	8.15951	2.43091	11.4224	2.7321	0.726822	2.13906	0.364508	5.68419	1.26818	4.63081	3.78827
2.21_288.0791m/z		288.079	1	2.21072	0.2724	0	Infinity	Condition 495	Condition 2	100	74.7983	0.7	0.123184	0	0.316578	0	0.429594	0.173801	0	0	0	0.48625	5.19958	4.26359	0	0	0.253936	0	0	0	0.0667559	0.158589	0	0	0	0	0.647967	0.109565	0	0	0	0.322867	0	0	1.53323	0.163052	0.240192	0	0
2.21_288.9874m/z		288.987	1	2.21072	0.2033	0	Infinity	Condition 481	Condition 1	100	14.9072	0.18	0	0	0	0.16104	0	0	0	0	0.176195	0	0	0	0	0	0	0	0	0	0	0	0	0	0	0.205807	0	0.103207	0	0	0	0	0	0	0	0	0	0.109095	0
2.21_326.9671m/z		326.967	1	2.21072	0.24475	0	Infinity	Condition 366	Condition 61	100	43.5183	0.02	0.500221	0.652336	1.87783	3.02349	0.403679	1.91173	2.06648	1.35557	1.80306	1.40042	1.6431	3.40192	0.0431664	1.61126	1.67548	1.96799	2.03088	1.11809	0.932073	0.851533	0.16791	0.228214	0.706709	1.17729	2.06893	2.29449	2.21446	0.623483	0.906721	0.763201	0.931453	0.704332	0.8033	1.85523	0.247046	3.33623	1.43272
2.21_339.0736m/z		339.074	1	2.21072	0.2407	0	Infinity	Condition 56	Condition 498	100 - 5.8	84.1281	0.22	7.05447	3.44706	6.0941	7.31324	3.82374	5.06393	10.9817	5.68822	5.51826	5.41036	9.63183	15.657	1.38077	6.79302	8.63987	5.05087	4.01501	6.23732	5.19655	5.19529	2.98624	5.9833	4.04249	6.64851	8.19684	7.93633	8.42149	2.70637	9.14662	3.54664	4.49811	5.77364	2.76007	7.25393	2.82997	5.59349	3.88328
2.21_349.9941m/z		349.994	1	2.21072	0.309817	0	18.176	Condition 410	Condition 421	100	232.603	0.01	20.1512	11.1689	15.8954	28.0845	9.74361	14.4245	29.5871	15.8118	20.2398	17.3669	26.1688	39.1036	2.86929	17.6071	22.382	15.0232	12.7666	14.5538	10.4949	13.5953	7.67144	13.9554	10.1488	17.3141	17.9156	18.2635	20.3712	12.7901	21.2136	8.99136	10.3563	10.2253	6.98534	15.6185	7.18073	22.7598	13.0645
2.23_340.0476m/z		340.048	1	2.2343	0.24475	0	Infinity	Condition 168	Condition 1	100 - 5.66	102.026	0.33	0	2.04874	0	0.00886633	0	0	0.000302579	0	4.78188	1.09931	4.60735	3.48239	0	6.55421	0.302653	0	0	0	0	2.03761	0	8.13835	0	0	0	0.0593914	0	0	6.34056	0	5.17488	3.89848	3.81761	0	2.04708	1.91984	3.54094
2.23_368.0413m/z		368.041	1	2.2343	0.230933	0	Infinity	Condition 372	Condition 65	100	55.0209	0.05	0.00303632	1.28363	0.152408	1.4238	0.158919	0.0149826	2.48368	0.0209055	0.00054832	0.000342571	2.49349	0.0173093	0.0216611	0.194825	2.68761	0.292678	0.639765	0.344341	0.117259	0.0131645	0.0243216	2.09872	0.00930616	0.259753	0.000598942	0.0193951	0.0013967	2.53864	0.157574	0.00575103	0.589363	0.199953	1.55471	0.209518	0.00944846	0.209487	1.03736
2.23_376.0951m/z		376.095	1	2.2343	0.226883	0	Infinity	Condition 252	Condition 2	100 - 1.68	50.9495	3.19	0.93681	0	0	0.441573	0.0922224	0.0977999	0.202609	0.122793	0.321941	0.576063	1.05497	2.25007	0	0.154716	1.26431	0	0.0828731	0.113034	0	0.113059	0.42619	0.335984	0	1.41033	2.71809	0	0.187323	0	0.340755	0	0	0	0	0	0	0.489436	0.477387
2.23_420.6051m/z		420.605	1	2.2343	0.240717	0	Infinity	Condition 494	Condition 1	100	17.5356	10.71	0	0.0949688	0	0.161836	0	0	0.572957	0	0	0.296329	0.324315	0.954508	0	0.332336	0.39735	0	0	0.460469	0	0	0	0	0	0.165929	0.189063	0.486339	0.476599	0	0.973207	0	0	0	0	0	0	0.261855	0.174873
2.23_512.0474m/z		512.047	1	2.2343	0.323633	0	Infinity	Condition 410	Condition 46	100 - 40.3	304.456	0.08	21.0045	6.08468	10.4666	26.7879	3.56958	10.93	34.7658	8.80449	17.8178	18.6561	19.4321	41.9875	0.0645663	15.0942	24.1565	5.95021	9.31301	11.797	5.71919	7.68737	3.89774	9.65775	5.8717	9.33621	10.9731	18.3188	16.6139	10.0026	22.6851	5.08881	1.9038	2.58538	0.367909	10.6875	1.68791	20.7607	9.63503
2.23_854.1645m/z		854.164	1	2.2343	0.203283	0	Infinity	Condition 149	Condition 5	100 - 26.4	113.717	0.12	6.95533	1.03212	2.9083	7.94946	0	1.55213	9.42287	1.47661	4.51822	5.74917	4.77724	15.7516	0	5.44732	8.74271	0.42837	2.07818	2.88611	1.06317	1.66323	1.04747	2.72467	1.16383	2.63685	2.39677	5.76254	5.46153	1.18978	9.1781	0.606113	0.196689	0.483359	0	2.99727	0.130485	2.4975	2.36781
2.25_212.1133m/z		212.113	1	2.24813	0.226883	0	Infinity	Condition 495	Condition 1	100	150.468	7.66	0	0	1.2292	0.57843	0.32023	0.640394	0.625069	1.06799	0.189539	1.17573	3.04078	2.73452	0.160854	0.183246	1.39689	0.82243	0.586933	0.766271	0.854942	0.404458	0.111181	0	0.200044	0.711501	1.22466	0	1.11826	0	0.853528	0.742231	1.24722	0.1171	1.53195	1.20662	0.169279	0	0.150744
2.25_219.0844m/z		219.084	1	2.24813	0.296	0	Infinity	Condition 168	Condition 1	100 - 0.141	119.752	0.31	0	5.69103	0	0	0	0	0	0	6.05433	4.22651	12.2074	9.23442	0	11.3049	0.50655	0	0	0	0	3.83988	0	13.3639	0	0	0	0	0	0	13.1042	0	9.88925	8.53191	5.12347	0	4.36573	6.05943	8.60023
2.25_272.0658m/z		272.066	1	2.24813	0.26835	0	29.5039	Condition 373	Condition 65	100 - 1.52	198.497	0.12	10.7125	13.2463	8.43922	11.2649	9.77101	8.97942	12.5147	15.1327	15.8198	10.5461	16.1638	22.6476	7.78945	13.0721	8.09201	12.7595	11.3069	8.51736	6.92246	12.9253	11.4584	15.5647	12.8951	14.8327	15.4015	19.546	14.9133	8.64379	17.806	10.2735	12.8286	16.3742	7.06872	16.0714	14.2321	9.73339	15.1835
2.25_287.0536m/z		287.054	1	2.24813	0.378933	0	Infinity	Condition 364	Condition 33	100	103.952	1.06	2.53755	0.392937	2.19085	0.507863	1.7475	3.61914	2.95563	2.62926	1.05441	2.91301	1.70321	1.39784	1.57924	1.92017	0.422656	0.218273	4.40162	0.31543	2.39542	0.242795	0.991512	1.00198	2.96084	5.50822	3.32986	2.17513	5.37111	0.729495	1.90119	3.85321	0.37537	3.71252	0	3.00285	0.65992	1.90504	1.43976
2.25_319.0645m/z		319.064	1	2.24813	0.309817	0	Infinity	Condition 308	Condition 479	100 - 2.19	357.697	0.09	22.2069	13.5922	24.097	24.0022	11.2835	21.2762	35.0709	19.868	14.7796	20.7594	30.4816	41.7847	0.355073	17.8849	20.8	17.8826	16.2333	21.0596	22.0244	12.6785	5.10071	14.2847	13.5997	16.8057	15.4556	17.1245	21.9844	12.0078	26.8754	11.6583	18.459	12.8471	4.48652	19.7068	6.48043	22.4585	14.7804
2.25_338.0303m/z		338.03	1	2.24813	0.296	0	Infinity	Condition 495	Condition 459	100 - 2.04	599.317	0.03	10.0371	8.77002	10.2648	10.5386	6.13435	5.81925	8.4681	12.0093	11.153	12.1189	37.2587	33.7121	3.06676	9.33557	12.7525	16.7043	5.42253	11.3774	7.46698	9.49872	5.8799	9.3955	7.3763	10.8371	13.0419	6.6851	11.7735	3.44249	11.3093	5.39956	12.816	9.08339	18.5431	10.8401	8.4688	9.54286	8.39638
2.25_384.0346m/z		384.035	1	2.24813	0.337467	0	Infinity	Condition 216	Condition 9	100 - 30.7	150.884	0.14	2.02556	1.08262	0.594344	0.378383	2.70975	0.331997	5.93629	1.17751	0	1.3251	5.54192	1.70744	0.0490056	0	0.467915	1.29732	0.307927	0.797081	2.96532	0.128486	0	2.48742	0.214549	0.790858	0	0.110056	2.9374	2.79607	0.84395	0.805248	1.12823	2.87345	3.11947	1.45408	0.719099	2.26768	1.425
2.25_417.0341n	417.034	382.02	1	2.24813	0.365117	0	15.9794	Condition 495	Condition 502	100 - 17.9 - 0.182	768.034	0.19	39.7222	22.1346	35.494	29.5032	37.0709	30.0847	34.6876	36.4874	23.2064	28.0653	60.4022	54.2205	19.1684	31.8941	26.4911	35.9056	38.5689	19.8486	37.3236	24.5923	17.2878	28.6039	33.9143	42.7071	35.3941	21.4099	41.4365	20.8357	38.2044	33.0694	34.4135	50.0688	24.057	42.6918	22.6552	31.724	22.0494
2.25_420.1034m/z		420.103	1	2.24813	0.26835	0	Infinity	Condition 271	Condition 13	100 - 1.78	90.8455	0.15	8.36509	2.21428	2.52467	10.2326	1.07746	3.82885	13.8975	2.69732	5.18491	7.4859	7.79535	16.29	0	6.35285	7.84543	0.997606	3.54525	3.67762	2.20473	2.14479	1.19729	4.10705	1.6677	3.37092	4.59621	5.35044	8.07772	2.31013	10.0959	2.06033	0.24694	1.65856	0	3.74617	0.162897	5.76601	2.67995
2.25_426.0111m/z		426.011	1	2.24813	0.44805	0	27.5532	Condition 501	Condition 395	100 - 16.1	430.962	0.01	22.7294	11.3121	18.2845	13.4278	19.5935	17.1842	22.5903	20.0615	10.7342	13.696	20.8849	22.1635	11.9157	17.1564	13.006	13.9957	23.6147	8.31114	18.6998	11.9233	9.84798	17.0509	21.4996	25.0665	18.4592	10.6631	24.785	14.5039	23.08	19.7066	14.964	29.8277	6.77698	21.419	11.2926	18.5397	11.835
2.25_544.0733m/z		544.073	1	2.24813	0.337467	0	50.2989	Condition 364	Condition 502	100 - 11.9	272.3	0.04	27.0451	11.2314	12.047	19.0212	16.7521	15.1267	24.7501	13.4504	13.2824	17.2978	23.4329	30.951	10.1785	20.9987	15.8005	7.45337	21.6564	6.32543	8.76652	12.9753	10.3369	17.0579	15.5379	25.2063	20.692	11.2403	25.3187	17.2193	21.8435	14.3336	4.33281	18.3996	4.41187	19.0017	6.87473	20.7314	12.0459
2.25_588.0635m/z		588.064	1	2.24813	0.296	0	38.225	Condition 501	Condition 395	100 - 29 - 0.357	295.32	0.16	25.592	9.50526	11.5211	12.4829	20.5998	14.5761	18.7847	13.6535	12.0794	15.3057	19.3219	23.1506	11.5809	17.2882	12.6483	6.06649	23.0082	4.22589	8.81082	10.1454	10.0243	15.9727	15.9276	27.9891	19.8981	9.56751	26.4819	18.4257	20.5	16.8357	3.34196	22.1374	3.20545	17.8247	7.47221	16.5459	9.91791
2.25_646.0690m/z		646.069	1	2.24813	0.2033	0	Infinity	Condition 463	Condition 5	100 - 15 - 0.706	82.6374	0.27	1.38595	0.2877	1.05778	5.1111	0	1.32005	6.95093	0.193169	1.52349	2.26562	2.15064	8.04708	0	1.38166	3.69652	0	0.232356	1.89265	0.52179	0.31806	0	0.476846	0	0.218183	0.391887	1.95495	2.09839	0.193263	3.04773	0	0	0	0	0.814537	0	1.65858	0.25572
2.26_109.0288m/z		109.029	1	2.26195	0.254533	0	Infinity	Condition 43	Condition 13	100 - 0.0686	105.54	0.07	8.92232	2.82783	5.09912	10.6231	3.18072	6.44662	15.3002	4.0067	6.26599	8.06852	10.0024	16.2768	0	6.9008	9.12107	2.2641	5.38208	4.82416	3.32994	4.0904	2.38093	6.01883	4.32383	5.28912	4.83171	4.11724	8.24629	5.49029	11.4284	2.72513	1.766	2.80491	0.867992	6.07298	1.25243	8.70972	4.69729
2.26_118.0866m/z		118.087	1	2.26195	0.203283	0	Infinity	Condition 119	Condition 11	100 - 0.697	376.823	0.01	6.81821	1.07978	0.353138	1.51361	1.70251	2.27228	5.75883	1.72401	3.99076	0.408	0	5.70045	0	14.4502	2.48544	0	0	2.00582	0.227525	0.958546	1.714	29.217	1.60801	0	0.571649	3.15452	1.51215	10.7383	3.74357	0	1.73417	1.6009	14.3553	3.44651	1.89461	15.3946	2.2206
2.26_179.0490m/z		179.049	1	2.26195	0.226883	0	Infinity	Condition 462	Condition 1	100	59.0972	0.92	0	0	0	0	0	0	1.39535	0	1.1288	0.103625	0	0.3981	0	0	0	0	0.0942899	0	0.791122	0	0	3.60692	1.70224	0	0	2.70851	0	1.33426	0.863406	0	0	0	0	2.58597	0.0832538	8.22526	0
2.26_217.0689m/z		217.069	1	2.26195	0.296	0	845.216	Condition 495	Condition 479	100 - 2.27	969.599	0.03	13.284	7.95124	13.6989	12.4105	7.61936	8.24349	11.6118	14.586	8.09992	15.2682	49.8813	32.7414	4.28511	7.81279	9.945	13.7497	10.1915	10.3727	13.6914	8.52206	4.87975	7.23679	8.76985	12.2653	13.4139	5.79264	15.7978	2.99582	13.7014	10.4291	13.9812	11.8761	14.9473	13.2712	7.20901	9.90169	8.47466
2.26_222.0615m/z		222.061	1	2.26195	0.309817	0	Infinity	Condition 286	Condition 6	100 - 16	118.88	0.61	9.88418	5.67147	0.109442	11.2176	7.63356	0	0	0.109494	0	0.120092	0.791554	0	0	0	0.124945	10.9536	0.000444011	4.06044	0.331742	0.305809	0	0.151836	4.83977	0	0	0	0.123953	3.62383	0.616361	0.248278	0.085214	0.116755	0.796577	0	0.116444	0	0.0953177
2.26_272.5676m/z		272.568	1	2.26195	0.296	0	Infinity	Condition 373	Condition 4	100	29.1182	5.81	0.217993	1.14226	0.150914	0	0.281544	0.275109	0	0.348522	0.582166	0.377483	0.251697	0.501661	0.331196	0.306923	0	0.15566	0.518526	0.115052	0.2771	0.428183	1.46253	0.758201	0.714934	0.139467	0.509057	1.81801	0	0.123207	0.870407	0.960739	0.828876	1.37116	0.064917	0.890341	0.852542	0	0.87555
2.26_278.0638n	278.064	279.071	1	2.26195	0.337467	0	59.562	Condition 43	Condition 199	100 - 7.61 - 28.6	1684.01	0	137.142	56.11	72.7242	175.528	49.6895	90.991	231.872	71.2905	106.822	129.119	151.765	255.783	7.74615	121.132	145.32	52.4056	75.8514	76.9285	52.8832	62.3188	36.1441	88.5576	62.7363	97.6166	87.2747	58.627	129.002	89.1007	164.917	46.0013	39.0101	48.0879	18.1441	93.1613	27.9043	153.02	75.6445
2.26_285.1183m/z		285.118	1	2.26195	0.213067	0	Infinity	Condition 100	Condition 7	100 - 0.0714	105.626	0.03	2.43687	11.1513	5.33209	2.71352	2.80576	2.84214	0	9.14793	3.81114	4.56808	2.30983	4.04484	1.56824	3.73414	2.05163	4.48268	5.01401	2.48657	2.67634	3.3125	3.33063	3.9248	2.31227	7.57675	4.72908	4.07306	7.41424	3.97187	4.9467	1.17086	7.65342	2.6594	5.99006	7.86051	4.3415	5.13401	5.77135
2.26_289.9729m/z		289.973	1	2.26195	0.254533	0	64.0864	Condition 364	Condition 391	100	85.985	0.02	6.02307	2.89434	4.33438	4.47215	4.45172	5.19435	7.32016	4.71443	4.97728	4.65892	4.53671	5.68405	1.59569	4.44415	3.47867	3.05046	7.37515	1.21678	3.11259	2.70446	1.6437	3.55811	3.73464	7.16166	4.92561	4.00355	7.63849	5.01273	4.99266	3.80663	2.26843	5.80614	0.788035	4.72026	1.72658	8.49799	3.16346
2.26_325.0946n	325.095	308.091	1	2.26195	0.4204	0	76.9412	Condition 462	Condition 99	100 - 11.7 - 3 - 0.0762	1222.56	0.22	38.1017	16.7182	26.3774	46.3744	12.5198	30.6011	81.273	44.7535	49.8643	34.9935	62.3148	106.883	13.2382	39.0544	43.8757	18.8969	42.3766	32.232	38.2699	18.5159	11.0754	118.507	60.9521	18.1412	38.6771	65.3507	39.6368	62.0138	59.5233	13.5305	24.0378	43.8987	16.3555	111.93	23.1383	185.651	24.4088
2.26_333.9829m/z		333.983	1	2.26195	0.254533	0	Infinity	Condition 481	Condition 11	100	26.637	0.23	0.778979	0.390638	0.392928	0.153109	0.356621	1.12438	1.16835	0.834938	0.367237	0.686717	0	0.733459	0.202159	0.309199	0.597518	0.337075	1.78565	0.155754	0.461044	0.161622	0.227644	0	0.175394	1.21906	0.724313	0.176354	1.02048	0.419196	0	0.536665	0.202983	0.92731	0	0.605981	0	0.740016	0.469013
2.26_335.9783m/z		335.978	1	2.26195	0.471633	0	10.7267	Condition 364	Condition 472	100 - 7.5	591.687	0.02	53.4792	26.4363	35.8484	42.0616	35.3313	40.041	56.0425	42.2098	34.9779	36.5363	43.8975	60.7322	18.5181	40.6997	33.9195	28.9332	52.228	19.3748	26.6143	25.2335	19.1893	32.466	34.2694	50.3615	40.8926	29.3989	57.9283	40.634	42.358	34.0637	27.2851	45.0465	12.8056	45.0737	19.95	63.3988	30.6059
2.26_347.0939m/z		347.094	1	2.26195	0.203283	0	Infinity	Condition 239	Condition 13	100	27.4835	0.4	0.169105	1.01254	0.151359	0.139269	0.185286	0.13194	0.466366	0.475639	0.627728	0.578739	2.13802	1.64432	0	0.531749	0.444491	0	0.160641	0.502227	0.560726	1.2815	0	1.21179	0.091188	0	0.294969	0.98307	0.442509	0.195138	3.20617	0.0844469	0.519932	0.709002	0.263575	0.454028	0.438689	0.593783	2.33132
2.26_379.9685m/z		379.968	1	2.26195	0.282167	0	Infinity	Condition 364	Condition 495	100 - 23.2	160.498	0.05	9.90953	4.19157	6.83914	7.12843	7.04298	8.51152	10.9435	7.96104	6.57313	6.61084	5.9466	6.98637	3.33167	6.88677	5.5029	5.35873	11.9683	1.83488	5.10809	3.31327	2.69341	4.89138	6.9125	9.37994	6.6522	5.90589	12.0715	8.4311	6.59001	7.15907	3.88979	7.5778	1.10525	7.8068	2.55988	12.2916	5.76572
2.26_387.0921m/z		387.092	1	2.26195	0.213067	0	Infinity	Condition 185	Condition 5	100 - 24.8	88.4834	0.09	4.97678	1.67739	0.325646	7.65297	0	1.15	9.33652	0.403437	2.08328	4.17294	3.17186	5.27189	0	2.62247	4.5281	0	0.52668	0.513835	0.38131	0.689539	0.390432	1.69402	0.29356	0.652175	0.665821	3.48663	2.75861	1.26305	5.74524	0.314934	0.570416	0.00696304	0	1.49155	0.127575	3.40957	1.51897
2.26_398.0487m/z		398.049	1	2.26195	0.2724	0	Infinity	Condition 154	Condition 501	100 - 2.44	179.169	0.13	2.29752	7.19552	1.01613	2.08832	1.26222	1.01807	2.78797	0.895924	7.03295	5.01346	13.147	11.2899	0.430208	14.4192	2.11886	1.01617	0.897093	1.20298	0.773444	5.28811	1.32509	14.1584	0.865166	1.07592	1.03224	2.08603	1.7835	1.88298	13.8696	1.10506	7.54095	16.4086	5.52673	1.21763	5.64875	9.70483	9.09809
2.26_428.0364m/z		428.036	1	2.26195	0.282183	0	Infinity	Condition 495	Condition 9	100 - 36.8	88.3231	0.21	1.86322	0.549206	0.281266	0.184949	0.327282	0.505577	2.55873	2.75538	0	1.36195	1.88374	2.01882	0.334557	0.213985	0.150067	0.607955	0.361575	0.259259	2.78454	0.110935	0.178128	0.273735	0.538019	0.347668	0.498253	0.67168	0.674493	0.381569	1.82717	0.66586	0.735294	1.9645	2.77405	1.88062	0.640744	1.51162	0.691461
2.26_458.1274n	458.127	423.114	1	2.26195	0.230933	0	Infinity	Condition 43	Condition 175	100 - 26.5	278.643	0.02	13.7167	1.5647	3.23383	18.9676	0.341683	9.87622	32.7614	4.00755	10.0783	13.1428	13.1609	35.0631	0.0721381	14.3416	16.164	0.442101	3.38148	8.88766	2.53136	2.26614	0.937217	14.0122	4.77221	7.38863	4.56376	7.51987	13.2498	17.5822	26.3253	6.09375	0.672519	0.846704	0.300311	14.2992	0.618017	25.0936	6.08657
2.26_470.1446m/z		470.145	1	2.26195	0.226883	0	Infinity	Condition 462	Condition 1	100 - 4.65	138.972	0.08	0	0	0	0.8251	0	0	5.45839	1.33313	1.80192	1.75591	0	2.73242	0	0	0.167789	0	1.23518	0	1.9562	0	0	7.97064	4.15643	0	0.314365	10.4534	0.422239	1.27369	3.02113	0.216398	0	0.167234	0	4.31142	0.255191	14.8605	0.190145
2.26_498.0320m/z		498.032	1	2.26195	0.213067	0	Infinity	Condition 364	Condition 13	100 - 3.14	101.562	0.09	4.75532	0.514357	3.03815	2.62387	0.431432	3.08987	6.23345	0.628317	0.516497	4.05835	2.08234	2.77587	0	2.10641	1.45455	0.429495	2.69303	1.05841	3.61981	0.391965	0.0611272	0.623468	1.30731	1.90639	1.46185	1.08907	3.748	1.78074	3.16876	1.70976	0.661461	2.11833	0	1.56248	0	4.78435	0.55514
2.26_514.0606m/z		514.061	1	2.26195	0.203283	0	Infinity	Condition 141	Condition 3	100 - 13.2	41.8057	0.1	0.877322	0.101729	0	0.644093	0.1597	0.192987	1.58288	0	0.66307	0.288758	0.297765	1.81587	0	0.20184	0.955858	0	0	0.0621639	0.0341206	0.00804761	0.0157756	0.864888	0.0844647	0.630057	2.74649e-05	0.545047	0.245026	0.000468451	0.260495	0	0.155278	0.0736726	0	0.309617	0	0.788873	0.277392
2.26_522.2038m/z		522.204	1	2.26195	0.296	0	Infinity	Condition 21	Condition 481	100	298.71	2.18	16.5	22.0564	11.24	18.7738	16.5184	13.4164	21.1655	20.7161	27.2098	19.9236	23.6032	39.4347	13.2038	28.4102	16.9999	13.7085	17.0881	12.0675	7.78047	20.3853	18.8593	26.0052	23.004	25.3947	22.4185	8.09912	20.424	19.4525	26.542	14.2007	14.8448	20.5997	8.52284	23.2595	17.6637	16.46	19.7147
2.26_739.2512m/z		739.251	1	2.26195	0.26835	0	29.0326	Condition 100	Condition 455	100 - 24.7 - 1.02	599.243	0.43	18.3866	67.1697	33.0286	20.7844	16.6451	17.5997	8.80914	42.5117	23.9114	25.9571	15.2555	28.5276	13.9035	22.7819	18.901	30.4434	30.417	15.1376	13.3706	16.9092	21.679	27.0018	14.6768	40.8986	27.3157	22.7331	49.3905	24.7982	21.0951	11.9515	44.2762	14.9156	34.578	50.6152	15.6139	33.3079	30.941
2.28_113.0349m/z		113.035	1	2.27577	0.226883	0	Infinity	Condition 479	Condition 10	100 - 0.12	132.833	0.01	8.19958	1.68778	4.36955	3.73225	7.14208	2.15438	0.957248	0.682085	5.05792	0	0.398084	0.567406	1.48359	0	1.22083	4.1517	0	0.789375	0.218859	0.918166	1.48428	0.535781	0.235572	4.25553	2.9344	1.96151	6.84674	12.0614	0	0.0679107	0.392862	2.40877	1.37235	0	0.485007	0.124693	0.0997529
2.28_123.0550m/z		123.055	1	2.27577	0.254533	0	Infinity	Condition 42	Condition 1	100	41.3964	0.13	0	0	0	0.21631	0	0	0.679184	3.26095	0	0.379292	0	0	0	0.240965	0	0	0	0	0	0.19097	0	0	0.0846192	0	0	0.442265	0	0	2.38461	0	0	0.0644157	0	0.572549	1.10726	1.1394	1.33873
2.28_136.0623m/z		136.062	1	2.27577	0.2407	0	Infinity	Condition 119	Condition 252	100	71.6938	0.01	6.39743	4.16287	5.1592	5.77319	3.23025	5.16452	6.92401	4.5236	5.85914	1.86779	7.68335	6.826	2.58968	5.3131	7.29898	4.78533	4.81443	4.40012	2.13124	3.35271	3.0864	4.67761	2.55157	5.02985	4.92356	3.9678	7.46023	6.89071	4.23711	1.47169	4.09691	6.15972	4.52813	7.24078	3.53781	4.99932	3.80772
2.28_150.0587m/z		150.059	1	2.27577	0.203283	0	Infinity	Condition 119	Condition 1	100 - 0.719	281.233	0.61	0	1.30239	0.739158	0.356304	0.487854	8.03612	1.33947	8.54709	2.04478	3.97672	6.15095	0	0	18.6721	1.47146	0.266267	0	4.59503	0.391403	1.39822	0.766782	10.1729	4.2661	0	0.586782	1.43387	0.435147	17.9811	17.8886	0	0	1.4795	5.56226	1.76868	1.48891	5.39162	0.524251
2.28_191.0553m/z		191.055	1	2.27577	0.226883	0	Infinity	Condition 357	Condition 72	100 - 0.323	214.95	0.06	10.6109	4.9896	5.20149	13.2657	6.20138	5.78976	9.54626	7.34227	9.01602	9.31473	14.4909	15.1144	2.93009	8.52967	11.3286	5.14015	6.469	5.19987	1.81886	7.99108	3.91205	6.06587	5.02967	10.8441	11.1975	1.76211	9.98503	6.658	8.96526	4.45321	1.72087	4.90281	1.64446	7.31989	2.91821	14.7755	5.33135
2.28_215.0170m/z		215.017	1	2.27577	0.3513	0	Infinity	Condition 273	Condition 391	100 - 0.689	454.062	0.07	11.7003	4.42047	9.96494	4.29134	9.93508	10.6166	13.0245	10.621	3.27682	9.60042	11.388	9.82328	5.49819	7.24337	4.01206	4.00106	18.8573	2.74231	13.0589	3.8371	2.5217	3.99815	8.68116	11.7551	9.11705	4.94408	17.2498	7.17298	10.9199	12.3868	7.09857	17.1981	1.01745	11.6778	4.18961	14.899	5.74974
2.28_227.0169m/z		227.017	1	2.27577	0.296	0	Infinity	Condition 286	Condition 3	100 - 0.446	197.319	0.34	19.0589	9.07003	0	16.879	10.4443	0	0	0	0	0	0	0	0	0	0	18.3139	0	7.38193	0	0.350138	0	0	6.57204	0	0	0	0	6.76297	0	0	0	0	0	0	0	0	0
2.28_245.0774m/z		245.077	1	2.27577	0.226883	0	Infinity	Condition 479	Condition 29	100 - 0.951	180.022	0.04	12.1164	2.44241	6.2987	5.50484	10.6601	3.54195	2.78414	0.956509	7.95495	0.209433	1.81377	2.01833	2.39294	0.268881	1.96208	6.37044	0.500856	1.60485	0.782282	1.86122	2.02542	1.78365	0.963169	7.40988	5.25411	3.47555	11.1588	16.6114	0	0.444028	1.14988	3.82492	2.24968	0	0.811916	0.622254	0.518145
2.28_268.1047m/z		268.105	1	2.27577	0.254517	0	Infinity	Condition 280	Condition 99	100 - 8.3	496.374	0.07	19.221	18.4212	25.2453	17.0686	19.5342	17.4442	22.005	7.6989	44.0647	4.5685	15.3331	14.5194	15.2731	12.481	21.507	24.2627	6.96672	9.4663	5.56949	15.4186	17.6858	18.5045	7.55796	29.5017	23.7018	20.1302	41.8243	31.2612	7.61983	6.61428	12.8895	23.0298	24.5331	12.3879	14.9282	10.5728	9.57861
2.28_293.0527m/z		293.053	1	2.27577	0.323633	0	Infinity	Condition 406	Condition 3	100	56.1609	0.18	3.61003	1.60986	0	2.16143	0.998875	0	0	0	0	0	0	0	0	0	0	2.75578	0	0.805556	0	0	0	0	0.860494	0	0	0	0	0.467378	0	0	0	0	0	0	0	0	0
2.28_295.1027m/z		295.103	1	2.27577	0.203283	0	Infinity	Condition 43	Condition 16	100 - 0.64	81.9477	0.3	0.637603	3.59001	0.5486	4.46453	2.10907	2.61971	3.21435	2.212	4.50416	1.62005	3.23038	5.76055	0.585476	1.22288	0.71616	0	2.32868	0.845545	2.02936	2.87241	1.40533	6.6226	1.91133	1.0209	1.07699	0.569261	3.55402	7.89927	2.76164	0.387657	2.71011	1.82782	4.22948	5.3283	1.55001	10.2553	9.43417
2.28_297.0823m/z		297.082	1	2.27577	0.203283	0	Infinity	Condition 43	Condition 13	100	103.45	0.43	5.29172	0.346281	0.346828	9.73736	0.154551	2.54679	11.3903	1.7303	4.35954	5.89037	5.65118	11.0066	0	5.1641	7.27442	0.36768	0.824891	2.0294	0	1.41338	0.290207	2.06953	0.219646	2.29082	0.566308	0.298771	6.07319	3.1724	6.51331	0.654216	0	0.135729	0	1.6792	0	7.74373	1.77443
2.28_307.5848m/z		307.585	1	2.27577	0.254533	0	Infinity	Condition 34	Condition 2	100	79.747	0.33	0.343244	0	0	0.922484	0	0	0	4.36759	2.32543	0.269847	0	0	0	0	0	0	0	0	0	0	0	0	0	0	7.29726	0.165673	0.950556	4.11615	0	0	0	0.496269	0	9.64669	0.164672	6.75802	0.322178
2.28_332.1346m/z		332.135	1	2.27577	0.2407	0	Infinity	Condition 97	Condition 1	100 - 5.94	258.885	0.25	0	0	0	0.125893	9.99339	0	5.57176	0	0	0	0	0.464347	0	0	0	0.185538	0	0.738242	8.69572	0	0.29467	0.886375	0.194536	0	0	0.316266	0	0.408791	2.80681	14.2939	0.256865	1.98588	0	1.96604	1.42872	0.177401	2.66458
2.28_349.0263m/z		349.026	1	2.27577	0.213067	0	Infinity	Condition 481	Condition 1	100 - 3.4	28.9979	31.22	0	0.0153199	0.28849	0.0589739	0	0.238634	0.0350636	0.00195067	0.116667	0.155682	0.00507073	0	0	0	0.04483	0	0.193918	0	0.117573	0	0	0.000717466	0.00493524	0.0105609	0.389585	0.00423449	0.147982	0.11722	0.000342772	0.388063	0.00700681	0.0124405	0.98922	0	0.0266941	0	0
2.28_351.0113m/z		351.011	1	2.27577	0.365117	0	Infinity	Condition 481	Condition 118	100 - 24.5	151.501	0.31	5.20385	1.53968	5.2927	6.11222	2.72912	6.37744	13.2919	3.82014	3.30576	4.38329	4.60397	10.7118	0.812159	3.96849	4.63601	3.00903	6.20703	2.28582	4.96014	2.39492	1.12425	2.19288	3.33981	5.05487	5.14518	4.30202	7.16673	4.36871	5.41693	3.53	1.87322	4.30868	0.556792	3.91457	0.960815	7.16167	2.94328
2.28_364.0096m/z		364.01	1	2.27577	0.213067	0	Infinity	Condition 495	Condition 7	100	50.0241	0.36	1.61995	0.311554	0.99829	0.886437	2.07984	1.72158	0	0.508626	0.525119	1.4003	2.13248	5.69211	0.918741	0.552567	0.123286	0.499817	1.9924	0.119575	1.55611	0.135461	0.290982	0.156649	1.33945	1.93666	1.56769	0.484877	1.42555	0.369183	1.79612	1.99984	0.89059	3.94358	0.26986	1.1109	0.458376	1.40081	0.292581
2.28_379.1064n	379.106	344.093	1	2.27577	0.254517	0	27.3344	Condition 501	Condition 495	100 - 11.3	355.889	0.03	8.1371	5.6493	6.72974	8.81782	4.58767	5.53345	24.8997	12.4101	6.44442	6.78509	7.52261	12.2739	3.75341	4.3499	6.447	3.31936	5.89565	4.43996	11.3902	7.94595	5.61575	13.4013	11.5683	4.19028	9.41876	15.5765	10.5395	12.266	11.781	4.32872	4.84129	6.34334	5.15979	7.72457	4.35414	13.6494	10.0689
2.28_388.1457m/z		388.146	1	2.27577	0.226883	0	Infinity	Condition 357	Condition 69	100 - 2.28	235.109	0.67	8.0774	2.02358	3.07009	11.6383	4.98649	3.85517	6.17932	5.36885	7.53646	7.28874	12.2893	12.7298	2.50328	6.8605	8.36823	3.87281	4.76552	2.90853	1.35477	6.24406	2.97441	4.80432	3.69273	8.41087	9.56658	0.0165192	7.48985	4.83655	5.52812	3.49314	0.557273	2.18499	1.20044	3.73138	1.77956	12.7087	3.89207
2.28_409.0799m/z		409.08	1	2.27577	0.226883	0	Infinity	Condition 161	Condition 46	100 - 1.56	182.993	0.21	7.36691	2.13025	3.41931	5.26341	2.4134	2.2074	2.25238	4.81273	4.21097	4.43125	9.98698	8.14085	0.834961	3.71254	2.77449	1.4964	2.26697	2.11093	2.75956	2.91018	1.69847	2.74949	1.98988	3.73143	5.92175	1.47661	5.63678	6.70323	4.93188	2.86288	0.909762	2.31913	0.740369	5.7932	1.55676	8.10896	3.49179
2.28_410.0511m/z		410.051	1	2.27577	0.296	0	Infinity	Condition 495	Condition 149	57 - 100 - 1.06	261.414	0.78	3.0785	1.47848	3.24365	2.13951	2.11134	1.33314	2.49811	2.10972	0.986626	2.81346	10.0312	7.27124	0.721221	2.84524	1.71485	2.19476	1.89364	1.09512	3.94487	1.52572	0.849004	2.40048	1.61959	2.75307	2.42594	1.93046	2.50012	3.1164	4.07823	2.45689	2.19727	5.18761	5.23088	2.3154	1.23692	2.42822	1.66639
2.28_452.1749n	452.175	417.161	1	2.27577	0.296	0	Infinity	Condition 100	Condition 495	100 - 4.47	161.317	0.01	1.85355	15.9157	6.49088	3.49071	3.28682	3.95595	0.484654	9.44101	4.36969	4.98377	1.29278	4.00017	2.8506	5.47724	2.66409	4.57037	6.42541	2.52798	3.18608	4.22874	3.25861	5.27367	3.01095	9.25286	4.82793	5.29413	11.4273	10.2973	5.71741	6.16057	9.88902	2.06934	9.16433	13.3986	4.11151	6.42042	9.44221
2.28_455.1360m/z		455.136	1	2.27577	0.226883	0	Infinity	Condition 2	Condition 5	100	64.1477	0.1	1.46311	7.48499	2.59021	2.30877	0	0.700324	0	3.05799	1.33401	0.948042	0.678593	0.623054	0.305475	1.79471	0.389099	0.653481	1.15477	0.164629	0.784245	0.546567	0.816205	1.41001	0.296599	1.9305	1.77645	2.00087	2.74633	1.61559	0.211567	0	2.77556	0.925313	2.25189	6.19394	1.83286	4.09503	2.20226
2.28_457.1251m/z		457.125	1	2.27577	0.203283	0	Infinity	Condition 338	Condition 16	100 - 1.99	62.304	0.4	0.956826	1.43623	1.19222	1.90855	0.676936	0.74529	0.530147	1.11418	1.28979	1.49305	3.2484	1.95497	0.325143	0.954585	0.229168	0	0.585426	0.650776	0.178057	2.46074	1.85423	1.91904	0.596416	0.668923	1.63603	1.20883	1.54685	0.737086	3.05503	0.84575	0.290558	1.01296	0.32367	2.15483	0.623469	1.10051	2.27985
2.28_476.1623m/z		476.162	1	2.27577	0.323633	0	Infinity	Condition 43	Condition 151	100 - 13.2 - 0.445	964.389	0.48	63.9099	19.7792	25.9677	83.9367	22.447	44.4997	108.309	29.2042	51.9468	59.6681	62.7048	141.18	0.962388	63.4432	72.4812	13.0837	30.1631	26.8544	13.9675	24.6104	17.3441	44.6759	25.7512	40.4332	33.6661	13.9	57.8755	53.1469	70.3942	17.9636	8.11833	14.4555	11.2104	40.4565	10.511	78.2093	36.6286
2.28_497.0902m/z		497.09	1	2.27577	0.254533	0	Infinity	Condition 43	Condition 13	100 - 3.74 - 1.7 - 1.24	270.977	0.03	19.354	5.59586	7.26245	19.9116	3.08434	9.70336	29.1187	5.56021	13.2911	12.6548	14.5164	33.6256	0	13.0727	15.7135	2.14993	8.17797	7.13603	4.29883	5.14612	2.99126	9.11555	4.09687	10.5635	8.33427	13.4717	16.1805	10.8203	20.7239	4.49508	0.676998	2.9541	0.243545	8.80448	0.818095	22.1908	9.21782
2.28_527.1592m/z		527.159	1	2.27577	0.337467	0	14.6556	Condition 21	Condition 83	100 - 19.5 - 4.41	1810.25	0.29	118.899	137.679	79.9844	106.661	103.037	76.2286	117.083	130.109	140.537	100.54	152.022	199.119	85.0183	145.285	84.5578	103.533	105.025	77.3052	57.1852	126.07	123.06	178.261	130.224	140.869	131.235	149.754	125.083	110.424	177.714	90.3936	97.2338	152.014	81.2616	145.006	126.038	99.8515	152.941
2.28_542.0227m/z		542.023	1	2.27577	0.213067	0	Infinity	Condition 364	Condition 13	100 - 11.7	224.109	0.24	9.32363	1.64731	4.00816	9.38206	1.80833	6.22805	15.7496	1.68943	3.16129	7.65182	4.52083	8.68395	0	4.40628	5.5476	0.756207	6.28008	1.40274	3.75892	0.753049	0.590648	1.84939	2.80844	3.49684	2.71435	3.37919	8.36118	4.60426	8.18823	2.43924	0.525674	1.82677	0	4.56643	0	8.62394	1.16438
2.28_542.0690m/z		542.069	1	2.27577	0.226883	0	Infinity	Condition 501	Condition 13	100 - 0.306	61.7741	0.17	0.00993587	0.0646902	0.00845226	0.0679373	0.111853	0.0529869	0.636614	1.17458	0.044545	0.500854	0.000182561	0.195386	0	0.360887	0.212627	0.122722	0.122245	0.205157	0.0768663	0.0721899	0	0.763794	0.631908	0.100538	0.0908236	1.22577	0.156946	0.0173756	1.34561	0.0388102	0.00167727	0.676032	0	0.72077	0	1.36885	1.33989
2.28_557.1233m/z		557.123	1	2.27577	0.2407	0	Infinity	Condition 185	Condition 33	100 - 0.161	91.5672	0.06	2.44846	0.891971	1.08323	4.72653	1.10694	1.58322	8.05069	1.34063	3.07252	3.12884	3.57842	4.13172	0.384733	3.2135	3.04383	0.256861	2.46136	1.15542	1.35208	1.31934	1.1172	3.05279	0.897344	2.16108	0.943951	2.66879	3.86124	3.85329	6.04931	1.30944	0.140878	1.41814	0	2.18119	0.444253	9.35685	1.86618
2.28_572.0682m/z		572.068	1	2.27577	0.2407	0	Infinity	Condition 311	Condition 8	100	97.726	0.63	1.36884	0.113833	0.818995	1.21865	0.46304	0.567951	1.05723	0	0	1.12339	1.26737	1.61717	0.0459843	0.532299	0.632542	0	1.02768	0	0.202956	0.277175	0	0.201891	0.525183	1.19893	0.955056	0	1.79191	0.549097	0	0.446414	0	0.176876	0	0.441054	0.101348	1.08622	0.220591
2.28_587.1828m/z		587.183	1	2.27577	0.203283	0	Infinity	Condition 2	Condition 7	100 - 0.29	71.7328	0.44	2.63677	8.27375	2.70368	3.66916	0.572817	0.550258	0	1.62634	1.20022	0.308063	0.287752	0.540492	0.248187	0.365558	0.377841	1.06181	0.187471	0	0.0901259	0.484808	0.805606	0.124294	0.104317	1.72877	0.624804	0.913724	1.35965	3.12004	0.146887	0.0771169	3.18424	0	2.23999	3.22299	1.02409	1.04616	2.62739
2.28_607.2088m/z		607.209	1	2.27577	0.254533	0	Infinity	Condition 100	Condition 495	100	166.697	0.11	3.67571	17.9578	7.71181	4.38765	3.89964	4.38035	0.673689	11.3668	5.80979	6.59873	1.86784	5.8772	3.39573	5.96054	3.82723	7.57839	8.35528	3.82114	3.39585	4.64994	6.10189	6.91849	3.61053	12.6655	7.09776	7.27464	14.1027	7.50551	6.00581	2.72045	12.2943	3.70121	9.72569	14.0634	4.01436	8.16616	9.21647
2.28_613.1602m/z		613.16	1	2.27577	0.309833	0	Infinity	Condition 34	Condition 5	100 - 18.7 - 7.06	886.27	0.7	9.06922	0.818179	0.141842	19.979	0	1.58853	6.90559	55.0383	34.0042	11.167	7.29525	0.206954	0	5.43313	2.2375	0.220467	3.08062	0.523321	0	0.333971	0.518923	22.9991	3.12447	0	75.424	16.1569	18.3418	47.2863	7.4742	0	0	15.7385	0	107.289	16.6838	77.3489	13.7312
2.28_664.1176m/z		664.118	1	2.27577	0.254517	0	Infinity	Condition 223	Condition 1	100 - 7.56	210.616	0.1	0	0	0	0	0	0	8.48747	6.94263	0	4.19015	0	0	0	1.25388	2.97201	0	0	0	0	0.460523	0	6.36322	4.22582	0	0.271632	2.86901	1.06167	0	8.61532	0	0	0.41198	0	3.30918	0.246153	13.7433	6.00318
2.28_704.0748m/z		704.075	1	2.27577	0.226883	0	Infinity	Condition 185	Condition 13	100 - 29.9 - 2.51	353.253	0.36	14.1938	1.63723	4.44584	13.369	2.94243	8.34129	23.6496	1.84956	5.7007	12.5953	9.76098	17.1638	0	8.28734	8.25039	0.576698	9.29836	2.70684	2.89739	1.53092	0.739279	3.23178	4.00213	4.774	4.21725	5.09447	14.0456	7.46604	11.9522	3.53667	0	2.85438	0	5.28289	0	14.7927	2.994
2.28_750.1167m/z		750.117	1	2.27577	0.213067	0	63.0976	Condition 293	Condition 83	100 - 34.2	236.103	0.03	7.40902	7.54073	4.37266	4.368	10.7785	4.99693	6.16065	7.45956	5.36132	7.71851	6.86414	9.12303	7.72044	7.76069	1.42758	3.57999	12.9461	1.51667	6.363	5.43869	7.45664	11.654	12.8263	9.35593	6.92195	8.88429	10.4739	7.82002	13.0496	11.3395	4.60098	16.4536	2.3484	11.807	5.82339	5.99865	8.93125
2.28_766.2194m/z		766.219	1	2.27577	0.226883	0	Infinity	Condition 276	Condition 1	100 - 28.3	926.327	0.28	0	0	0	3.6086	0	0	27.0417	1.76079	13.7694	8.60145	0.338544	26.4661	0	2.6196	1.94517	0	0.818567	0	3.21983	0	0	26.9194	8.09515	0	0.647735	17.1381	1.59891	8.849	15.7901	0	0	0.19502	0	12.9994	0.107447	68.921	0.178599
2.28_812.2613m/z		812.261	1	2.27577	0.203283	0	Infinity	Condition 416	Condition 1	100 - 28.4	501.551	1.08	0	0	0	1.49637	0	0	11.6155	3.8624	14.2267	7.08227	0	16.9503	0	3.02321	0.341525	0	1.9792	0	7.92885	1.068	0	60.1013	28.817	0	1.96315	28.7124	0.634952	11.8496	15.9605	0.825932	0	4.55561	0	25.8308	4.13043	44.6526	2.0781
2.28_823.2324m/z		823.232	1	2.27577	0.203283	0	Infinity	Condition 43	Condition 5	100 - 7.62	65.6135	0.09	3.98315	0.172727	0.307095	3.05354	0	1.35789	5.73295	0.498088	0.880055	2.30027	2.64189	5.98106	0	2.86463	4.19295	0	0	0.688777	0.0529555	0.190174	0.210276	1.20528	0.153669	0.411668	0.469445	1.26046	0.92832	0.664814	4.9376	0.106437	0	0	0	0	0	0.566492	1.0348
2.28_871.2937m/z		871.294	1	2.27577	0.240717	0	Infinity	Condition 85	Condition 11	100 - 20.9	265.199	0.31	1.97684	16.001	10.8719	10.0599	0.2929	2.04192	1.66491	15.3742	11.3632	13.4989	0	20.1996	3.95297	9.89633	13.3583	0.852733	10.1407	1.92417	7.25903	8.6471	5.00429	23.0214	1.09778	7.57382	10.751	10.2749	22.0951	5.59685	8.8772	4.19016	2.64345	8.90415	11.0494	20.4182	5.44616	25.6412	7.6804
2.29_231.0847m/z		231.085	1	2.2896	0.213067	0	Infinity	Condition 321	Condition 1	100 - 2.1	113.889	0.04	0	0	0	0	0	0	0	0	0	0	0	0	0	0	0	0	0	0	0	0	0	0.0722457	0	0	0	0	0	0.0946348	0	0	0	0	0	0	0	0	0
2.29_249.0449m/z		249.045	1	2.2896	0.26835	0	Infinity	Condition 185	Condition 13	100	76.9607	0.11	2.14461	0.341749	0.968367	4.20675	0.123834	1.39619	8.23646	0.409537	2.51949	3.84734	2.27876	5.7199	0	1.84932	4.2711	0.0994619	1.56797	1.37401	0.486204	0.387415	0.255863	0.292351	0.645534	0.242147	1.19286	2.9603	3.69955	0.720113	4.71432	0.169625	0.134737	0	0	1.96223	0	3.77319	1.13381
2.29_347.9782m/z		347.978	1	2.2896	0.21305	0	Infinity	Condition 273	Condition 3	100	103.652	0.11	3.313	0.80373	0	1.64378	1.5325	0.836267	0.493341	0.11261	0.122657	0.179865	0	0	0.474692	0.36032	0	1.71491	2.42294	0.167898	1.15615	0	0	0	1.86348	0.695783	0.128815	0	1.16667	1.52773	0.285096	1.07424	0.14632	2.30155	0.0510712	0.155227	0	1.50833	0
2.29_379.0458m/z		379.046	1	2.2896	0.226883	0	Infinity	Condition 495	Condition 2	100 - 0.912	40.0866	0.53	0.181291	0	0.266179	0	0.684442	0.314637	0.155567	0	0	0.112973	0.802111	1.5759	0.154476	0.396987	0	0.0903002	0	0	0.760492	0	0	0.13139	0.355433	0.117127	0.00123847	0.170908	0	0	0.481834	0.390284	0.182936	0.624341	0.123796	0.313964	0	0.144936	0
2.29_393.1013m/z		393.101	1	2.2896	0.26835	0	1773.14	Condition 252	Condition 199	100 - 5.66 - 0.873	750.609	0.01	33.7335	13.8459	16.6574	37.4172	16.2942	15.5297	27.2222	20.3319	27.048	23.8168	48.1491	47.5067	8.50097	24.5548	27.5823	15.0878	16.2611	12.7132	5.93913	20.71	11.6252	20.5279	13.1325	26.9106	33.318	10.1188	31.4722	17.7767	23.9823	12.5285	5.13194	13.8262	7.42616	19.1245	9.19206	33.9786	14.6909
2.29_393.9840m/z		393.984	1	2.2896	0.309817	0	1024.46	Condition 273	Condition 391	100 - 11.2 - 0.482	1410.08	0.01	44.3782	13.8791	22.3404	18.2349	36.6052	35.5467	38.9329	21.3765	13.7637	23.654	21.245	27.0484	23.2576	25.4037	14.3778	11.3759	69.5406	5.19183	30.1277	10.1671	9.18028	18.4715	33.0013	37.8505	19.8515	11.2697	48.8055	35.2183	26.6856	33.6358	14.17	54.2064	1.63086	31.0257	9.54492	46.9998	14.5116
2.29_409.0206m/z		409.021	1	2.2896	0.26835	0	Infinity	Condition 273	Condition 31	100 - 9.76	266.092	0.19	3.26849	0.552564	2.43273	0.693609	3.81067	4.58262	3.32147	0.830499	0.0247033	1.98592	0.654556	0.0468626	1.84457	2.04935	0.347781	0.00558798	8.34972	0.00363851	4.41934	0.223351	0.216284	0.563783	2.86454	3.92968	2.21927	0.075281	5.08517	2.14931	1.22885	4.14723	0	8.14812	0.0979858	2.63832	0.109576	4.00406	0.337578
2.29_424.0533n	424.053	425.061	1	2.2896	0.2407	0	Infinity	Condition 376	Condition 37	100 - 5.92	203.297	0.06	1.46841	0.215312	1.71414	0.372404	1.40685	1.25652	0.701047	2.04605	0.581994	2.00135	5.36929	1.91645	0.412129	1.21534	0.428348	0.526563	3.38784	0.0988597	2.83094	0.00102442	0.111275	0.682591	1.18303	1.27527	1.45696	0.135643	2.92887	0.730474	1.32214	2.27922	1.29359	4.25183	0.61619	2.21878	0.361303	1.62021	0
2.29_437.9740m/z		437.974	1	2.2896	0.282183	0	Infinity	Condition 273	Condition 54	100 - 21.3 - 0.517	700.973	0.06	17.3398	4.03794	9.64115	6.73021	16.843	13.9955	15.1285	7.3791	3.89841	9.79174	6.26765	7.60705	9.30606	9.15743	3.49014	3.72765	29.7608	0.959906	14.8544	2.36599	2.40368	5.94497	13.1382	13.9901	8.1708	3.4232	18.8226	14.9269	9.98848	14.9246	4.90947	23.1136	0.114341	10.3861	2.57213	19.6227	4.75061
2.29_481.1174m/z		481.117	1	2.2896	0.309833	0	1212.95	Condition 43	Condition 199	100 - 22.9 - 5.48 - 3.34 - 0.156	1531.8	0.06	134.428	43.8969	59.6302	163.547	35.3074	69.5138	207.961	65.7856	107.551	110.548	132.263	232.147	2.44254	107.908	131.42	31.4344	59.2468	57.9959	30.9304	46.6425	27.5163	85.3294	45.6707	71.7696	76.9451	83.7024	124.773	85.8491	139.973	32.5893	16.2712	34.9125	10.333	89.8081	19.0991	157.85	64.197
2.29_497.1484m/z		497.148	1	2.2896	0.226883	0	Infinity	Condition 459	Condition 1	100 - 1.41	97.4732	0.18	0	0.28083	0	0.202476	0.165615	0.0985828	0	0	0.226891	0	0	0	0	0.117777	0	0	1.21547	0	0.289011	0	0	4.85138	0	0	0	0	0	10.1274	0	0.0666127	0.148389	0.103446	3.20806	0	0.129517	0.694661	4.28004
2.29_573.0977m/z		573.098	1	2.2896	0.226867	0	Infinity	Condition 70	Condition 2	100 - 3.06	40.6811	1.39	0.848031	0	0.526103	0.173761	1.28283	0.75539	0.470782	0.32923	0.63112	0.362781	1.54633	1.23526	1.01785	0.844841	0.756248	0	2.39259	0	0.608459	0.153921	0	1.50827	1.01329	1.29102	1.5681	0.716214	2.3342	1.3433	1.06413	1.55009	0	1.36048	0	0.622862	0.134139	1.41284	0.120192
2.29_677.1467m/z		677.147	1	2.2896	0.258583	0	Infinity	Condition 494	Condition 3	100	21.7235	15.94	0.15852	0.198169	0	0.186744	0	0.126576	0.358354	0	0.490633	0.412236	0.334155	0.327716	0	0.425143	0.100014	0	0	0	0.383299	0.65525	0.302302	0.882884	0.139697	0.153149	0.337874	2.69385	0.271238	0.252445	0.353998	0	0	0.203812	0	0.650424	0.163788	0.235147	0.701948
2.29_761.2325m/z		761.232	1	2.2896	0.213067	0	Infinity	Condition 100	Condition 7	100 - 2.63	87.0365	0.11	0.21735	9.14819	2.24872	0.994753	0.448799	0.159079	0	3.01471	0.341099	0.507984	0	0	0.403795	0.579659	0	2.52385	0.729185	0.798335	0.168353	0.121314	1.68298	0.575304	0	4.38517	0.210272	0.631741	2.72173	1.68348	0.277092	0.0794026	7.24436	0	3.71077	3.57786	1.12799	0.274913	3.51855
2.30_389.1025m/z		389.103	1	2.30342	0.254517	0	Infinity	Condition 365	Condition 1	100 - 8.64	47.809	1.86	0	3.32187	1.0108	0.025658	0.116109	0.13125	0	0.84684	0.351801	0.138879	0	0	0.0713582	0.243496	0	0.965324	0.623462	0	0.115061	0.106798	0.302005	0.144411	0.0919167	0.565209	0.0761825	1.18946	0.947678	0	0.0184514	0	3.28316	0	0.513138	1.45434	0.218191	0.143828	0.185218
2.30_400.0179n	400.018	365.004	1	2.30342	0.26835	0	Infinity	Condition 376	Condition 2	100 - 3.13	195.66	1.51	2.05985	0	1.12984	0.244448	1.38131	3.02256	2.71897	1.41059	1.08509	1.77751	1.08014	1.94567	1.07224	1.22605	0.686375	0.187246	5.67156	0	2.55049	0.453038	0.444761	1.48252	1.48633	1.91297	2.04408	0.674228	4.44103	2.00323	1.11598	2.38007	0.587142	4.27361	0.0989543	1.56322	0.322082	4.28476	0.407199
2.32_201.9566m/z		201.957	1	2.31725	0.850683	0	9.08933	Condition 364	Condition 472	100 - 0.29	424.134	0.1	30.5918	15.2184	21.1831	23.167	25.4616	23.6357	33.534	23.5313	21.0588	21.8157	30.8624	33.7476	17.6686	26.5731	19.3127	16.7169	35.1696	10.2099	17.0935	17.3578	12.5301	22.4645	23.1229	32.9542	24.9586	18.3116	33.5086	26.2877	24.3742	20.704	16.7734	34.6354	9.97636	26.713	12.6957	35.8893	17.6984
2.33_182.0816m/z		182.082	1	2.33107	0.282167	0	Infinity	Condition 66	Condition 3	52.3 - 100	188.618	0.09	0.733826	2.29092	0	8.42113	4.66886	0.97412	4.09574	0	0	0	0.927136	0.19494	0	2.46251	1.7851	0	2.06552	0.695922	0.870406	0.267713	0	8.97106	0.293889	0	0.353285	0.602787	0.744036	20.5057	0.256035	0	0.165566	1.28794	4.92528	0.107371	0.164218	0.866889	4.38887
2.36_205.0710m/z		205.071	1	2.35872	0.434233	0	Infinity	Condition 235	Condition 10	100 - 0.419	374.449	0.04	12.8207	7.42138	1.624	2.31899	0.894619	13.4799	19.0307	3.34612	8.52915	0	17.4875	37.4055	6.19202	12.3389	19.5513	0.51851	16.3005	6.24839	1.78994	8.3291	5.37112	19.67	6.03052	15.9328	1.80958	0.844361	6.4826	34.2865	10.4353	5.2458	1.43655	3.2884	2.58175	5.06555	3.6142	7.07197	12.7505
2.37_402.1613m/z		402.161	1	2.37253	0.217117	0	Infinity	Condition 235	Condition 3	100 - 0.565	142.259	5.71	1.97317	0.441779	0	0	0	3.7349	3.57965	0	0.624635	0	4.22256	12.1451	2.4436	1.86436	6.44449	0	4.62067	0.64742	0	1.77761	1.34527	4.56402	0.196297	3.03378	0	0	0	12.9983	1.66307	0.40959	0	0	0	0.353194	0.126643	0	2.03702
2.37_407.1168m/z		407.117	1	2.37253	0.3888	0	Infinity	Condition 235	Condition 10	100 - 8.45 - 0.744	898.84	0	27.8046	13.4865	3.15596	0.733995	0.358222	26.5328	32.7994	4.0611	19.0437	0	40.6162	78.3988	14.6826	22.7417	41.4924	0	37.3927	10.0985	1.07038	15.9592	10.7861	46.3315	7.79958	32.0057	1.29914	7.05483	11.6184	76.6865	17.2505	9.52789	2.76632	5.90227	5.91014	7.99604	6.069	11.5853	20.8926
2.45_284.0995m/z		284.1	1	2.45142	0.240817	0	Infinity	Condition 467	Condition 10	100 - 16.1	117.126	0.44	3.09397	1.94439	4.83171	1.61512	7.1511	3.25789	1.39786	4.35354	7.63295	0	0.550842	0.201654	3.40717	0.865855	2.41992	3.72745	0.123194	0.263163	0.411384	2.82393	2.87208	2.22398	0.0742461	5.64636	3.42249	1.9627	6.86353	11.0112	4.08592	0.15646	1.59027	2.46903	3.34391	0.868385	4.53181	0.663343	2.00388
2.55_187.0483n	187.048	188.056	1	2.54818	0.23105	0	Infinity	Condition 303	Condition 10	100 - 0.0359	123.791	0.21	0.0535202	0.59032	3.79335	3.33638	4.04197	5.59831	0.52052	1.51444	3.12165	0	0.746886	0	0.314981	0.361012	0	9.03095	1.12736	7.50803	3.08192	0.940415	0	3.45978	0	2.25222	0.250702	2.15056	0.207605	2.06785	0.432272	0.360004	0.88394	0.0868735	2.47622	0.0656428	0.036124	0	0
2.55_394.9901m/z		394.99	1	2.54818	0.309917	0	Infinity	Condition 185	Condition 1	100	18.6852	0.07	0	0	0	0	0	0.178352	0	0	0	0	0	0	0	0	0	0	0.343479	0	0	0	0	0	0	0	0	0	0	0	0	0	0	0.184345	0	0.134816	0	0	0.130038
2.57_265.0580m/z		265.058	1	2.57177	0.282267	0	Infinity	Condition 330	Condition 3	100	16.1038	45.09	1.32482	0.347409	0	0.138019	0.0907665	0.101834	0	0	0	0	0.26735	0.292892	0.12298	0.120952	0.306545	0	0.825691	0.0850685	0	0.48067	0.72903	0.271856	0	0.128642	0	1.46343	0.934252	0	0.736571	0	0	0.134562	0	0.533082	0.30034	0	0.671438
2.57_303.9890m/z		303.989	1	2.57177	0.296083	0	Infinity	Condition 495	Condition 77	100 - 0.334	123.492	0.08	13.8404	7.20117	3.51634	7.69083	3.78866	8.67996	9.36944	4.96684	5.05899	1.06107	4.30408	6.22232	5.10229	6.11953	2.13106	5.86013	13.3691	3.86321	2.82778	7.93189	5.99446	7.97845	2.04082	6.37274	3.05474	8.51343	10.4138	9.25316	9.16925	0.182254	7.35212	8.10048	7.32752	11.1717	4.88262	10.0777	9.23597
2.57_320.0202m/z		320.02	1	2.57177	0.231033	0	Infinity	Condition 137	Condition 10	100	32.2915	0.01	1.75988	1.59715	1.15432	0.853997	0.523978	1.31408	0.345144	0.303426	0.770757	0	0.50519	1.63414	0.716267	0.500558	0.144346	1.68081	1.99163	1.15407	0.476527	2.23299	0.946554	0.990349	0	0.556703	0.499675	3.96173	1.08367	0.798575	2.23161	0	1.80675	1.43769	1.08257	2.14854	1.06067	0.901513	2.15215
2.57_385.0285m/z		385.028	1	2.57177	0.26845	0	Infinity	Condition 197	Condition 15	100 - 92.4	62.9951	0.18	1.43223	1.8784	0.127622	0.791979	0.0715381	0.594572	1.19588	0.388347	0.499649	0.0859842	0.880244	0.502314	0.142495	0.125385	0	0.811411	0.601933	0.480554	0.379039	0.544842	0.215116	1.2794	0	0.228087	0.0888251	2.5565	0.290125	0.393312	0.912447	0	1.45009	1.15117	0.898419	1.25418	0.70717	0.531908	2.02313
2.57_774.2024m/z		774.202	1	2.57177	0.337567	0	Infinity	Condition 54	Condition 1	100 - 26.4	429.574	5.4	0	0	0	0	0	0	0	0	0	0	0	0	4.55204	0	0	2.67521	0	0	0	0	10.248	0	0	0	0	0	0	0	0	0	2.63196	0	31.5617	0	0	0	0
2.59_123.0476m/z		123.048	1	2.5857	0.217217	0	Infinity	Condition 42	Condition 1	100	49.6841	0.22	0	0	0	0	0	0	0	3.35209	0	0	0	0	0	0	0	0	0	0	0	1.00508	0	0	0	0	0	0.118028	0	0	3.76511	0	0.33336	0	0	0.104412	2.05466	0	1.85415
2.59_168.0180m/z		168.018	1	2.5857	0.282267	0	Infinity	Condition 495	Condition 5	100	66.9732	0.22	4.05806	2.66291	0.93583	2.64407	0	1.33906	2.29737	0.782814	1.09525	1.9921	4.43847	1.9519	0.28367	0.200398	0.681978	0.505219	3.59992	1.13837	1.09363	2.53902	1.40041	0.751542	0	0.322565	1.33871	2.19726	2.64678	0.239344	2.61387	0.249486	1.42593	0.289754	0.627086	3.84218	0.295833	2.80917	1.7171
2.59_188.0139m/z		188.014	1	2.5857	0.2034	0	Infinity	Condition 20	Condition 10	100	80.1354	0.14	7.92165	5.92265	0.529232	4.0695	0.276598	5.08071	1.6199	1.57333	2.34061	0	0.138825	0	2.80032	1.35229	0	2.02171	7.58555	1.40125	0	6.81608	4.14009	3.94947	0	1.26289	0.118341	5.92298	3.43486	4.0758	4.18479	0	4.87749	3.41762	4.46132	8.78084	3.61729	4.44001	5.31898
2.59_216.0083m/z		216.008	1	2.5857	0.217217	0	Infinity	Condition 20	Condition 10	100 - 0.276	132.16	0.08	13.1514	9.43375	1.50755	7.22893	1.11404	7.87851	3.43171	3.63849	5.44671	0	0.183967	0.835921	4.18062	2.62825	0	4.58286	12.37	3.37498	0.464283	11.1238	6.923	6.8781	0	2.69516	0.317924	9.20874	7.29252	7.7422	5.47667	0	8.24447	5.11368	7.56432	13.9812	6.31683	8.54533	8.97986
2.59_231.0446m/z		231.045	1	2.5857	0.254633	0	Infinity	Condition 497	Condition 3	100	23.6088	11.4	0.42694	0.584863	0	0	0	0.304719	0	0	0	0	0	0	0.0594502	0	0	0	1.43108	0.0723409	0	0.436759	0.398314	0.384145	0	0	0	1.39309	0	0.512018	0.280595	0	0.131121	0	0.0853645	0.557294	0.0588491	0.124134	0.535227
2.59_257.0513m/z		257.051	1	2.5857	0.240817	0	Infinity	Condition 322	Condition 5	100 - 3.27	44.4427	4.84	3.42472	2.70722	0.067419	2.24826	0	2.34823	0.209892	0.278019	0.541165	0	0	0	0.591974	0	0	0.483203	4.27401	0.492155	0	3.85079	1.67621	1.34122	0	0.0839047	0	3.69127	1.72332	1.08354	1.6132	0	2.13186	0.837494	0.598352	3.65458	0.851569	0.963812	2.88507
2.59_258.9913n	258.991	259.999	1	2.5857	0.337567	0	Infinity	Condition 20	Condition 91	100 - 7.83	733.666	0.2	71.9062	52.8852	14.8275	48.7467	12.4925	46.351	28.9314	24.5643	32.2697	1.75017	17.2247	20.9311	22.9722	20.7452	7.87509	31.396	67.8912	20.5282	8.03516	62.0091	39.5762	40.4346	5.54688	23.9991	12.5416	49.6965	45.7178	45.7624	40.834	0.619306	46.3304	29.4325	42.3089	73.5054	32.9381	47.7865	49.0592
2.59_273.0287m/z		273.029	1	2.5857	0.26845	0	Infinity	Condition 497	Condition 5	100 - 0.267	39.882	0.27	3.74737	2.36816	0.31319	1.62623	0	1.78233	0.425158	0.324979	0.886786	0	0	0.162302	1.20331	0.286273	0	0.654279	3.85657	0.401346	0	3.22102	1.67278	1.0406	0	0.288326	0	3.58217	1.65323	2.13756	2.213	0	1.7906	1.03694	0.0942561	4.14244	0.946133	1.81725	2.92684
2.59_275.0346m/z		275.035	1	2.5857	0.2961	0	Infinity	Condition 463	Condition 65	100	50.8585	0.75	3.21437	2.605	1.27384	3.74024	0.0936619	2.36119	1.07828	0.367138	1.46641	0.965849	3.29753	1.34789	0.629888	0.668161	0.995891	1.14915	4.21175	0.998286	0.788006	2.75437	1.71139	1.21816	0.261668	0.707341	1.40191	3.28638	3.67041	1.47141	2.46365	0.105027	1.44101	0.538015	0.346428	3.43565	0.885202	2.51816	2.20401
2.59_287.9937m/z		287.994	1	2.5857	0.282267	0	Infinity	Condition 20	Condition 10	100 - 44.8	319.087	0.01	28.7035	21.5919	4.5469	17.5373	3.17942	17.7162	9.01687	7.11791	10.1121	0	4.05985	5.09922	8.62515	6.15208	0.944902	10.2551	27.037	8.063	1.91736	27.0034	15.8062	15.1509	0.118238	8.25551	3.03978	21.2739	17.5415	16.1518	15.064	0	18.4051	11.6934	16.6966	30.5511	11.5037	17.4091	20.0968
2.59_291.0012m/z		291.001	1	2.5857	0.26845	0	Infinity	Condition 20	Condition 10	100	111.424	0.14	9.88031	7.00124	0.215585	6.82785	0.25193	7.04216	1.59297	2.4113	2.93902	0	0.222755	0.85365	2.66972	1.50218	0	3.36242	11.6708	1.96412	0.104027	9.47289	5.54449	4.97035	0	0.906341	0.0987958	8.22959	6.08683	5.28368	4.38631	0	5.56429	3.42626	5.43688	11.0554	4.06388	5.31304	7.04921
2.59_306.0039m/z		306.004	1	2.5857	0.392867	0	1752.06	Condition 495	Condition 151	100 - 6.36	1240.9	0.17	61.8226	38.6074	31.2155	59.6533	19.4318	39.4372	48.3281	34.1916	39.3796	28.587	65.5624	55.8883	14.0496	33.3849	32.2442	32.9739	50.022	29.0088	18.3201	44.1605	26.2672	34.1273	15.1344	37.1052	35.8014	29.9812	55.2362	38.2747	49.1107	12.3309	32.899	28.114	42.5135	60.0396	22.8846	61.5622	38.4443
2.59_319.0518m/z		319.052	1	2.5857	0.337567	0	Infinity	Condition 495	Condition 93	100 - 13.2	234.98	1.13	23.934	13.9968	7.49545	22.3972	3.2507	14.0947	13.1929	9.00004	11.6951	8.18528	21.5151	14.8524	3.63013	8.03678	7.7456	9.08128	19.4667	9.24727	5.16638	16.0011	8.90802	9.12941	2.63981	10.1726	10.3772	11.6406	21.2293	10.262	16.9683	3.37513	9.98662	7.00889	8.82183	22.7767	6.45502	18.8956	12.985
2.59_483.0671m/z		483.067	1	2.5857	0.32375	0	Infinity	Condition 20	Condition 74	100 - 3.39	167.91	0.35	19.125	13.279	5.52479	14.3933	1.25933	12.1291	9.33826	4.48506	8.87397	2.81175	10.3528	7.92551	3.74592	5.30326	2.87314	7.97841	18.6614	5.52314	2.84976	14.4771	9.1922	9.69536	0.750736	5.7373	3.21086	12.548	15.0859	8.19038	12.4313	1.11861	9.90374	6.41555	5.04273	18.2104	6.09706	14.3042	10.9736
2.59_772.1878m/z		772.188	1	2.5857	0.2961	0	Infinity	Condition 54	Condition 1	100 - 20.5	204.416	0.51	0	0	0	0	0	0	0	0	0	0	0	0	1.72258	0	0	0.569525	0	0	0	0	4.00036	0	0	0	0	0	0	0	0	0	0.237855	0	19.5847	0	0	0	0
2.60_86.0965m/z		86.0965	1	2.59952	0.254617	0	Infinity	Condition 126	Condition 3	100	128.396	0.4	3.51289	0.993742	0	0.211435	0	2.01812	0.474955	0.147316	0.0942676	0	0	0	0	1.10341	0	0	0	0.877084	0	0.465527	0.631844	5.35811	0	0	0	1.22851	0.446109	5.88872	0.862342	0	1.80296	0.295362	3.72665	1.7831	0.498406	3.86839	1.27274
2.60_132.1023m/z		132.102	1	2.59952	0.2961	0	Infinity	Condition 119	Condition 157	100 - 2.66	762.187	0.22	38.385	12.7059	5.10126	7.96832	2.62548	19.065	11.3677	12.4484	9.24274	0.196889	4.02006	13.873	3.37948	17.2171	7.40959	4.17637	2.93943	9.94037	2.06585	9.66413	11.1121	55.1106	2.56618	2.94117	5.4176	14.33	14.5145	55.4656	18.9694	0.503907	17.0029	10.3355	35.9861	21.8718	11.2465	47.2059	17.4069
2.60_259.0431m/z		259.043	1	2.59952	0.3888	0	Infinity	Condition 197	Condition 3	100	40.8231	7.34	1.8788	2.05748	0	1.11526	0	1.03556	0	0.119689	0.668289	0	0	0	0.309143	0.21981	0	0.380996	2.15753	0.309603	0	1.90979	1.16531	0.545626	0	0	0.137978	2.18376	0.968604	0.943197	0.542439	0	0.81939	0.122983	0.165604	1.58984	0.528179	0.421927	1.90801
2.60_474.2187m/z		474.219	1	2.59952	0.26845	0	Infinity	Condition 119	Condition 3	100 - 3.85	302.025	0.13	12.5629	1.56482	0	0.304178	0	4.11559	2.12239	0.610164	0.48241	0	0	0.632842	0.0677365	5.47062	0	0	0	1.0012	0	1.52305	4.26558	27.2103	0	0	0.315808	3.96287	2.62627	19.0311	4.92378	0	0.27963	0.71575	7.02391	4.67917	2.52577	15.0716	5.01846
2.60_533.1666m/z		533.167	1	2.59952	0.309917	0	Infinity	Condition 109	Condition 1	100 - 15.4	268.317	4.45	0	0	0	0	0	0	0	0	0	0	0	0	0	0	0	0	0	0	0	0	0	0	0	0	0	0	0	0	0	0	0	0	0	0	0	0	0
2.60_636.2074m/z		636.207	1	2.59952	0.226983	0	Infinity	Condition 137	Condition 1	100 - 17.7	379.429	2.01	0	0	0	0	0	0	0.213801	0	0	0	0	0	0	0	0	0	0	0	0.110167	0	0	0.443279	0	0	0	0	0	0	0	0	0	0	0	0.145543	0	0	0
2.60_653.1439m/z		653.144	1	2.59952	0.2961	0	Infinity	Condition 221	Condition 1	100 - 28.1 - 3.84	468.961	2.03	0	0.278941	0	0	1.5432	0	0	0.349362	0	0	0	0	0.957916	0	0	0.254686	0.19371	0	0	0	0	0	0	3.62613	0	0	0	0	0	0	0.202343	0.770151	0.387343	0	0	0	0
2.60_678.1815m/z		678.182	1	2.59952	0.254633	0	Infinity	Condition 36	Condition 1	100 - 11.7	262.802	0.12	0	0	0	7.74003	0	0	3.55126	1.56013	2.32248	1.95465	2.75647	0	0	0.654734	0.763558	0	0	0	0	0.162189	0	5.93298	0.723098	0	0	0	0.637771	0	0	0	0	0	0	18.1656	0	47.138	0
2.61_333.1159m/z		333.116	1	2.61335	0.231033	0	Infinity	Condition 385	Condition 17	100 - 0.271	93.6419	0.39	2.2242	5.86566	2.60669	6.4288	0.528167	0.705974	0.913831	4.25887	4.3873	0.449663	0.843627	1.78835	0.519186	0.946869	5.57296	6.65539	0	1.28136	0.292497	0.844599	0.197615	1.54546	0.164703	4.56865	2.45826	3.14972	6.70077	0.3501	4.62684	0.360974	1.82854	0.720121	0	1.58348	2.23978	0	0.175223
2.61_367.0555m/z		367.055	1	2.61335	0.351383	0	Infinity	Condition 497	Condition 15	100	46.6375	3.3	0.224643	1.40692	0.659621	0.663016	0.250114	0.899334	2.14304	1.15967	0.646936	0.0881335	1.31053	1.56864	0.530411	1.27005	0	1.22403	1.13121	1.07174	2.08034	0.809329	1.0225	3.04055	0.485006	0.551653	0.668814	4.34384	0.201669	0.0762825	3.39355	0	1.87444	2.28573	0.244968	1.93401	2.14392	0.278701	1.79302
2.61_495.1331m/z		495.133	1	2.61335	0.2408	0	Infinity	Condition 43	Condition 1	100 - 46.7	216.999	0.08	0	0.370524	0	0.45898	0	0	0	0	0	0	0	0	0	0	0	0	1.50083	0	0	0	0.124213	1.6916	0	0	0	0.212094	0	0.218366	0.072944	0	0.533031	0	0.1072	0.281045	0	0	0.856
2.61_676.1664m/z		676.166	1	2.61335	0.254617	0	Infinity	Condition 36	Condition 1	100 - 9.16	234.91	2.97	0	0	0	5.25213	0	0	2.13926	0.395681	0.517936	1.34116	0.916379	0	0	0.390984	0.18216	0	0	0	0	0	0	2.99168	0.369991	0	0	0	0.268304	0	0	0	0	0	0	14.9267	0	42.072	0
2.64_353.0836m/z		353.084	1	2.64098	0.282283	0	Infinity	Condition 197	Condition 500	100 - 0.631	203.418	0.01	6.18243	6.8831	5.39249	6.6398	4.7651	3.06214	10.0371	5.71151	12.1905	1.50163	5.22982	11.3881	1.70305	7.41609	2.83711	4.88118	5.60357	2.72134	1.50186	4.05004	1.65708	5.7985	4.51598	6.8306	4.14085	8.08854	9.0352	4.93141	3.82462	2.82893	4.1746	2.97251	2.6836	4.83949	3.55088	6.44481	7.76513
2.65_474.1549m/z		474.155	1	2.65482	0.26845	0	Infinity	Condition 323	Condition 1	100 - 4.29	161.936	1.21	0	0	0	0	0.141302	0	0	0	0	0	0	0	0	0	0	0	0	0.00140436	0	0	0	0.158403	0	0	0	0	0	0	0	0	0	0	0.186963	0	0	0	0
2.67_399.1270m/z		399.127	1	2.66863	0.282283	0	Infinity	Condition 280	Condition 130	100 - 2.68	181.822	0.21	1.3118	5.94229	1.76633	7.94836	4.135	1.50556	6.71557	4.85793	3.55752	0.352146	2.92653	1.82727	3.63365	4.98505	3.04532	4.17987	2.87986	2.48074	1.50501	1.37417	1.81842	3.15898	3.4867	0.883795	10.4836	9.16022	0.555517	2.70635	3.79861	4.32221	1.22439	4.18543	0.43664	0.557379	4.04578	5.76317	4.09137
2.67_420.1077m/z		420.108	1	2.66863	0.217117	0	Infinity	Condition 36	Condition 2	100 - 1.56	151.183	0.66	0.144422	0	0	2.88726	0	0	2.96498	0	3.05545	0.152207	1.27996	0	0	1.32092	0	0	0	0	0	0.194882	0	5.63092	0	0	3.32265	3.75022	5.29636	1.77053	1.38633	0	0	0	0	11.1062	0.479567	26.0284	0.155262
2.67_751.1510m/z		751.151	1	2.66863	0.282283	0	Infinity	Condition 487	Condition 1	100 - 30.5	831.184	7.16	0	0	0	0	0	0	0	0	0	0	0	0	11.2807	0	0	0	0	0	0	0	0	0	0	0.23463	0	0	0	0	0	0	0	0	0	0	0	0	0
2.67_863.1825m/z		863.183	1	2.66863	0.351383	0	Infinity	Condition 199	Condition 1	100 - 43.7 - 9.34	484.713	0.17	0	0	0	0	0	0	0	0	0	0	0	0	2.81855	0	0	0	0	0	0	0	0	0	0	0	0	0	0	0	0	0	0	0	0	0	0	0	0
2.68_275.1107m/z		275.111	1	2.68247	0.2961	0	Infinity	Condition 126	Condition 1	100 - 7.85	603.83	2.42	0	0	4.20734	2.61779	0	0	0	0	0	0	0	0	0	0	0	0	0	0	0	0	0	0	0	0.865977	0	0	0	0	0	0	0	0	0	0	0	0	0
2.68_481.1067m/z		481.107	1	2.68247	0.272517	0	Infinity	Condition 28	Condition 2	100 - 4.87	403.317	0.13	4.56249	0	0	0.0938101	0.135999	0.556515	11.3987	0.176006	1.88842	1.01703	0.99917	1.81925	0	0.156208	0	0	0	2.3689	7.51067	0.490782	0	2.36494	2.45026	0	0	0.578025	0.254791	48.268	3.33814	1.02184	0	0	0	5.28944	0.375473	2.19492	0
2.70_253.1287m/z		253.129	1	2.69628	0.374967	0	Infinity	Condition 126	Condition 1	100 - 10.2	864.824	1.09	0	0	0.719101	0.862836	0	0	0	0	0	0	0	0	0	0	0	0	0	0	0	0	0	0	0	0	0	0	0	0	0	0	0	0	0	0	0	0	0
2.70_335.0294m/z		335.029	1	2.69628	0.379033	0	Infinity	Condition 55	Condition 151	100 - 8.79 - 0.0842 - 0.679	748.877	0.04	89.9831	51.4916	46.3217	85.3376	27.6749	58.4125	73.8114	51.8087	61.6109	40.4083	96.4799	86.4749	17.784	49.2355	47.7169	48.2505	74.968	40.2871	28.3206	58.4159	33.6453	54.1706	20.2185	55.2458	54.9277	50.3822	86.007	57.4897	77.0829	19.304	47.1758	42.0043	33.4349	80.1523	33.2813	90.2296	55.8538
2.70_378.0972m/z		378.097	1	2.69628	0.244767	0	Infinity	Condition 201	Condition 1	100 - 0.256	81.4222	0.42	0	0	1.85339	0.102606	0.301869	0.403787	0	0	0	0	0	0	0.352436	5.2502	0	1.96845	0.663526	0.111861	0	0.335058	0	0.217201	0	0	0	0.847565	0	1.70157	0	0	0	0	0	0	0	0	0
2.71_171.0269m/z		171.027	1	2.7101	0.3514	0	Infinity	Condition 495	Condition 82	100	61.9209	0.42	3.11143	2.02362	2.38833	4.44836	2.20978	2.56426	3.80317	3.22716	4.20846	3.4169	8.33043	6.45934	1.13347	3.9552	4.19752	3.32524	4.21279	2.15815	1.76754	3.02587	1.33741	0.932221	1.95297	4.49624	4.33808	1.30164	3.92518	1.32364	3.57946	1.76365	1.8302	1.50712	1.08142	3.02359	1.38419	4.17985	1.97639
2.71_245.9829m/z		245.983	1	2.7101	0.244767	0	Infinity	Condition 495	Condition 86	100 - 0.271	311.868	0.05	9.17948	3.40379	7.33508	13.2154	4.64451	5.50056	12.076	7.14731	8.68671	9.89063	20.068	15.9472	0.392313	7.6061	9.36555	6.43404	5.60299	5.95491	4.6426	4.12925	1.45392	4.26833	3.85	9.0807	9.57598	1.13414	11.7115	3.78282	10.2432	4.94928	3.26711	3.79996	5.97323	7.75628	1.90375	12.8317	4.63605
2.71_284.9643m/z		284.964	1	2.7101	0.351383	0	Infinity	Condition 495	Condition 66	100	58.6733	2.02	2.18599	0.857984	1.85538	2.35606	1.09225	1.14431	1.3702	2.20162	1.08195	3.28993	4.87133	1.80847	0.403274	0.420374	0.961658	2.38448	0.833697	2.17733	0.693606	1.61392	0.589675	0.880898	0.8695	0.869349	2.85868	1.95076	2.84601	3.90317	2.64676	0.635115	0.861085	1.17854	1.36948	3.35158	0.823151	5.26183	0.842609
2.71_347.9986m/z		347.999	1	2.7101	0.203283	0	Infinity	Condition 495	Condition 13	100 - 2.28	168.857	0.38	3.01615	0.647319	3.2544	6.13439	1.9538	2.2308	5.56406	2.61148	4.16317	5.37211	10.5261	7.20242	0	3.8542	4.59573	2.47725	2.50006	2.62559	2.28031	1.61976	0.342112	1.16828	1.01822	4.05602	4.49617	0	6.24484	1.1235	4.92917	1.70605	0.95341	1.78124	3.11961	3.7115	0.2449	6.29219	1.70044
2.71_353.0022m/z		353.002	1	2.7101	0.217117	0	Infinity	Condition 495	Condition 86	100 - 2.69	795.527	0.09	22.377	9.52487	15.279	29.3598	8.06214	13.2355	24.6967	15.4452	16.8467	17.7297	41.7973	28.76	1.13897	14.2808	16.9388	13.355	15.4677	12.9699	10.0988	11.3382	5.00604	8.7232	6.63392	16.9236	19.4505	3.52731	26.6809	8.65835	24.1599	7.08274	8.73791	8.21	16.3694	18.8497	4.81115	29.8143	11.3958
2.71_354.9988m/z		354.999	1	2.7101	0.203283	0	Infinity	Condition 495	Condition 86	100 - 0.63	345.095	0.12	9.76939	3.431	6.86823	12.2361	3.86434	5.86445	9.83313	6.48574	6.86862	6.9517	15.8637	12.1864	0.177777	5.51127	6.61821	5.00289	6.53119	5.74769	4.03635	5.13486	1.88182	3.4482	2.69837	6.59556	8.33914	1.47331	11.6235	3.89065	9.81234	2.94141	3.15484	3.69507	6.86189	8.68099	1.4057	12.0987	4.88139
2.71_357.0094m/z		357.009	1	2.7101	0.309917	0	Infinity	Condition 495	Condition 61	100	74.398	0.11	4.35296	1.30576	3.01654	5.81324	1.92527	2.42226	4.9079	2.98511	4.39969	3.62415	9.12178	6.43729	0.1104	3.59094	3.55511	1.34813	3.56981	2.00321	1.4057	2.23572	0.790418	1.21413	0.686183	4.0119	3.75882	0.538141	3.76399	0.757866	4.5536	1.25426	1.11795	1.01948	0.393061	3.47538	0.567492	5.68359	2.34565
2.71_361.9942m/z		361.994	1	2.7101	0.2171	0	Infinity	Condition 495	Condition 2	100 - 9.59	164.273	2.86	3.03234	0	2.33247	4.92611	0.996578	1.94204	3.05491	1.99835	1.56497	3.51081	9.23625	2.95808	0	1.4632	2.49265	1.75744	1.71505	2.22388	1.47606	0.887237	0	0	0.300521	2.10684	3.19019	0	5.4915	0	2.3858	0.515743	0.694235	0.162746	1.82055	2.32085	0	3.9775	0.197773
2.71_364.0095m/z		364.01	1	2.7101	0.351383	0	Infinity	Condition 495	Condition 319	100	239.042	0.01	12.0369	7.26845	10.2885	14.2882	5.9314	13.248	6.76753	16.0607	12.3094	6.29356	10.405	22.4011	1.56338	9.07345	7.45255	6.59822	9.15162	5.83869	4.35236	4.4105	6.83863	5.48597	3.86574	6.95246	7.52371	7.33656	8.72633	5.10561	9.77135	2.22738	19.7237	11.49	7.03675	10.6773	3.68914	16.4089	8.74734
2.71_413.2665m/z		413.267	1	2.7101	0.282267	0	Infinity	Condition 372	Condition 21	100	22.7544	0.21	0.389455	0.118102	0.508078	1.20106	0.321699	0.216908	0.250975	0.337838	0.460801	0.832941	0.950786	2.20148	0.0714984	0.678805	1.30408	0.207618	0.817631	0.45186	0.426664	0.264636	0	0.178692	0.341094	1.06977	0.986621	1.65248	1.35471	0	0.308722	0.239134	0	0.13405	0.347911	0.411544	0.381718	1.90056	0.502998
2.73_327.0046n	327.005	349.994	1	2.7337	0.434333	0	3511.34	Condition 495	Condition 151	100 - 30.8 - 1.4	3843.5	0.04	187.816	99.4252	111.984	200.807	77.2885	122.713	183.174	124.206	141.163	121.805	260.478	224.587	35.4194	125.325	126.56	111.898	151.767	96.9363	75.0064	117.01	65.8872	105.587	62.3709	138.508	138.974	77.4661	196.28	104.58	173.188	61.5963	98.15	98.0867	114.41	172.655	63.7135	215.304	114.026
2.75_383.1447m/z		383.145	1	2.74752	0.23095	0	Infinity	Condition 125	Condition 1	100 - 1.36	118.119	0.08	0	1.83864	8.26358	4.73148	3.09524	3.80466	6.11171	3.90799	0	6.99486	4.52961	0	2.44359	4.57519	6.11323	4.45033	3.01144	7.91114	4.35727	0	0.129895	0	4.79205	5.76534	6.39902	12.7462	12.0143	3.95591	9.08069	3.38875	0.0889604	2.52806	0	0	2.98723	4.785	0
2.75_437.1636m/z		437.164	1	2.74752	0.36115	0	Infinity	Condition 253	Condition 1	100 - 15.8	1157.8	5.02	0	0	1.20305	5.4867	0	0	0	0	0	0	0	0	0	0	0	0	0	0	0	0	0	0	0	0	0	0	0	0	0	0	0	0	0	0	0	0	0
2.76_193.0645m/z		193.064	1	2.76133	0.217117	0	Infinity	Condition 496	Condition 1	100	80.1767	0.61	0	0	0	0.108635	0	0	2.26359	0	0.135275	0.217013	0	0.416683	0	0	0	0	0	0	1.68321	0	0	3.70523	2.58099	0	0	0	0	0	0.306437	0	0	0	0	1.8248	0	13.2319	0
2.76_322.1071m/z		322.107	1	2.76133	0.254517	0	Infinity	Condition 496	Condition 1	100 - 1.97	282.468	0.68	0	0	0	0.371448	0	0	10.3111	0.171691	2.18839	2.25702	0.593495	2.90685	0	0	0	0	0.375093	0	6.25374	0	0	11.6414	9.05833	0	0.326341	1.10249	0	1.12545	2.21257	0	0	0	0	6.83801	0	40.8563	0.115922
2.79_407.9994m/z		407.999	1	2.78898	0.309833	0	Infinity	Condition 31	Condition 5	100	86.5532	0.19	1.31426	0.345895	0.652258	0.960689	0	5.04676	0	3.57941	1.19889	0	0.26293	6.83336	0	0.196263	0	0.173488	0.582355	0.197115	0.0910944	0	1.76082	0	0	0	0.153091	0.587939	0	0	1.13034	0	9.63051	3.18058	1.47601	3.02067	0.281676	3.77229	0.963691
2.82_333.1161m/z		333.116	1	2.81663	0.254533	0	Infinity	Condition 175	Condition 1	100 - 0.623	91.8108	2.15	0	0	0	0.669951	0	0	0	1.40434	0	0	0	0	3.60942	0	0.182353	0.142626	0	1.87038	0	0	0	0	0.154054	0	0.829147	7.53496	0	0	0	0	0.775475	0	0.314654	0	0	0	0
2.82_409.0853m/z		409.085	1	2.81663	0.309833	0	Infinity	Condition 145	Condition 5	100 - 1.48	150.405	0.2	6.71313	2.15029	0.10045	4.1402	0	3.62708	11.5273	8.50783	2.73741	6.00866	12.3528	5.92723	0	7.70245	4.03271	0	1.81641	3.82336	3.58005	4.38862	0.334058	19.1421	7.45283	0	4.26952	8.31579	4.51784	14.6543	13.9193	0.564041	0.626118	5.71594	0	15.6511	5.79453	19.4928	7.36727
2.82_538.1281m/z		538.128	1	2.81663	0.513117	0	317.413	Condition 145	Condition 245	100 - 24.4 - 13.5 - 2.01 - 0.0834	6916.64	0.14	410.675	211.734	61.1638	346.284	23.062	213.004	610.479	503.22	258.968	328.83	674.893	477.196	9.54142	443.403	285.98	78.0069	196.465	238.029	199.5	277.813	56.8323	919.397	395.944	15.3961	340.1	412.053	354.001	701.294	693.464	107.295	46.8661	331.882	32.0463	750.697	296.792	937.682	415.198
2.84_229.0326m/z		229.033	1	2.84428	0.23095	0	Infinity	Condition 31	Condition 1	100	83.5994	0.83	0	0	0	0	0	0.685239	0	0.264978	0	0	0	0	0	0	0	0	0	0	0	0	0.913111	0	0	0	0	0.594813	0	0	0	0	9.25012	0.924152	0	0.242941	0.0772727	0	0
2.84_396.0361m/z		396.036	1	2.84428	0.3513	0	Infinity	Condition 189	Condition 38	100	46.4557	0.58	1.49889	1.44956	1.45969	0.869548	0.633802	1.7149	0.828427	1.91921	1.56502	0.43055	1.29598	5.85617	0.179226	1.27609	0.317089	0.294242	0.138711	0.361234	0.186673	0.473013	2.23667	2.51544	0.659284	0.910442	1.98338	7.09466	0.575635	0.278666	1.96759	0.0803678	4.83922	2.43116	0.493797	0.91281	1.63028	0.967597	1.76889
2.86_215.9722m/z		215.972	1	2.85812	0.6237	0	Infinity	Condition 31	Condition 7	100	229.224	0.15	3.9626	4.32182	3.13103	2.52735	1.29486	9.11222	0	11.3348	4.98758	0.314566	0	16.4093	0.315292	2.26872	0.873308	1.98254	2.31083	0.348192	0.349704	0.573008	8.93637	1.47659	0.294075	0.534556	1.80999	10.0302	0.17474	0.712315	3.52955	0	25.1523	12.8379	3.69401	8.92623	4.4005	8.70684	4.3885
2.86_422.0151m/z		422.015	1	2.85812	0.217117	0	Infinity	Condition 31	Condition 1	100 - 0.568	105.209	1.02	0	0	0	0	0	0.560139	0	0.444064	0	0	0	0	0	0	0	0	0	0	0	0	0.980658	0	0	0	0	0	0	0	0	0	11.9707	1.42743	0	0	0	0	0
2.86_466.0051m/z		466.005	1	2.85812	0.23095	0	Infinity	Condition 31	Condition 1	100 - 1.99	144.685	0.93	0	0	0	0	0	0.780505	0	0.171091	0	0	0	0.959794	0	0	0	0	0	0	0	0	1.59013	0	0	0	0	0.167502	0	0	0	0	16.486	1.87835	0	0	0	0	0
2.87_185.0449m/z		185.045	1	2.87193	0.244767	0	Infinity	Condition 477	Condition 4	100	74.58	1.18	0.0967565	0.275861	4.80703	0	0	0.174176	0.338444	0.263009	0	0.087188	0.260216	0.157102	0.458933	0	0.978675	0	0	0.340198	1.61412	0	0	0	0.0756152	0.838059	0	1.03598	0.562335	0.304623	0.599758	0	0.343355	0.440818	0.551609	0	0.0881173	0	0.841302
2.87_369.0796m/z		369.08	1	2.87193	0.2033	0	Infinity	Condition 477	Condition 4	100 - 1.29	86.5075	1.99	0.155098	0.258781	5.66679	0	0	0.303096	0	0.272069	0	0	0	0	0.259364	0	0.14831	0	0	0.340124	1.25866	0	0.0992013	0	0.085649	1.09862	0	1.41627	1.35051	0	0.21668	0	0	0.564203	0.252485	0	0.103147	0	0.841498
2.89_430.1350m/z		430.135	1	2.88575	0.23095	0	Infinity	Condition 423	Condition 1	100 - 2.89	126.939	0.71	0	0	0	0	0	0	0	0.230479	1.12648	0	0	0	0	0	0	0	0	0	0	0	0	0	0	0	2.30359	9.15383	1.6438	0	0	0	0	0	0	0	0	0	0
2.95_574.1115n	574.111	575.119	1	2.95082	1.3638	0	Infinity	Condition 199	Condition 6	100 - 33.6	4847.45	0.58	10.2859	6.84289	13.9781	2.49725	67.8515	0	0	1.93674	1.34916	0.923101	0.947084	0	71.6131	1.74964	2.15253	14.109	0.355867	0.992257	0.179492	0.827689	2.82593	0	0	75.4044	1.58049	0	3.09304	1.10132	0.484636	0.181193	19.6663	0	36.7943	0	0.168665	0	2.42023
2.96_163.0397m/z		163.04	1	2.96463	0.254517	0	Infinity	Condition 492	Condition 5	100	105.176	0.03	3.93648	0.114762	1.64973	2.41428	0	0.649576	2.51252	0.150437	0	0.554126	2.95564	0	0.846911	1.43967	3.43307	0	0	1.62626	0	0.608034	0	1.9022	0.0172517	1.18407	0	0	0.0845969	0	0	0.421035	0	0	0.260275	0.72619	0	6.79302	0
2.96_723.1565m/z		723.156	1	2.96463	0.32365	0	Infinity	Condition 479	Condition 1	100 - 27.3	693.282	2.42	0	0	0	0	0	0	0	0	0	0	0	0	6.72164	0	0	0	0	0	0	0	0	0	0	0	0	0	0	0	0	0	0	0	0.114108	0	0	0	0
2.96_751.1510m/z		751.151	1	2.96463	0.54075	0	Infinity	Condition 207	Condition 1	100 - 37.9 - 11.9	1360.57	0.07	0	0	0	0	0	0	0.262856	0	0.540034	0.596657	0	0	6.82921	0.552358	0.12856	0	0	0	1.13407	0	0	0	0.189242	0	0	0.559627	0	0	0	0	0	0	0	0	0	0	0.120597
2.98_203.0532m/z		203.053	1	2.97847	0.809117	0	Infinity	Condition 30	Condition 249	100	137.711	0.27	2.60105	4.48473	6.76869	1.82081	4.83187	3.38688	5.82923	4.70733	3.74532	5.14778	9.46533	9.7477	2.69577	6.89921	5.80885	8.23904	6.00384	4.92535	8.59517	6.24686	3.27804	7.8334	9.73179	7.22641	6.94461	3.09526	2.53682	1.02008	10.1532	8.45822	9.87402	6.90096	0.764629	6.34532	7.92169	1.25619	5.98362
2.98_307.0817m/z		307.082	1	2.97847	0.3513	0	Infinity	Condition 424	Condition 1	100 - 3.04	136.533	0.26	0	0	0	0	0	0	0	0	0	0.168894	0	0	7.8136	0	0	0	0	0	0.0530095	0	0	0.126249	0	0.138899	0	0	0	0	0	0	0.515841	0	1.11189	0	0	0	0
2.98_395.0952m/z		395.095	1	2.97847	0.26835	0	Infinity	Condition 323	Condition 2	100	75.9314	0.94	2.76958	0	0.974549	1.40905	0	0.127741	1.0312	0	0	0	1.5859	0	0.829615	0.717226	1.71544	0	0.140928	0.534645	0	0.264773	0	1.528	0	1.21458	0	0	0.181642	0	0	0	0	0	0	0.158938	0	5.5524	0
2.98_426.0248m/z		426.025	1	2.97847	0.21305	0	Infinity	Condition 492	Condition 2	100	48.9515	0.79	0.538095	0	0	0	0	0	0.28864	0	0.15123	0	0	0	0	0.130121	0.755689	0	0	0	0	0	0	0.232095	0	0.413411	0	0	0	0	0	0	0	0	0	0	0	1.46585	0
2.98_542.1423m/z		542.142	1	2.97847	0.272417	0	Infinity	Condition 171	Condition 1	100 - 9.2	341.455	0.58	0	0	0	0	0	0	0	0	0	0	0	2.08983	0	0	0	0	0	0	0	0	0	0	0	0	0	0	0	0	0	0	0	0	0	0	0	0	0
2.99_325.0903m/z		325.09	1	2.99228	0.337483	0	Infinity	Condition 280	Condition 10	100 - 0.137	107.729	0.21	0.672535	0.118975	1.26654	4.64605	3.43611	0.454112	1.77945	1.4966	0.585969	0	0.98363	0	0.554074	0	0.078123	0.433269	0.446307	0.658955	0	0.465703	0	1.28404	0.286228	0.417068	4.66025	6.15477	0	4.25365	0.687717	0.960478	0	1.5151	0	0	0.358237	3.53934	1.44787
2.99_354.0038m/z		354.004	1	2.99228	0.226883	0	Infinity	Condition 491	Condition 43	100 - 2.9	74.0288	0.01	1.27147	3.15678	0.804638	0.358508	1.87891	0.761071	1.57927	0.646034	3.01055	1.16229	0.238414	0.716008	1.38527	0.378493	0.395562	0.874829	1.53779	0.791073	1.06197	0.333628	0.421069	1.96	3.71352	1.04189	8.92062	12.2852	0.299467	3.14911	4.21535	1.29731	1.68132	0.382958	0.457939	0.606503	0.5741	0.530178	1.97708
2.99_749.1351m/z		749.135	1	2.99228	0.5131	0	Infinity	Condition 207	Condition 1	100 - 42.2	354.834	0.47	0	0	0	0	0	0	0	0	0	0	0	0	0.214877	0	0	0	0	0	0	0	0	0	0	0	0	0	0	0	0	0	0	0	0	0	0	0	0
3.01_388.1245m/z		388.125	1	3.00612	0.240717	0	Infinity	Condition 492	Condition 2	100 - 0.765	201.119	6.46	4.69722	0	1.36151	2.59621	0	0	1.2849	0.261769	0	0	1.18831	0	0.319678	1.93819	3.84597	0	0	2.14537	0	0.313717	0	1.26305	0	1.48807	0	0	0	0	0	0.328361	0	0	0	1.18173	0	8.04036	0
3.02_393.0801m/z		393.08	1	3.01993	0.254533	0	Infinity	Condition 492	Condition 2	100	91.9125	1.6	4.0881	0	0.879672	0.820101	0	0.633547	0.838038	0	0	0	1.31918	0	0.479544	1.27324	2.20991	0	0	1.43382	0	0.629322	0	0.853857	0	0.872701	0	0	0	0	0	0.0872894	0.117847	0.117683	0.269951	1.07143	0	5.30502	0
3.03_188.0381m/z		188.038	1	3.03375	0.2586	0	Infinity	Condition 435	Condition 30	100 - 0.0462	68.7937	0.01	0.172947	1.63336	1.06878	1.82507	0.411461	2.39509	4.12085	4.21532	3.65455	3.50483	0.957656	3.17696	0.130657	3.67994	0.426107	1.04713	0.472086	0.26979	1.48107	1.29727	1.30971	0.77347	4.92665	2.97468	2.50083	4.88737	2.85232	1.82948	2.28398	0	5.5992	5.5194	2.971	7.08074	1.31442	2.49395	0
3.03_350.0909m/z		350.091	1	3.03375	0.282183	0	Infinity	Condition 435	Condition 30	100 - 3.7	147.247	0.14	1.62801	3.73606	2.42198	5.93236	1.20716	6.20515	7.87934	9.27321	8.64836	6.88979	3.79881	7.81908	0.561681	7.48976	1.00167	2.63	1.35344	0.855413	3.50489	3.28328	3.04953	3.23521	9.99836	6.30285	5.07214	11.6057	7.32185	4.24648	5.67009	0	9.75997	11.1597	6.17451	15.737	2.95055	5.40723	0.152917
3.05_305.0661m/z		305.066	1	3.04758	0.365117	0	Infinity	Condition 424	Condition 1	100 - 6.47	94.6647	1.57	0	0	0	0.167737	0	0	0	0.137801	0.343245	0	0	0	3.66291	0	0	0	0	0	0	0	0	0	0	0	0	0	0	0	0	0	0	0	0.683855	0	0	0	0
3.11_303.1056m/z		303.106	1	3.11263	0.203283	0	Infinity	Condition 492	Condition 2	100 - 8.53	886.181	0.66	0.190147	0	0	0.471763	0	1.32387	0	8.97794	0	0	0	0	0.164462	0	0	0	0.144285	0	0	0	0	0	0	0.255443	0	0	0.21731	0.424987	0	0	0	0	0	0	0	0	0
3.14_473.1095m/z		473.11	1	3.14028	0.296	0	Infinity	Condition 180	Condition 2	100 - 3.12	124.451	2.22	10.3954	0	0	0	17.114	1.50273	0	0	0	0	0	6.08661	2.13901	1.01962	2.72098	0	0	0.811594	0	0	0.511918	0	1.47937	3.82174	0	0	0	0	0	0	0.281579	0	0	0	0	0	0
3.21_867.2141m/z		867.214	1	3.2094	0.378933	0	Infinity	Condition 111	Condition 12	100 - 41.4 - 4.81	1194.14	0.27	54.7726	3.20471	67.4859	24.8639	33.0956	3.43491	8.31952	69.6101	26.7717	7.33695	1.06117	0	13.9974	2.26147	3.91448	8.46067	16.4991	36.2563	4.22436	5.01228	10.771	4.87692	14.6378	24.0374	40.4652	31.3022	14.672	9.87358	16.376	2.22234	7.74803	7.71346	21.533	1.26523	17.3367	0	7.32858
3.25_289.0713m/z		289.071	1	3.24682	0.2724	0	Infinity	Condition 477	Condition 24	100	52.3986	0.3	2.17889	0.425277	2.04018	4.4665	0.788499	0.156877	0.742305	2.18889	3.44709	2.20036	0.502726	0.478821	0.109344	0.890134	1.00088	0.890628	0.713106	0.710472	1.06398	0.480207	0.169665	0.782261	0.443123	0	0.875656	1.65301	1.372	0.867245	0.742179	0.0866963	0.719675	0.224138	0.30274	0.223581	0.920933	0.741276	2.58389
3.25_301.0712m/z		301.071	1	3.24682	0.282167	0	Infinity	Condition 199	Condition 1	100 - 2.03	82.5991	0.2	0	0	0	0	0.525819	0	0	0	0.686658	0	0	0	0.748762	0	0	0	0	0	0	0	0	0	0.0896741	0.101451	0	0	0	0	0	0	0	0	0	0	0	0	0
3.25_425.0866m/z		425.087	1	3.24682	0.309817	0	Infinity	Condition 199	Condition 1	100 - 4.23	87.3322	0.65	0	0.230397	0.118601	0.114575	0.649798	0	0.101815	0	0.170345	0.240245	0	0	1.07619	0	0.100935	0	0.149984	0	0	0	0	0	0	0.16152	0.111358	0	0	0	0.231104	0	0.520144	0	0.217939	0	0	0.158568	0.342121
3.25_576.1274n	576.127	577.135	1	3.24682	0.661117	0	2585.97	Condition 199	Condition 149	100 - 29.9 - 6.05 - 0.518	6076.33	0.19	69.5891	55.0308	66.3839	43.7034	175.971	15.6204	11.9181	34.6633	19.0779	14.9029	30.3783	2.73317	152.006	31.3502	34.6606	83.1731	23.6086	22.1208	5.07753	17.6894	27.2119	9.60623	2.34823	152.375	28.2984	9.49361	38.5779	8.42895	18.9371	9.46956	82.4133	9.99125	96.7189	8.60641	12.9407	8.77707	30.6851
3.25_595.1453m/z		595.145	1	3.24682	0.3513	0	9.18394	Condition 316	Condition 39	100 - 30.7 - 1.8	615.66	0.22	62.9352	45.3171	31.8678	73.191	41.4337	38.3242	49.4245	67.9182	62.2977	43.2101	53.7007	57.6588	21.95	57.9517	52.779	56.759	43.9623	33.3864	36.3189	42.445	18.8141	45.1083	25.165	31.1922	50.8074	37.9638	64.0312	31.8343	54.8795	25.5069	42.6071	21.0771	22.9319	30.7603	31.5917	64.9412	62.1466
3.26_423.0718m/z		423.072	1	3.26063	0.582217	0	Infinity	Condition 199	Condition 4	100 - 13.9	517.544	0.35	0.403183	0.292659	0.749257	0	5.83222	0	0.135265	0	5.20559e-05	0.0651339	0.18865	0	7.35747	0.17916	0.0219939	1.39923	0	0	0	0	0	0.220459	0.0146825	4.10151	0.0158698	0	0.0314814	0	0.127634	0	0.696323	0.00187092	2.17307	0.106089	0.00986127	0.0377531	0.095104
3.26_741.2033m/z		741.203	1	3.26063	0.282167	0	Infinity	Condition 477	Condition 12	100 - 23.6 - 0.679	426.381	0.02	15.4313	8.3917	7.34684	15.8899	12.4624	0.305767	9.57559	9.95989	8.51858	10.2428	4.99088	0	0.855926	2.86949	7.0819	5.7396	9.28734	2.2217	3.06556	0.314939	0	3.19121	2.47561	5.27536	7.8736	6.46509	5.99743	0.53522	7.46383	0	3.85552	2.97129	0.761876	2.91709	0.220985	0.281175	4.90691
3.27_397.1245m/z		397.124	1	3.27445	0.323633	0	Infinity	Condition 257	Condition 1	100 - 8.9	245.071	0.11	0	0	0	0	0	0	0	0	0	0	0	0	0	0	0	0	0	0	0	0	0	0	0	0	0	0	0	0	0	0	0	0	0	0	0	0	0
3.29_557.1081m/z		557.108	1	3.28828	0.485467	0	Infinity	Condition 199	Condition 1	100 - 14.8	178.639	0.11	0	0	0	0	0	0	0	0	0	0	0	0	0.581509	0	0	0	0	0	0	0	0	0	0	0	0	0	0	0	0	0	0	0	0	0	0	0	0
3.29_587.1575n	587.158	552.144	1	3.28828	0.392767	0	Infinity	Condition 42	Condition 3	100 - 22.2 - 12.2 - 0.273	2845.53	0.07	36.6479	24.4162	0	76.7742	0.667802	41.5532	350.929	63.3548	61.3442	74.6566	257.15	163.311	0	105.099	65.5667	2.8068	38.8446	57.2573	112.957	73.0061	1.02311	243.559	169.922	0	55.428	57.3793	50.0728	72.7347	256.094	52.4251	0	90.707	0	248.683	61.0746	259.745	133.642
3.29_593.1292m/z		593.129	1	3.28828	0.282167	0	Infinity	Condition 199	Condition 12	100 - 8.56	74.4315	0.04	2.23856	1.94002	0.9871	3.06869	1.66265	0.715398	1.0167	3.6437	2.39339	1.85337	1.14913	0	1.68232	1.5559	1.2621	1.49309	1.03021	0.446977	1.74526	1.15989	0	0.737386	0	1.03152	1.74013	1.41245	1.88729	0.789058	2.10763	0.354971	2.22493	0	0.512566	0.173782	1.18939	2.63617	3.69151
3.32_573.1034m/z		573.103	1	3.31592	1.37763	0	Infinity	Condition 199	Condition 9	100 - 26.4	2655.37	0.74	9.72677	11.0338	11.9593	2.46422	66.9429	0.344046	0.111348	1.81165	0	0.535415	0.394956	0	61.1622	1.05336	2.08135	18.2436	0.629063	0.8257	0.201257	0.479938	2.48547	0.0818169	0	56.221	1.09246	0.240362	1.95911	0	0.327191	0.259729	19.0079	0	36.2809	0.389689	0.216588	0.270644	2.30748
3.33_345.1312m/z		345.131	1	3.32975	0.203283	0	Infinity	Condition 304	Condition 44	100 - 0.394	64.3763	0.03	1.85017	1.61238	1.22353	1.95401	2.15198	1.42637	0.865366	4.03162	4.23958	1.57725	3.8825	1.22085	2.58399	0.720632	4.42325	3.28595	1.19911	3.05353	3.60195	2.53778	0.367434	3.26419	1.25863	3.93233	0.374222	1.98001	5.23253	1.16589	3.1278	2.18451	5.17056	3.38177	3.76557	2.26596	1.01784	4.22512	1.15005
3.39_380.1492m/z		380.149	1	3.38505	0.258583	0	Infinity	Condition 66	Condition 1	100 - 1.86	125.321	1.18	0	0	0	0	0	0	0	0	0	0	0	0	0	0	0	0	0	0	0	0	0	0	0	0	0	0	0	0.11629	0	0	0	0	0	0	0	0	0
3.39_591.1141m/z		591.114	1	3.38505	0.443983	0	Infinity	Condition 199	Condition 39	100 - 2.43	97.6171	1.3	3.85415	1.77272	1.13745	3.02982	1.70715	1.9982	1.87387	2.79246	2.69727	2.04903	0.594528	0.462752	1.0592	1.47663	1.8526	2.94596	2.00294	0.488143	2.09858	1.61313	0.225062	0.919409	0.609006	0.15002	1.47646	4.37913	2.61566	0.426786	3.49677	0.93248	1.87547	0.150314	0.413617	0.41242	1.1277	3.50468	4.90287
3.45_166.0866m/z		166.087	1	3.4501	0.203283	0	Infinity	Condition 464	Condition 1	100 - 0.837	150.094	2.4	0	0	0	0	0	0	0	0	1.40099	0	0	0	0	0	0	0.550364	0	0.0760268	0	0.103329	0	2.45341	0	0	0	0	0.610994	9.55915	0	0	0.539148	0	3.45058	0	0	1.76727	0
3.45_206.0454m/z		206.045	1	3.4501	0.21305	0	Infinity	Condition 165	Condition 28	100	36.3514	0.02	2.17298	2.51546	2.07017	0.165163	0.711716	0.608189	0.9614	0.75261	2.29252	0.593553	1.15958	2.36863	0.630092	0.877021	3.24636	0.138639	0.249441	1.72452	1.09529	1.66198	0.711672	1.66997	0.68552	1.07123	1.31226	2.94906	1.80431	0	2.0561	0.0696491	2.26003	1.77906	2.27979	1.51194	0.487987	1.24949	1.83332
3.45_368.0984m/z		368.098	1	3.4501	0.203283	0	Infinity	Condition 165	Condition 4	100 - 0.126	33.98	0.26	0.558012	1.77427	2.02642	0	0.141731	0.374304	0.409781	0.208928	1.79438	0	1.15473	0.549278	0.581746	0.190977	2.05767	0	0	0.765921	0.701007	1.17067	0.324426	1.36867	0.595714	0.672804	0.990742	2.28021	0.619088	0.186279	1.85789	0.186159	1.32687	1.49187	1.37397	1.0692	0.33772	0.318876	1.26729
3.48_347.0954m/z		347.095	1	3.47775	0.21305	0	Infinity	Condition 138	Condition 7	100 - 0.247	109.537	0.13	4.44332	1.02904	1.67248	0.288103	2.74226	3.37973	0	2.70842	4.01444	0.98996	0.523729	10.2552	1.21949	4.16576	1.8128	1.05772	4.72943	5.50159	0.79611	0.862393	2.70724	0	0.112142	2.18233	1.33846	3.15962	0.151174	1.69285	2.25931	0	3.993	2.5981	0.583302	2.71518	0.404958	0	0.265876
3.48_392.0961m/z		392.096	1	3.47775	0.226867	0	Infinity	Condition 107	Condition 24	100 - 2.45	152.882	0.31	2.12371	5.39629	4.58232	11.951	4.15066	10.3209	14.8063	3.27642	19.8028	9.70874	13.8682	17.4978	6.31296	20.5005	5.95481	3.3937	11.1732	9.87887	5.99503	4.16365	7.06144	7.27016	5.61791	0	4.86942	9.97205	7.13005	8.30764	10.9262	3.71947	9.99679	6.34028	1.36353	6.27854	5.31117	0.301301	4.52167
3.48_463.0880m/z		463.088	1	3.47775	0.309817	0	Infinity	Condition 498	Condition 30	100 - 10.7	355.558	0.01	11.8527	7.87672	7.45901	13.5642	0.807167	0.525203	18.0938	28.9352	10.4545	3.6008	2.47167	1.2988	2.75249	1.94475	9.60344	1.526	0.215253	10.7904	5.62323	0.196439	0.346042	6.01791	4.38491	2.68712	4.15919	29.5319	15.6554	2.22879	8.73754	0	4.89879	11.2927	9.45354	3.68286	13.0466	3.26334	20.6244
3.49_353.0848m/z		353.085	1	3.49157	0.203283	0	Infinity	Condition 265	Condition 10	100 - 0.365	87.3563	0.01	3.63988	5.72345	2.03449	12.8805	4.0708	5.18527	0.41739	6.593	4.58652	0	0.875885	0.51109	2.56861	2.85796	3.69197	5.9593	3.51911	3.60782	0.891821	0.164279	0.925517	1.53848	0.323949	2.0682	4.33088	3.57627	3.89673	7.70315	3.00387	1.0255	3.31213	1.92942	0	0.313991	0.347938	1.20305	1.23569
3.49_464.0961n	464.096	447.093	1	3.49157	0.26835	0	Infinity	Condition 487	Condition 12	100 - 8.07	485.123	0.27	11.2338	8.71995	6.32174	12.5356	0.272576	0.286168	18.6383	32.8538	9.92549	2.71839	2.40293	0	2.95273	1.33646	8.27592	1.65239	0	10.6882	5.4952	0.441114	0.520697	4.167	3.64651	2.11769	2.98128	36.2627	16.4998	2.0531	8.71499	0	4.2043	11.0571	7.93319	3.11923	14.9738	1.10266	25.3952
3.49_482.1300m/z		482.13	1	3.49157	0.2407	0	Infinity	Condition 498	Condition 5	100 - 3.23	125.048	0.87	3.64339	1.88228	1.07447	5.04177	0	0	6.16935	9.54068	1.53152	0.296868	0	0	0.633608	0	3.11989	0	0	2.7677	1.49939	0	0	1.09731	0.571054	0	0	1.49865	3.63553	0	1.30612	0	1.27502	2.45328	1.87282	0.65956	4.66159	0.3802	6.79168
3.51_429.0967m/z		429.097	1	3.5054	0.52705	0	Infinity	Condition 257	Condition 5	100 - 15.5 - 4.2 - 0.0387	1792.51	0.02	9.18174	0.408331	3.45219	4.36846	0	2.81185	3.83414	3.34393	0	0.194132	5.57646	0	0.946358	4.5569	6.73065	0.731621	0.177877	3.71868	0	2.30341	0	0.702815	0	8.1444	0	0.0670382	2.56983	0	0	0	0	3.11528	1.42264	0.690146	0	1.24666	0
3.52_205.0976m/z		205.098	1	3.51922	0.217117	0	Infinity	Condition 120	Condition 2	100 - 0.924	183.259	0.07	1.01039	0	0	6.64943	0.0961628	3.83199	0	3.24642	8.06927	6.3407	0.146063	0.881831	0.108986	8.10941	0.297789	0	0	0.103619	1.45884	2.58244	1.49241	11.0469	2.91297	0	0	0	0	4.51187	13.3604	3.42536	0	0.11585	0	0	4.78135	8.91475	4.68415
3.52_367.1504m/z		367.15	1	3.51922	0.258583	0	Infinity	Condition 120	Condition 2	100 - 11.8	639.113	0.05	6.11181	0	0	25.1581	1.95717	15.1133	0.228935	15.6376	29.3949	22.7817	4.12163	7.7964	2.15953	29.6074	4.04769	1.19958	1.41866	3.50313	7.21436	11.583	6.69921	40.4667	11.7373	1.4717	0	0	0.808391	17.624	53.6652	13.4508	0.142107	2.14571	0	0	18.018	31.9824	21.3061
3.53_427.0809m/z		427.081	1	3.53303	0.286233	0	Infinity	Condition 257	Condition 1	100 - 5.85	194.386	2.99	0	0	0	0	0	0	0	0	0	0	0	0	0	0	0	0	0	0	0	0	0	0	0	0	0	0	0	0	0	0	0	0	0	0	0	0	0
3.55_369.9989m/z		369.999	1	3.54687	0.230933	0	Infinity	Condition 382	Condition 8	100 - 4.17	182.656	0.06	0.215615	0.164249	3.93846	0.648078	7.0982	0.515388	0.399127	0	2.16568	1.46438	0	8.44467	2.962	1.1965	2.20491	1.52425	0.5804	4.3908	1.47872	0	1.76825	2.94206	3.66484	12.0876	0	0.858845	2.8341	1.47932	4.93095	0.121364	1.72484	2.54509	0.978527	3.20746	1.80594	1.59582	0.744111
3.61_271.1159m/z		271.116	1	3.61192	0.226983	0	Infinity	Condition 280	Condition 1	100	50.6918	2.57	0	1.08195	0	0.16558	0	0	0	0.274698	0	0	0.599834	0	0	0.517974	0	0	0	0	0	0	0	1.33363	0	0	0	0.604918	0.390929	0.361587	0.73421	1.7109	0	0	0.191824	2.36337	1.40704	0.223961	5.55889
3.68_653.1442m/z		653.144	1	3.68103	0.2408	0	Infinity	Condition 221	Condition 1	100 - 28.7	503.843	0.44	0	0.637315	0	0.521222	1.76528	0	0	0	0	0	0	0	0.198498	0	0	0.276634	0.233626	0	0	0	0	0	0	1.22992	0	0	0	0	0	0	0.305427	1.20011	1.73463	0	0	0	0
3.68_721.1665m/z		721.166	1	3.68103	0.296117	0	Infinity	Condition 83	Condition 13	100 - 17.7	262.959	0.26	2.15906	1.08288	0.803613	0.892259	0.250659	2.62905	5.49481	1.51114	3.77265	1.40975	5.26656	12.9044	0	1.43662	3.13575	0	0	2.75921	8.19262	0.257832	0	2.98869	2.18371	0	0	4.11772	2.5616	0	0.713497	0	0	0	0	0	0	6.61358	1.686
3.68_721.6682m/z		721.668	1	3.68103	0.296117	0	Infinity	Condition 83	Condition 5	100 - 0.957	174.955	0.02	0.561169	0.753487	0.698924	0.274653	0	1.63519	3.35088	1.23602	1.85566	0	2.12693	6.0787	0	0.777514	2.34066	0	0	1.00996	4.68551	0.149103	0	1.56097	1.02272	0	0	2.01291	1.16816	0	0.511824	0	0	0	0	0	0	3.39354	0.65033
3.69_624.1648m/z		624.165	1	3.69487	0.23105	0	Infinity	Condition 52	Condition 1	100 - 9.23	218.869	0.35	0	0	0	0	0	0.701356	35.6423	0	0	0.574326	7.41388	7.64652	0	2.80579	0	0	0	1.33937	13.0214	2.14043	0	3.44873	9.72291	0	0	0.194724	0	0.240151	18.7744	4.26833	0	2.01245	0	1.57015	1.31829	0	5.20206
3.69_734.2844m/z		734.284	1	3.69487	0.499383	0	Infinity	Condition 9	Condition 1	100 - 18.3	437.061	0.03	0	0.747393	0	0.991029	0	0	1.38024	0.515744	68.3298	0.325942	0	0	0	0.653203	0.101705	0	1.21098	0	0	13.7676	0	0	11.0371	0	12.9218	12.7826	56.0827	0	13.7371	0.282257	0	0.231761	0	4.88864	0.685957	4.48261	9.13482
3.69_740.1403m/z		740.14	1	3.69487	0.226983	0	Infinity	Condition 83	Condition 1	100 - 4.64	56.5103	0.81	0	0	0	0	0	0	0	0	0	0	0	0.364902	0	0	0.270515	0	0	0	1.14808	0	0	0	0	0	0	0	0	0	0	0	0	0	0	0	0	0	0
3.69_770.1804m/z		770.18	1	3.69487	0.7954	0	Infinity	Condition 171	Condition 1	100 - 31.4 - 18.1 - 2.42 - 0.162	4105.92	0.1	0	0	0.161306	0.618421	0	0.372291	135.254	1.49527	0	23.9007	6.38134	232.692	0.376279	5.7637	1.69035	0	3.8795	0.261632	134.674	7.28646	0	137.352	104.652	0	0	17.8002	0	27.5095	89.0515	42.0133	0.650993	2.29646	0	5.17924	2.72983	33.3565	1.49441
3.71_404.5674m/z		404.567	1	3.70868	0.448167	0	Infinity	Condition 208	Condition 1	100 - 3.47	158.251	1.9	0	0	0	0	0	0	3.09986	0	0	0	0	2.45123	0	0	0	0	0	0	2.78171	0	0	1.92988	1.15526	0	0	0	0	0	0.669547	0	0	0	0	0	0	0	0
3.71_412.0498m/z		412.05	1	3.70868	0.217217	0	Infinity	Condition 317	Condition 1	100 - 4.68	84.9328	3.34	0	0	0	0	0	0	1.44891	0	0	0	0	0.663762	0	0	0	0	0	0	1.08171	0	0	1.5566	0.421018	0	0	0	0	0	0.194659	0	0	0	0	0	0	0	0
3.71_695.1481m/z		695.148	1	3.70868	0.406683	0	Infinity	Condition 171	Condition 1	100 - 11.1	189.086	0.99	0	0	0	0	0	0	1.73127	0	0	0	0	1.45058	0	0	0	0	0	0	3.00769	0	0	0.959524	1.11277	0	0	0	0	0	0.500266	0	0	0	0	0	0	0	0
3.71_734.6188m/z		734.619	1	3.70868	0.4994	0	Infinity	Condition 9	Condition 1	100 - 1.16	348.582	0.22	0	0.57875	0	0.82327	0	0	2.89167	1.52914	54.371	0	0	0	0	0.926641	0.151509	0	1.36068	0	0	11.6652	0	0	11.1731	0	12.5319	14.5914	46.5786	0	11.7287	0.327467	0	0	0	5.73886	1.30679	3.27723	9.05224
3.71_734.9525m/z		734.953	1	3.70868	0.67505	0	Infinity	Condition 9	Condition 1	100	257.9	0.61	0	0.192482	0	0.275544	0	0	0.657798	0	40.5836	0	0	0	0	0.435427	0	0	1.30861	0	0	7.02054	0	0	7.19026	0	8.31507	8.19544	33.248	0	5.79896	0.122183	0	0	0	1.82674	0.10955	1.96541	4.10184
3.75_737.1718m/z		737.172	1	3.7461	0.4994	0	Infinity	Condition 477	Condition 5	100 - 26.6 - 3.98	1820.05	0.68	2.60647	8.07637	22.4553	5.11082	0	0	3.6855	4.50332	22.8301	0	11.5179	0	0	0	0.354897	0	0	0.696359	0.326611	0	0	13.8687	3.2773	0	0	3.62989	0	10.05	0	0	0	2.03441	0	0.814369	4.10608	0	2.37388
3.75_884.2185m/z		884.218	1	3.7461	0.244883	0	Infinity	Condition 216	Condition 24	100 - 28.4 - 1.5	286.557	0.35	15.3675	7.51657	0.616412	21.4508	2.94344	4.35549	3.2258	26.7614	12.2329	4.41506	9.1126	0.628685	2.28904	17.6194	5.07496	5.88173	0.665224	7.24418	0.366143	3.92859	3.17841	5.38903	0.0801932	0	19.4821	1.48099	20.3107	10.0112	10.0465	0	8.2303	5.98685	17.1371	17.4279	13.0184	11.2022	12.639
3.76_561.1396m/z		561.14	1	3.76003	0.244883	0	Infinity	Condition 199	Condition 1	100 - 16.1	164.756	1.37	0	0	0	0	0	0	0	0	0	0	0	0	0.0709773	0	0	0	0	0	0	0	0	0	0	0	0	0	0	0	0	0	0	0	0	0	0	0	0
3.76_596.1545m/z		596.155	1	3.76003	0.392867	0	Infinity	Condition 119	Condition 12	100 - 26.1 - 7.51 - 0.648	4255.53	0.2	47.4318	53.8386	28.9366	46.1873	101.506	14.1589	19.556	82.6457	47.2546	10.9341	16.2662	0	51.9643	38.4557	10.4467	34.0592	10.9699	18.0065	0	12.9528	172.346	27.5347	0	21.2913	64.2727	20.8295	85.8747	50.0284	55.2487	1.87646	125.232	42.5416	139.235	65.7398	82.3419	5.31849	49.595
3.79_365.0832m/z		365.083	1	3.78767	0.226983	0	Infinity	Condition 221	Condition 273	100 - 11.9 - 2.51	411.322	0.04	1.58889	2.29023	0.803626	2.53989	2.00356	0.198574	0.561724	2.51898	0.603626	0.165912	0.551502	0.489845	2.57308	0.889839	0.891893	1.40883	1.91497	0.460672	0.00294366	0.286864	0.424414	0.131512	0.0952044	3.62523	1.21259	0.166292	1.13702	0.12661	0.188473	0.0902023	0.924764	3.19924	2.88608	0.188632	1.06851	0.156961	1.4538
3.80_347.1680m/z		347.168	1	3.8015	0.309917	0	Infinity	Condition 57	Condition 2	100 - 1.18	229.772	3.24	0.150414	0	0	12.4679	5.92796	0.14778	1.63798	0	0	0	0	0	0	0	0	0	0	0	0.0881241	0	0	0	0.119144	0	0	0	0	0	4.6446	0	0	0	0	0	0	0	0
3.86_337.0899m/z		337.09	1	3.85678	0.244867	0	14.6953	Condition 188	Condition 502	100 - 2.35	182.456	0.11	10.6111	8.47749	13.5372	16.2114	7.962	10.9139	11.3562	12.2486	12.9684	8.06707	11.8339	19.9694	3.40186	16.6488	14.9751	8.08558	10.2047	8.19817	5.2885	8.17497	5.48514	10.9452	11.6609	9.03079	7.29381	7.32237	20.7795	18.1256	8.69539	5.68315	9.92459	6.01982	7.4483	9.34829	6.81633	14.567	8.89322
3.87_332.1345m/z		332.135	1	3.87062	0.203283	0	Infinity	Condition 28	Condition 76	100 - 0.116	79.4297	1.67	4.05829	2.99323	5.36522	7.22427	3.4015	4.48765	3.64243	4.01624	5.97769	3.01122	3.80092	6.02517	1.20337	7.37595	6.20721	2.60294	3.20797	3.19183	1.53057	3.5442	2.80696	2.78698	4.9282	3.6279	1.9161	0.843639	7.23362	9.1101	2.16037	1.59907	3.79387	1.23866	3.70919	3.98358	2.31992	4.07621	3.17178
3.87_368.0196m/z		368.02	1	3.87062	0.2171	0	14.1773	Condition 188	Condition 347	100 - 11.9	139.935	0.05	5.35872	4.35348	7.00179	8.45828	4.61887	5.31002	4.68176	6.18458	6.73376	3.52287	5.94525	10.1938	1.2892	10.3568	8.38317	4.6767	4.90869	4.6899	2.82013	3.16742	2.21399	5.27396	5.84832	5.31283	1.81287	5.78217	10.2164	8.49844	3.04547	2.80179	3.70854	2.60369	4.44565	4.02463	3.4768	7.36661	5.2324
3.87_594.1397m/z		594.14	1	3.87062	0.485583	0	Infinity	Condition 119	Condition 23	100 - 31.3	3845.96	0.02	50.473	50.4696	30.6074	48.8717	99.073	15.7485	19.5866	86.0749	50.6373	11.68	19.5654	3.94266	50.9292	43.5215	9.37464	35.349	10.2478	18.5264	2.83265	11.7433	163.121	28.9597	0	21.7463	68.5688	24.9452	87.8769	54.7	55.4769	0.523378	120.791	42.8097	143.947	64.903	82.2815	2.31649	51.1996
3.88_323.0743m/z		323.074	1	3.88443	0.230933	0	Infinity	Condition 94	Condition 53	100 - 1.91	273.216	0.12	2.35548	6.98811	1.40906	5.06375	4.2654	2.00246	10.5866	0.109261	7.80371	2.93172	5.34829	3.17745	4.25169	5.53788	8.41343	7.13807	5.79334	4.35289	3.03532	2.0145	4.16859	17.2037	20.2143	6.14173	0.770813	4.41997	3.45756	13.5438	9.74875	2.89637	7.55122	3.52064	2.45298	1.52272	2.83292	15.2006	8.59203
3.90_552.1435m/z		552.144	1	3.89827	0.230933	0	Infinity	Condition 42	Condition 3	100 - 5.55	204.033	0.41	1.0453	0.372049	0	4.08191	0	0.687409	22.4963	2.74665	2.54324	3.61925	22.018	4.30745	0	4.43749	2.92059	0	0	1.64697	4.23817	2.68029	0	15.2118	10.5775	0	2.30519	0.653822	1.45939	3.13776	10.9259	0	0	2.50178	0	16.5256	1.08819	24.8527	6.24217
3.90_781.1758m/z		781.176	1	3.89827	0.554583	0	Infinity	Condition 257	Condition 1	100 - 30.4	776.362	2.92	0	0	0	0	0	0	0	0	0	0	0	0	0	0	0	0	0	0	0	0	0	0	0	0	0	0	0	0	0	0	0	0	0	0	0	0	0
3.94_741.2031m/z		741.203	1	3.93567	0.457817	0	Infinity	Condition 477	Condition 6	100 - 17.4 - 0.336	343.191	0.08	10.7601	7.90662	6.07788	13.5051	13.4104	0	6.48567	3.75827	9.38111	7.44452	2.22832	0	0.780302	0.538704	10.8889	4.12055	6.5689	2.05046	7.38652	0.16525	0.278308	1.64749	1.63459	8.69573	6.09495	5.38014	7.97523	11.717	5.93425	0.116999	1.72248	2.7943	0.315507	0.42855	0.144638	0	6.02668
3.94_884.2183m/z		884.218	1	3.93567	0.230933	0	Infinity	Condition 298	Condition 12	100 - 34.3 - 3.91	581.326	0.3	37.454	14.3093	14.1746	38.148	9.40279	6.75974	4.23784	61.514	18.5198	4.75185	8.48424	0	7.68432	21.0448	4.31783	13.9733	5.12066	17.9847	0	5.91265	12.3998	1.20836	0	1.1629	61.9488	4.93735	36.708	17.3996	15.6545	0.133925	16.1624	15.0067	16.5922	17.7732	24.8443	0.193272	16.8002
3.98_292.0902m/z		292.09	1	3.97713	0.226883	0	Infinity	Condition 479	Condition 1	100	71.4948	0.08	0	0	0	0	1.30628	0	0	0	0.786154	0	0	0	0.818551	0	0.118526	0.159554	0	0	0.419389	0	0	0	0	1.54785	0	0	0	0	0	0	0	0	0	0.0984488	0	0	0
3.98_452.1324n	452.132	453.14	1	3.97713	0.282183	0	Infinity	Condition 479	Condition 12	100 - 10.8 - 0.204	579.757	0.05	6.35402	7.43369	5.08324	4.92846	22.1748	0.385457	1.89173	2.6311	15.0404	1.84051	2.52875	0	10.2517	0.638116	12.0258	11.2361	7.18469	4.54083	10.7048	0	1.78498	12.061	3.01083	26.7035	2.11481	2.84453	2.71279	4.54256	2.84021	0.0894115	1.25689	6.12173	0.805827	6.10252	1.38087	2.02586	3.75517
3.98_474.1739m/z		474.174	1	3.97713	0.226883	0	Infinity	Condition 311	Condition 10	100 - 4.67	155.659	0.01	0.285631	1.75376	1.6718	2.39173	5.40787	1.03801	1.6861	1.94317	0.373582	0	2.76247	0.968686	0.800952	1.9054	4.56143	1.89342	2.47168	4.15134	3.37817	1.86763	0.392632	7.03533	8.03738	1.23744	2.73008	2.68793	3.70857	16.7597	3.04259	3.16615	1.02798	3.93239	0.269384	4.78971	1.41483	7.92024	0.44144
3.99_440.1346m/z		440.135	1	3.99097	0.337467	0	Infinity	Condition 66	Condition 12	100 - 5.56	116.093	0.1	1.24863	3.78202	0.582777	6.60716	5.54684	1.02735	11.2083	7.91934	2.86479	2.44769	2.06801	0	0.977032	8.38606	6.75942	1.01216	5.18745	1.02115	0.815847	1.06426	0.48334	2.28455	0.23704	0.599427	3.51609	4.3865	7.93248	0.634524	7.50495	0.64756	1.90671	0.94923	1.37765	4.47969	1.34184	0.584709	5.5471
3.99_487.7619m/z		487.762	1	3.99097	0.21305	0	Infinity	Condition 452	Condition 1	100	47.7823	0.75	0	0	0	0.215933	0	0	1.99418	0	0	0.136929	0.985399	0	0	2.10587	0.555886	0	0	0.125879	0	0	0	0	0.344502	0	0	0.148498	0	0	2.24213	0	0	0.309758	0	0	0	0	0.126052
3.99_506.0513m/z		506.051	1	3.99097	0.213067	0	Infinity	Condition 479	Condition 1	100 - 4.46	52.5005	0.97	0	0	0	0	0.321014	0	0	0	0	0	0	0	0.0833536	0	0.316575	0	0	0	0.136808	0	0	0	0	0.557088	0	0	0	0	0	0	0	0	0	0	0	0	0
4.02_430.1172m/z		430.117	1	4.01862	0.32365	0	Infinity	Condition 52	Condition 8	100 - 9.95 - 0.984	613.492	0.24	1.59447	2.51987	0.869268	0.171248	2.75486	18.6743	8.08371	0	0	0	0	0	0	3.10194	4.07398	0	0.275108	1.08403	0	0.48536	1.25374	5.19954	0	0.0743746	0	0	1.53917	1.99799	0	2.30628	3.89326	0	0.625873	0	0	0	0.5147
4.02_438.1189m/z		438.119	1	4.01862	0.2033	0	Infinity	Condition 321	Condition 1	100 - 2.64	41.8334	0.27	0	0.519396	0	1.19881	0.66117	0	2.75461	1.15518	0	0.16475	0	0	0	2.47998	1.48387	0	0.318188	0	0.0663476	0	0	0.145588	0	0	0.156573	1.05656	1.44605	0	1.93477	0	0.329679	0	0.163662	0.41017	0.101291	0	0.935192
4.02_471.1118m/z		471.112	1	4.01862	0.213067	0	Infinity	Condition 9	Condition 6	100 - 0.351	39.064	0.29	0.195835	0.422363	0.774475	4.47907	0.387214	0	0	0.477188	6.1624	0	0	0.930929	0	0.952775	0.190537	0	0	0	0.235421	0.425144	0	0	0	0	0.264025	0.215321	0	0	0.220778	0	0.599373	0	0	0	0	0	0
4.02_474.1075m/z		474.108	1	4.01862	0.26835	0	Infinity	Condition 119	Condition 2	100	209.19	0.09	0.504879	0	0	0.185961	0	0.0151969	0	0	0	0	0	0	0	0.361858	0.191779	0	0	0.119857	0	0	0	0	0	0	0	0	0.0794351	0	0	0	0	0	0	0	0	0.310374	0
4.05_163.1332m/z		163.133	1	4.04627	0.67505	0	Infinity	Condition 268	Condition 1	100	191.817	0.13	0	0	0	5.46152	4.90616	2.32538	5.0363	0	0.149246	0	0.17495	0.342426	0	0	0	0.834901	0	0	0.971536	0	0	1.13852	0.1522	0	0	0	0	1.6281	5.81227	0	0	0.257698	0	0	0	0	0
4.05_653.1443m/z		653.144	1	4.04627	0.47165	0	Infinity	Condition 221	Condition 1	100 - 36.8 - 10.2	1733.72	1.12	0	0	0	0	0	0	0	0	0	0	0	0	0	0.14302	0.687845	0	0	0	0	0	0.152407	0	0	0	0	0	0	0	0	0.260666	0	0	0	0	0	0	0.497912
4.06_344.1238n	344.124	327.121	1	4.06008	0.2586	0	5.61246	Condition 246	Condition 295	100 - 8.82 - 6.88	379.297	0.04	23.2264	25.649	16.1141	50.5175	16.2862	20.5178	40.6213	42.0445	35.0621	17.6102	27.8192	33.3504	13.2911	34.2137	22.0101	18.3002	18.1871	15.856	9.9193	20.7931	14.2364	35.4954	23.8573	22.8387	27.57	40.7303	39.4482	42.6749	31.9638	12.2947	30.7954	21.4564	21.1287	32.4614	17.6546	45.3997	17.1649
4.08_592.1539m/z		592.154	1	4.08367	0.52705	0	Infinity	Condition 293	Condition 12	100 - 11	1081.71	0.5	10.6228	0.617107	4.61306	1.02671	7.75731	0.875573	5.49703	8.29052	10.0136	0.971429	0.628166	0	1.91417	2.73112	0.903917	0	1.8859	4.33094	1.72942	0.165596	0.916764	5.12245	2.75546	2.71006	6.62915	60.0803	4.2888	15.4184	4.50609	0	2.90449	4.25025	12.5165	8.58508	5.19113	2.37439	2.48609
4.10_165.0550m/z		165.055	1	4.0975	0.258583	0	Infinity	Condition 334	Condition 1	100	24.5287	0.74	0	0	0	0	0	0	0	0	0	0	0	0	0	0	0.443526	0	0	0.180673	0	0	0	0	0	0	0	0	0.685795	0	0	0	0	0	0	0	0	0	0
4.10_634.1912m/z		634.191	1	4.0975	0.296	0	Infinity	Condition 293	Condition 1	100 - 10.7	407.868	1.01	0	0.266445	0	0	0	0	0	0	0.138836	0	0	0	0	0	0	0	0	0	0	0	5.6305	0	0	0	0	0.748121	0	0.849138	0.430075	0	0	0	0.613519	0	0.784405	0	0
4.10_649.1133m/z		649.113	1	4.0975	0.430167	0	Infinity	Condition 257	Condition 1	100 - 27.2	355.939	8.19	0	0	0	0	0	0	0	0	0	0	0	0	0	0	0	0	0	0	0	0	0	0	0	0	0	0	0	0	0	0	0	0	0	0	0	0	0
4.13_632.1762m/z		632.176	1	4.12515	0.296	0	Infinity	Condition 293	Condition 1	100 - 12.3	390.485	12.12	0	0	0	0	0	0	0	0	0	0	0	0	0	0	0	0	0	0	0	0	4.2433	0	0	0	0	0.404898	0	0.155763	0.470003	0	0	0	0.395579	0	0.406352	0	0
4.14_457.2287m/z		457.229	1	4.13897	0.26835	0	Infinity	Condition 268	Condition 1	100 - 2.36	131.673	1.75	0	0	0	4.00905	4.99654	0	0.912898	0	0	0	0	0	0	0	0	0	0	0	0.121292	0	0	0.190235	0	0	0	0	0	0	0.589527	0	0	0	0	0	0	0	0
4.15_348.0296m/z		348.03	1	4.15278	0.254517	0	Infinity	Condition 272	Condition 1	100 - 7.7	219.516	0.46	0	0	0.240468	1.90093	17.1536	0	0.222416	0	0	0	0	0	0	0	0	0	0.161923	0.844545	0	0	0	2.28309	0	9.30971	0	0.597214	0	0	0	0	0	0	0	0	0	0	0
4.15_597.1572m/z		597.157	1	4.15278	0.217117	0	Infinity	Condition 293	Condition 6	100 - 17.6	607.022	0.6	0.812077	0.0627535	1.89282	0.183608	1.93957	0	0	1.2198	0.11514	0.0249457	0	0	2.061	0	0	0.0561004	0.150133	0	0.0614907	0.0288185	3.25652	0	0.00479019	0.817318	2.71183	0.752839	0.0803738	1.0327	0.0222663	0	0.744782	0.0587532	4.3607	0.0605046	1.24087	0	0.0537615
4.17_133.0647m/z		133.065	1	4.16662	0.2407	0	Infinity	Condition 272	Condition 8	100 - 1.37	186.485	0.03	2.40104	0.409992	1.44309	2.55907	15.4215	0.0791151	1.4044	0	1.44321	0	0.990587	0	0.451898	1.57493	0.682647	0	0.924084	2.57234	0.841172	0.169653	0.18114	3.56861	0.585169	9.05539	0	3.16481	0	2.26908	0	0.452125	0.178628	0.441609	0.769704	0.756847	1.01644	0.651841	0.168748
4.17_251.0702m/z		251.07	1	4.16662	0.313883	0	Infinity	Condition 323	Condition 1	100 - 0.75	175.859	0.09	0	0	0	0	0	0	0	0	0	0	0	0	0	0	0	0	0	0	0	0	0	0	0	0	0	0	0	0	0	0	0	0	0	0	0	0	0
4.17_312.1213n	312.121	335.111	1	4.16662	0.282167	0	Infinity	Condition 272	Condition 6	100 - 7.97 - 0.141	601.267	0.1	3.07082	1.16499	3.8978	9.15478	48.4625	0	3.85965	0	0.815518	0	1.97133	2.35997	1.39007	3.05275	0.925391	0.29069	2.92101	5.60896	1.65847	0.195172	1.49897	9.98363	2.44895	30.5818	0	3.59297	0	0.170808	0.292164	3.17004	0.207102	0.857441	0	0	1.0297	1.41534	0.478795
4.17_378.0252m/z		378.025	1	4.16662	0.217117	0	Infinity	Condition 272	Condition 1	100 - 5.11	119.505	1.24	0	0	0	0.946093	4.45799	0	0	0	0	0	0	0.238102	0	0	0	0	0	0	0	0	0	0	0	0	0	0	0	0	0	0	0	0	0	0	0	0	0
4.17_397.0810m/z		397.081	1	4.16662	0.282167	0	Infinity	Condition 253	Condition 1	100 - 4.27	90.3685	0.97	0	0	0	0	5.50719	0	0.199007	0	0	0	0	0	0	0	0	0	0	0	0	0	0	0.383575	0	2.37443	0	0	0	0	0	0	0	0	0	0	0	0	0
4.17_401.1383m/z		401.138	1	4.16662	0.286233	0	Infinity	Condition 323	Condition 1	100 - 5.71	209.154	0.08	0	0	0	0	0	0	0	0	0	0	0	0	0	0	0	0	0	0	0	0	0	0	0	0	0	0	0	0	0	0	0	0	0	0	0	0	0
4.17_784.1957m/z		784.196	1	4.16662	0.32365	0	Infinity	Condition 208	Condition 1	100 - 17.9	253.235	0.06	0	0	0	0	0	0	11.1341	0	0	0	0	5.98694	0	0	0	0	0	0	6.26591	0	0	5.23228	6.05162	0	0	0.0472324	0	0	2.35772	0	0	0	0	0	0	0	0
4.17_883.2078m/z		883.208	1	4.16662	0.619633	0	Infinity	Condition 119	Condition 39	100 - 91.1 - 26	1046.62	0.05	96.5653	63.8521	29.2161	116.91	36.6794	46.7055	39.2597	142.081	81.9198	40.8372	61.6031	16.3836	16.5053	115.408	49.3578	60.2747	35.0958	50.4629	15.2619	44.9926	34.9179	31.2841	8.46804	9.87459	114.578	26.525	133.66	43.4807	78.623	11.3354	61.2147	50.3422	48.0432	66.3169	63.7584	31.3162	86.9076
4.18_185.1153m/z		185.115	1	4.18043	0.365117	0	Infinity	Condition 129	Condition 1	100	72.6336	0.91	0	0	0	1.23238	2.14377	5.46939	7.65739	0	0	0.312971	0.465368	2.1112	0	0.233622	0	2.38147	0	0	0.293734	0	0	2.11505	0.317938	0	0	0	0	1.9715	4.46739	0	0	0	0	0	0	0	0
4.19_237.1338m/z		237.134	1	4.19427	0.2171	0	Infinity	Condition 146	Condition 1	100 - 2.43	202.092	7.49	0	0	0	8.66629	1.45811	0	0	0	0	0	0	1.96336	0	0	0	0	0.291367	0	0	0	0	0	0	0	0	0	0	0	0.413207	0	0	0	0	0	0	0	0
4.19_308.0915m/z		308.092	1	4.19427	0.33745	0	Infinity	Condition 293	Condition 1	100 - 6.94 - 1.47	806.069	0.31	0	0	0	0	2.53716	0	0.12076	0	0	0	0	0	0	0.225177	0	0	0	0.266864	0.263526	0	0	7.80082	0	0	0	0	0	1.48299	0	0	0	0	3.66661	0.900479	0	4.87569	0
4.19_377.0847m/z		377.085	1	4.19427	0.254517	0	Infinity	Condition 13	Condition 1	100	46.4662	0.02	0	1.72775	0.66575	0.504785	0.17719	3.68382	0	0	0.158603	0	0.258539	0	4.13811	0	0	0	0	0	0	0.919361	0.0841832	0.627935	0	0.657008	0	0.418678	0	3.35939	0.118743	0.414084	0	0.125475	0	0	0.851168	0.702643	0.183984
4.19_416.2132m/z		416.213	1	4.19427	0.217117	0	Infinity	Condition 146	Condition 1	100 - 5.43	207.427	13.2	0	0	0	6.97603	0.656677	0	0	0	0	0	0	0.842702	0	0	0	0	0.167308	0	0	0	0	0	0	0	0	0	0	0	0	0	0	0	0	0	0	0	0
4.19_421.1686m/z		421.169	1	4.19427	0.295983	0	Infinity	Condition 146	Condition 2	100 - 12 - 2.74	1189.7	0.07	0.256862	0	0	31.3201	7.14825	0	0.302098	0	0	0.10566	0.242632	17.5513	0	0	0	0	3.94749	0.236315	0	0	1.26007	0	0	0	0	0	0	0	6.02146	0	0	0	0	0	0	0	0
4.19_452.0987m/z		452.099	1	4.19427	0.254517	0	Infinity	Condition 146	Condition 1	100 - 23	451.167	1.15	0	0	0	11.1677	1.32772	0	0	0	0	0	0	2.94543	0.00263974	0	0	0	0.174865	0.0372554	0.00564131	0	0	0.018503	0	0	0.0569704	5.41068e-05	0	0	0.655183	0	0	0	0	0	0	0	0
4.19_458.1598m/z		458.16	1	4.19427	0.323633	0	Infinity	Condition 293	Condition 2	100 - 18.5 - 4.82 - 0.103	2006.42	0.07	0.349066	0	0	0	6.48312	0.193652	0.680829	0	0	0	0	0.311339	0.0780737	2.86163	0	0	0.183673	1.31336	1.59084	0	0	21.5336	0.108908	0.525656	0	0	0	3.81751	0.553602	0.144769	0	0.0996299	11.2773	4.81406	0.0670825	15.3385	0
4.19_903.2561m/z		903.256	1	4.19427	0.244767	0	Infinity	Condition 321	Condition 3	100 - 33.1 - 2.47	396.95	0.15	0.238369	0.588959	0	2.1219	3.83359	0	2.79912	0.471666	20.6786	2.12179	0	0	0.386111	1.51277	0	0.163743	1.78358	0	0	0	0	0	0.479002	0	0.18314	0.148914	0	12.4081	4.9004	0.253953	0.196634	0.62	0	1.14059	0	0	7.2118
4.21_163.0604m/z		163.06	1	4.20808	0.203283	0	Infinity	Condition 146	Condition 1	100	78.6828	1.78	0	0	0	2.1972	0.109983	0.0304659	0.13061	0	0	0	0	0.160479	0	0	0	0	0	0	0	0	0	0.04578	0	0	0	0	0	0.000897825	0	0	0	0	0	0	0	0	0
4.24_523.0879m/z		523.088	1	4.23573	0.24475	0	Infinity	Condition 83	Condition 2	100 - 10.7	269.944	1.27	0.273017	0	0	1.71629	0.275198	0	7.94831	0.362064	0.425975	0.945446	0.496502	0	0	3.72913	1.6989	0	0.711433	0.260636	0	0	0	0.206599	0	0	0	0.166891	1.29175	0	0	0	0	0	0	0	0	0.19791	0
4.26_349.5625m/z		349.563	1	4.25932	0.296	0	Infinity	Condition 373	Condition 2	100 - 0.225	79.7101	3.76	0.138883	0	0.682558	0	0.0810969	0	0	0	0	0	0	0	0	0	0	0	0	0	0	0	0	0	0	0.148675	0	0	0	0	0	0	0.569521	0	0.124664	0.163564	0	0	0
4.26_500.6120m/z		500.612	1	4.25932	0.48545	0	Infinity	Condition 19	Condition 1	100 - 40.5	345.06	0.72	0	0	0	0	0	0	3.24484	0	0	0.837244	4.78592	54.1058	0	0	0	0	0	0.176197	26.8731	0.41643	0	0.177479	1.72462	0	0	0	0	0.172287	4.69776	11.8536	0	0	0	0	0	0	0
4.27_530.1808m/z		530.181	1	4.27313	0.2171	0	Infinity	Condition 323	Condition 1	100 - 11	179.681	0.36	0	0	0	0	0	0	0	0	0	0	0	0	0	0	0	0	0	0	0	0	0	0	0	0	0	0	0	0	0	0	0	0	0	0	0	0	0
4.27_554.1591m/z		554.159	1	4.27313	0.296	0	Infinity	Condition 501	Condition 1	100 - 18.4 - 7.04	584.023	0.88	0	0	0	0	0	0	0	0	0	0	0	12.8497	0	0	0	0	0	0	0.837815	0	0	0	0	0	0	0	0	0	0	0	0	0	0	0	0	0	0
4.27_660.1703m/z		660.17	1	4.27313	1.0678	0	Infinity	Condition 492	Condition 64	100 - 28.5 - 9.3 - 1.19 - 0.045	11357.1	0.01	271.051	75.7938	564.019	126.203	261.916	238.923	84.506	133.095	36.0881	25.7907	76.3749	8.27835	140.976	194.468	73.9555	92.0268	12.935	86.9483	0.0451762	47.388	98.7751	117.839	0.830278	321.768	56.1729	43.7219	322.951	356.422	13.9541	6.23342	378.829	49.3992	331.173	172.829	15.9348	150.274	16.9528
4.27_713.0832m/z		713.083	1	4.27313	0.296	0	Infinity	Condition 359	Condition 2	100 - 27.3 - 3.05	307.977	0.13	2.65132	0	9.19927	0	2.3843	0.450503	0	0	0	0	0	0	0.792829	0.533043	0	0	0	0.114323	0	0	0	0	0	2.74552	0	0	2.70827	2.45391	0	0	4.76918	0	5.22447	0.570064	0	0.218798	0
4.27_719.1727m/z		719.173	1	4.27313	0.420417	0	Infinity	Condition 466	Condition 4	100 - 75.4 - 82.4	1525.56	0.17	30.4292	0.165066	4.92399	0	35.6842	9.89188	22.4276	18.2542	34.9867	0.314519	7.89693	0.426602	1.40413	29.884	20.8249	0.295194	4.8185	10.1233	5.40291	2.56099	2.2931	8.4137	2.087	1.01086	4.73605	74.3873	12.6665	58.0147	4.28446	1.54552	14.108	13.4666	57.942	47.3184	19.8837	31.6897	9.71102
4.27_723.2033m/z		723.203	1	4.27313	0.434233	0	Infinity	Condition 466	Condition 2	100 - 36.4 - 2.88	1400.07	0.11	37.0101	0	7.47818	0	50.1	12.7917	25.3226	29.2187	47.1683	0	11.398	0	3.56677	34.845	23.6848	0.21542	7.74611	15.3934	7.64724	3.18619	0.944142	9.98087	1.27951	1.43341	0.435802	48.8627	16.1429	68.0053	6.61354	0.58769	20.1895	13.5589	53.1456	47.8809	23.5396	29.1019	11.4968
4.29_671.0911m/z		671.091	1	4.28697	0.4204	0	Infinity	Condition 83	Condition 12	100 - 18	321.515	0.16	5.43066	2.06676	4.58392	9.5031	6.94567	0.0830444	14.5725	8.10093	3.21164	5.06027	1.36661	0	3.66568	6.51891	5.53407	2.97861	9.93743	1.73859	0.78516	0.171668	0.0713906	0.412682	1.05813	2.76819	12.3783	10.722	3.30984	0.591469	1.83696	0.272813	0.389709	0.904996	0.644587	1.17986	1.10274	0.761073	1.44435
4.30_604.5986m/z		604.599	1	4.30078	0.295983	0	Infinity	Condition 485	Condition 6	100 - 27.6 - 2.71	117.937	0.02	3.41197	0.357229	3.72535	2.22056	3.35704	0	0.166678	7.14039	1.45732	0.653525	0	0	1.71181	0	0.204171	0.399145	2.98705	1.12369	0.690086	0.129507	0.132122	0	0.679296	0.860587	8.87877	7.44326	0.640126	0.549564	0.233101	0	0.16068	0.115214	1.38972	0.556834	0.428531	0	0.402342
4.30_675.1591n	675.159	658.156	1	4.30078	1.99727	0	Infinity	Condition 492	Condition 19	100 - 30 - 0.0879	17722.5	0.1	344.256	88.3659	693.164	158.471	318.858	314.091	105.097	156.203	40.8884	31.8751	99.8354	10.426	177.62	262.535	100.67	126.903	14.4081	105.176	0	64.2387	140.327	147.44	1.40065	442.507	67.8363	52.3406	410.696	450.302	12.9041	7.53855	520.52	66.2569	497.322	228.439	19.9039	197.354	18.6109
4.31_274.1040m/z		274.104	1	4.3146	0.702583	0	Infinity	Condition 492	Condition 7	100 - 3.02	841.798	0.14	9.16054	1.71175	29.1265	2.05688	12.1308	12.0384	0	2.36541	0	0	0.38486	0	6.72393	7.66141	0.242287	2.24292	0	1.56832	0	0.243661	3.57951	1.7839	0	15.4884	0	0.367276	13.0674	19.9466	0	0	19.6548	0.2786	21.522	5.41561	0	3.63979	0
4.31_307.0366m/z		307.037	1	4.3146	0.309817	0	Infinity	Condition 270	Condition 2	71.4 - 100	122.212	10.85	0.563811	0	0.548837	0.537828	0.0888563	0	0.175485	1.57956	0.49111	0.34016	0	0	1.11819	0	0	0	1.19886	0	0	0	0	0	0	0.453364	2.00312	1.3363	0	0	0	0	0	0	0	0	0.0898744	0	0
4.31_395.0769m/z		395.077	1	4.3146	0.254533	0	Infinity	Condition 199	Condition 1	100 - 6.92	116.458	1.08	0	0	0	0	0	0	0	0	0	0	0	0	0.718877	0	0	0	0	0	0	0	0	0	0	0	0	0	0	0	0	0	0	0	0	0	0	0	0
4.31_497.1313m/z		497.131	1	4.3146	0.365117	0	Infinity	Condition 88	Condition 2	100 - 2.31	256.61	0.09	2.1722	0	0.265472	16.7947	0	1.45576	4.51809	6.98893	5.64316	0.978791	7.33635	0	0.0869256	3.06828	3.76664	0	0	0.538873	0	0.305807	0	1.85306	0	0	1.89324	0	0	0	0	0	0	0	0	0.207451	0	8.15224	0
4.31_516.1483n	516.148	499.145	1	4.3146	0.430167	0	Infinity	Condition 415	Condition 9	100 - 5.6 - 0.856	367.012	0	17.9192	0.620969	10.5003	12.8608	2.31782	11.5222	19.764	3.09915	0	0.330686	17.048	0.429686	3.47091	12.6881	20.0468	0.238161	0.186468	7.90391	0.221266	2.24556	0	6.67808	0.0737248	5.85722	0	0.010569	3.13016	0.695529	0.00109734	0.668285	0.16142	0.215173	0	2.66779	0	13.9208	0.0196245
4.31_612.1502m/z		612.15	1	4.3146	0.633467	0	Infinity	Condition 492	Condition 10	100 - 21.6 - 4.79	1636.3	0.15	22.8206	3.60185	60.3762	6.62851	24.4758	19.2778	1.7514	7.80424	0.461938	0	2.7261	0	14.66	15.9166	2.30781	5.38996	0	5.36956	0	0.881565	9.24035	6.06089	0	29.5703	1.14913	1.33124	27.3599	29.4121	0	0	45.4555	2.15504	43.8207	14.5766	0.363548	6.99611	0
4.31_881.1927m/z		881.193	1	4.3146	0.661117	0	Infinity	Condition 371	Condition 12	100 - 68.4	901.62	0.01	55.7979	41.747	34.0348	72.0668	48.2396	21.5328	18.4503	85.4268	37.6141	24.712	30.5761	0	22.0181	63.2693	24.1503	42.9021	29.9218	32.7587	0.626677	18.1757	21.2793	7.62066	0	29.8798	81.1738	23.0476	72.5614	24.5496	44.8306	4.51952	51.9874	25.5525	69.1923	32.2685	36.1889	3.08827	46.4313
4.33_419.0974m/z		419.097	1	4.32843	0.26835	0	Infinity	Condition 46	Condition 5	100 - 0.388	70.4228	0.2	0.463899	0.299191	0.992411	0.376626	0	0	0.727162	5.19947	0.756687	0.380345	0.241219	0	0.223483	0	1.44243	0	0	2.55955	0.79276	0	0	0	0.32497	0.162998	0	3.42457	0.153395	0	0.115385	0	0.126837	1.29888	4.01176	0	2.21498	0	4.43378
4.34_575.1192m/z		575.119	1	4.34225	0.836867	0	Infinity	Condition 270	Condition 39	100 - 33.9	7955.34	0.02	129.93	80.936	118.713	138.521	171.907	30.4079	99.6192	143.922	94.3255	82.085	74.375	1.21916	192.174	50.7235	81.4488	93.1089	139.888	65.6863	48.3095	55.7745	50.6116	56.3141	59.4304	289.205	173.766	139.569	128.365	72.0536	93.4766	42.5934	78.2545	79.7992	116.898	74.068	60.9053	39.918	69.3823
4.34_605.1008m/z		605.101	1	4.34225	0.309817	0	Infinity	Condition 485	Condition 6	100 - 25.2 - 5.21	115.117	0.13	1.76887	0.2829	2.26184	3.43661	1.39664	0	0.260709	4.76946	0.837456	0.415268	0	0	1.28909	0	0.283913	0.129309	3.42692	0.795046	0.636712	0.100054	0.118267	0	0	0.903641	7.77826	4.8253	0.655342	0	0.344426	0	0.14872	0	0.292049	0	0.507886	0	0.294836
4.36_127.0394m/z		127.039	1	4.35608	0.365117	0	Infinity	Condition 146	Condition 6	100	42.7545	0.25	1.27362	0.511852	1.58311	2.2106	1.45721	0	0.308428	3.39563	0.987261	0.526511	0.255275	0	1.32811	0	0.180455	0.411062	1.37424	0.491562	0.350816	0	0.19333	0.114805	0.338302	1.20232	3.4557	2.32458	0.269922	0.105563	0.292178	0	0.201277	0.108486	0.15382	0.233908	0.458083	0	0.459683
4.36_247.0607m/z		247.061	1	4.35608	0.296	0	Infinity	Condition 479	Condition 12	100 - 3.94	247.984	0.24	14.2141	6.47455	13.1913	16.1716	13.1397	1.31377	9.6376	21.8675	11.3438	6.76955	4.68534	0	9.7341	2.4655	5.18539	7.08269	14.1353	7.14933	4.58556	2.9845	1.78395	3.26287	4.89899	12.2212	23.2707	16.9554	10.4043	5.39927	6.81806	1.5942	3.59123	6.09067	6.99107	5.6406	6.10056	0.932095	5.71648
4.36_288.0636n	288.064	289.071	1	4.35608	0.365117	0	Infinity	Condition 479	Condition 161	100 - 12.2	904.963	0.07	61.3658	32.8427	59.1059	72.5692	55.7836	12.8932	45.7798	82.3625	53.2787	34.5605	29.2097	1.72845	40.4204	18.186	28.1337	30.3458	56.6849	32.3378	20.8961	15.3696	12.3921	26.1639	23.4491	55.766	90.5752	59.7563	41.2208	28.0486	35.1085	9.65299	21.9344	27.6244	27.3088	25.4713	26.3017	15.2117	31.2111
4.36_291.0868m/z		291.087	1	4.35608	0.540767	0	Infinity	Condition 479	Condition 39	100 - 12.6 - 0.153	1445.01	0.12	80.4733	41.0155	71.1002	96.6128	82.3618	12.3156	57.722	98.7522	69.7344	47.3928	33.8855	0.708046	54.5532	23.8101	34.2112	39.5705	78.6439	38.9851	25.3517	19.1187	17.3529	32.8831	33.095	79.8183	119.424	76.0891	59.1641	28.9963	45.3033	14.2385	28.9151	37.8942	36.4839	36.3451	32.4432	14.4516	40.0706
4.36_300.0470m/z		300.047	1	4.35608	0.217117	0	Infinity	Condition 200	Condition 6	100	21.1454	2.28	0.331234	0.0794429	0.672691	0.848854	0.308326	0	0	0.249294	0.223966	0	0	0	0.355207	0	0.117627	0.112182	0.741629	0.198414	0	0	0	0	0	0.309324	1.21849	1.08622	0	0	0	0	0	0.0788033	0	0	0	0	0.166091
4.36_301.0709m/z		301.071	1	4.35608	0.444	0	Infinity	Condition 293	Condition 12	100 - 5.43	427.416	0.05	16.5224	6.95675	12.8269	16.0174	14.1774	1.00019	11.9529	19.8204	12.5067	8.40082	3.51336	0	10.499	4.28042	5.71708	6.35162	14.3891	8.68821	5.0569	3.25055	3.42372	8.59704	6.4892	12.5672	22.285	35.4201	10.6583	6.68892	8.20253	2.03851	4.05641	7.14765	11.6909	10.4645	6.56068	2.49553	9.15885
4.36_303.0864m/z		303.086	1	4.35608	0.374883	0	Infinity	Condition 293	Condition 12	100 - 2.43	364.622	0.09	4.01364	0.515656	1.02289	0.81213	5.44967	0.472111	3.74896	5.43146	5.11318	0.552348	0.189493	0	2.15095	2.96704	1.44615	0	2.03994	1.36895	0.76391	0.0780972	0.573932	2.53036	0.332721	0.252073	2.79147	18.2245	1.90151	4.34669	1.94309	0.220876	1.59963	2.8108	6.22946	6.19123	3.09375	0.906133	1.89981
4.36_309.0523m/z		309.052	1	4.35608	0.282167	0	Infinity	Condition 200	Condition 12	100 - 1.6	186.255	0.34	15.6718	7.07615	14.7181	17.7994	15.1068	1.20006	12.7033	21.9974	12.6198	8.87726	4.1828	0	10.0775	3.25369	6.28847	7.71357	16.2661	8.5695	5.15699	3.53117	3.54731	4.9029	5.64565	13.5755	25.9	18.129	11.0771	6.72887	8.12034	2.30524	3.96777	7.59221	4.15279	5.75569	6.4653	1.55844	6.9539
4.36_309.5540m/z		309.554	1	4.35608	0.26835	0	Infinity	Condition 200	Condition 6	100	57.1606	1.31	3.07015	0.66071	3.34434	4.63712	3.55935	0	2.3597	5.42096	2.22479	1.01281	0	0	2.23866	0	0.50757	1.21478	3.95174	1.17164	0.969812	0	0.0799443	0	0.511527	2.8407	6.80064	5.06018	1.38566	0.622911	0.676362	0	0	0.429602	0.228759	0.217377	0.697948	0	1.33113
4.36_411.1071m/z		411.107	1	4.35608	0.365117	0	Infinity	Condition 479	Condition 12	100 - 5.45	188.737	0.23	8.36294	3.61088	7.85493	8.86325	7.89793	0.0990519	5.28716	11.994	6.2888	3.28945	1.44616	0	6.15601	0.467413	2.32813	3.14036	9.16386	4.36022	1.84387	0.371585	0.476584	1.24166	1.89595	6.40853	14.8462	11.4994	4.4692	1.41458	2.53552	0.476588	1.02395	2.33208	4.15262	1.56743	2.48702	0	2.1298
4.36_426.0955n	426.095	427.103	1	4.35608	0.4993	0	Infinity	Condition 479	Condition 12	100 - 22.7 - 1.16	2120.6	0.2	113.925	53.0456	106.105	122.649	107.562	16.1484	79.7423	152.616	84.6723	59.3066	38.4691	0	81.1204	24.9704	46.956	50.7734	108.554	56.665	35.3845	26.4919	20.4617	33.8471	40.8011	102.064	176.614	126.99	80.1946	40.307	57.3826	17.6618	31.1137	48.2462	54.0126	42.3988	46.1598	16.9497	42.0174
4.36_562.1415m/z		562.141	1	4.35608	0.230933	0	Infinity	Condition 479	Condition 3	100 - 0.0499	52.9777	1	0.541705	0.486996	0	0.576254	0.757711	0	0	1.1874	0.216022	0.131981	0	0	1.32969	0	0	0	0.671027	0	0.0835794	0	0	0	0	0.142424	3.17118	2.63138	0	0	0	0	0	0	0.148049	0.168786	0.298248	0	0
4.36_578.1430n	578.143	579.15	1	4.35608	0.702583	0	454.782	Condition 479	Condition 432	100 - 36.1 - 8.78 - 1.4 - 0.0401	24997.6	0.49	1976.87	977.361	1836.89	2194.27	1849.78	359.842	1454.25	2561.69	1632.95	1133.53	876.621	95.4498	1289.33	560.49	879.515	1043.7	1917.76	1030.23	690.703	561.81	450.625	743.483	797.802	1865.26	2950.47	1783.56	1435.88	787.084	1086.31	429.806	696.266	910.016	877.975	830.015	846.405	462.481	885.389
4.36_598.1202m/z		598.12	1	4.35608	0.471633	0	Infinity	Condition 352	Condition 12	66.4 - 100 - 20.7	886.451	0.02	51.6507	20.1765	45.8316	57.1234	51.75	2.83356	31.4705	68.358	33.8139	26.98	11.0932	0	39.7322	6.62244	17.4363	26.8409	65.8809	25.4215	16.0297	11.1125	8.6196	7.89536	15.7323	51.2737	91.644	65.4111	38.1887	13.0151	24.6929	6.84406	14.3206	19.324	19.3172	15.3894	18.9949	1.96049	16.5944
4.36_598.6254m/z		598.625	1	4.35608	0.2407	0	Infinity	Condition 283	Condition 6	100 - 2.71	155.609	2.34	5.47641	1.73635	6.69221	5.51074	6.1881	0	2.52123	10.7469	3.27132	2.62543	0	0	5.34703	0	0.635174	1.50995	7.50112	1.49123	1.05095	0	0	0.134671	1.01355	3.03397	15.4388	9.02492	1.88039	0.237371	0.926029	0.122507	0.326375	0.926942	0	0.118552	1.32279	0	0.612737
4.36_617.1070m/z		617.107	1	4.35608	0.244767	0	Infinity	Condition 487	Condition 6	100 - 7.95	80.7416	0.17	4.25784	1.98693	4.11568	2.98541	3.91397	0	2.22782	6.30088	2.59874	1.41074	0.210169	0	2.81634	0	0.720673	1.11231	4.44963	1.51149	1.02112	0.120625	0.114347	0.40374	0.823794	2.36496	7.69949	7.88728	1.7583	1.34502	0.925377	0	0.667043	1.64878	0.613489	0.816321	1.15524	0	1.11794
4.36_632.0620m/z		632.062	1	4.35608	0.254517	0	Infinity	Condition 485	Condition 12	100 - 23.9 - 0.259	174.828	0.26	9.76124	3.45109	10.0555	12.8638	10.9056	0.124505	4.62716	15.2902	8.4647	4.41603	0.815581	0	7.05383	0.33486	1.7862	3.94098	12.711	4.81423	2.4575	1.18964	0.515476	0.938065	2.92268	9.71884	19.8735	12.5244	4.91936	2.16924	2.07656	0.855216	1.35004	3.18751	3.94665	1.50235	3.34645	0.168795	2.54052
4.36_673.0896m/z		673.09	1	4.35608	0.378933	0	Infinity	Condition 485	Condition 12	100 - 34.3 - 3.34	546.664	0.08	41.4431	18.6144	39.2159	52.6867	38.8427	4.04626	31.6972	54.9141	33.0865	23.2868	13.8641	0	27.5868	11.1099	19.7464	20.3322	45.7567	18.0893	13.2559	8.54287	8.16129	11.9515	15.4883	38.5676	67.879	44.4196	25.6838	12.0397	19.5114	6.12443	10.744	17.7681	15.439	16.0184	17.3153	4.57296	15.6363
4.36_678.0681m/z		678.068	1	4.35608	0.217117	0	Infinity	Condition 485	Condition 6	100 - 28.1	93.0253	0.06	1.7966	0.835088	3.0289	3.5964	3.35107	0	0.851209	6.6811	1.6511	1.48027	0	0	2.98392	0	0.360472	0.484576	5.27974	0.766595	0.430695	0	0	0	0.483982	1.51508	8.33516	3.88652	0.67451	0	0.694058	0	0	0.511583	0.444055	0.212939	0.728024	0	0.504921
4.36_738.2033m/z		738.203	1	4.35608	0.254533	0	Infinity	Condition 101	Condition 12	100 - 30.8	502.761	0.12	5.51452	2.12022	0.122763	1.07279	0.680493	0.0936638	3.36026	1.35255	1.7357	3.52574	0.182918	0	0.0636404	2.51167	0	0	0	0.278301	0.207414	0	1.57179	1.4817	1.81755	0	3.81766	50.3092	6.31843	0.281901	2.72017	0.130699	2.70281	4.05215	5.97193	10.7912	0.668063	4.70409	1.40845
4.36_886.6891m/z		886.689	1	4.35608	0.2033	0	Infinity	Condition 472	Condition 1	100	43.1659	0.2	0	0	0	0.179036	0.399329	0	0	1.92971	0	0	0	0	0.165064	0	0	0	0.301283	0	0	0	0	0	0	0	1.9295	0.456779	0	0	0	0	0	0	0	0	0	0	0
4.36_887.1948m/z		887.195	1	4.35608	0.217117	0	Infinity	Condition 472	Condition 6	100 - 24.2	135.613	0.23	0.884644	0.517212	1.56272	1.89747	1.80405	0	0	5.19935	0.661556	0	0	0	1.38195	0	0	0.21276	2.14368	0.257414	0.0868698	0	0	0	0	0.866978	9.20649	3.29674	0.450949	0	0	0	0	0	0	0	0	0	0
4.37_233.0279m/z		233.028	1	4.3699	0.217117	0	Infinity	Condition 179	Condition 1	100	9.362	7	0	0	0	0	0	0	0	0.249734	0	0	0	0	0	0	0	0	0.140857	0	0	0	0	0	0	0	0.448606	0.314111	0	0	0	0	0	0	0	0	0.00710625	0	0
4.37_349.0893m/z		349.089	1	4.3699	0.258583	0	Infinity	Condition 328	Condition 1	100 - 2.15	143.166	0.01	0	2.4166	0	0	4.45304	0	1.04172	0	1.38879	0	0.634856	0	0.714059	0.711661	0	0	0	0	0.556782	0	0.822815	4.45856	0.151727	1.11398	0.122831	3.34839	0.11722	0.276591	3.3879	1.2023	0.163188	0.499366	1.49589	0	0.667437	0.127774	0.26629
4.37_573.1036m/z		573.104	1	4.3699	0.688767	0	Infinity	Condition 270	Condition 6	100 - 27.3	1197.42	0.66	1.97909	1.32518	3.71177	2.97585	10.6162	0	0.891977	4.9632	0.888685	0.811499	0	0	19.3898	0	0.0937343	0.385556	3.11779	0.884749	0.292004	0	0.123532	0	0.0951864	23.1078	5.60022	4.39145	1.85467	0.992993	0.133782	0	1.31157	0.168368	8.75407	0	0.843128	0	0.362375
4.38_421.0924m/z		421.092	1	4.38372	0.258583	0	Infinity	Condition 479	Condition 6	100 - 0.5	43.7659	0.21	0.21803	0.116853	0.263647	0.20116	0.367757	0	0.261286	0.587126	0	0.0916106	0	0	0.465227	0	0.145512	0	0.228526	0.0719002	0.0640576	0	0	0	0	0	0.924956	2.15954	0	0	0	0	0	0	0.364731	0	0.0857456	0	0
4.38_439.1030m/z		439.103	1	4.38372	0.32365	0	Infinity	Condition 479	Condition 6	100 - 5.34	126.16	0.09	5.87237	1.93343	5.78795	6.52691	5.88167	0	2.6442	11.4227	3.71635	2.30568	0	0	3.9136	0.236961	1.37307	1.14526	7.42367	2.40288	1.11384	0.415698	0.284174	0.840055	0.694747	3.67007	10.1269	13.2808	2.38526	0.853149	2.25955	0	0.855377	1.33914	2.44115	1.38552	1.70666	0	1.63116
4.38_596.6097m/z		596.61	1	4.38372	0.26835	0	Infinity	Condition 487	Condition 1	100	42.9461	5.55	0	0	0	0	0	0	0	0.155529	0	0	0	0	0.638985	0	0	0	0	0	0	0	0	0	0	0	0.168895	0.0972795	0	0	0	0	0	0	0	0	0	0	0
4.40_423.0722m/z		423.072	1	4.39755	0.23095	0	Infinity	Condition 479	Condition 2	100 - 0.119	30.8698	0.67	0.257666	0	0.38919	0.484683	0.444245	0	0	0.165141	0.299275	0.114635	0	0	0.247738	0	0	0	0.14256	0.0671222	0	0	0	0	0	0.0906331	0.687028	0.688092	0.132228	0	0	0	0	0	0.117549	0	0.166056	0	0
4.40_424.0802n	424.08	425.087	1	4.39755	0.757883	0	Infinity	Condition 479	Condition 12	100 - 19.9	854.432	0.08	62.2619	27.8814	56.891	71.0073	60.3164	6.67712	42.3719	80.5844	45.2415	34.4044	15.071	0	43.9132	10.3608	23.9021	29.3162	65.0221	29.2557	20.0208	12.5389	10.9832	14.9974	19.9991	62.065	97.548	61.1677	41.1787	22.0947	30.3766	10.385	17.2547	24.4259	28.7369	20.4793	26.3694	6.03651	23.439
4.40_557.1085m/z		557.108	1	4.39755	0.753917	0	Infinity	Condition 270	Condition 12	100 - 28.2	1911.38	0.04	62.8315	36.0632	55.6279	72.9604	65.6853	11.6638	48.8026	73.7553	47.6648	42.8498	30.4833	0	59.4775	19.4503	35.217	42.5303	71.0238	32.121	23.6897	25.8475	21.2689	25.1527	28.7028	90.214	90.763	75.315	54.5166	27.324	42.8243	19.3033	29	37.0841	48.8068	36.8379	30.3178	15.4371	32.5745
4.40_576.1270n	576.127	577.134	1	4.39755	0.892067	0	Infinity	Condition 352	Condition 39	100 - 44.2 - 5.24	4820	0.26	358.441	173.596	317.626	385.825	346.931	63.6504	250.175	438.012	268.083	200.178	149.291	11.2286	256.822	102.734	160.564	194.631	348.369	181.088	120.742	101.573	82.7904	116.067	133.772	366.099	498.061	336.49	258.886	134.922	194.975	73.3242	130.342	154.764	179.301	146.06	151.582	75.9154	161.844
4.42_245.0451m/z		245.045	1	4.42113	0.56435	0	Infinity	Condition 352	Condition 12	100 - 7.84	329.182	0.3	28.6437	13.0386	23.8111	34.8745	27.1907	4.74578	21.1858	35.0338	21.1598	17.2528	13.0016	0	20.257	9.75794	14.546	17.2025	32.1265	14.5731	10.4678	10.5707	7.36121	8.9855	11.5534	26.8336	45.0823	30.2946	22.1941	10.6249	17.2366	6.63073	11.0954	13.9746	16.9422	13.5376	12.6231	4.52854	13.7934
4.42_321.0972m/z		321.097	1	4.42113	0.2586	0	Infinity	Condition 424	Condition 1	100 - 5.71	153.759	1.83	0	0	0	0	0	0	0	0	0	0	0	0	8.49398	0	0	0	0	0	0	0	0	0	0	0	0	0	0	0	0	0	0	0	0.749416	0	0	0	0
4.42_332.1708m/z		332.171	1	4.42113	0.217117	0	Infinity	Condition 66	Condition 1	100 - 2.5	122.604	12.55	0	0	0	0	0	0	0	0	0	0	0	0	0	0	0	0	0	0	0	0	0	0	0	1.94983	0	0	0	0	0	0	0	0	0	0	0	0	0
4.42_370.0679m/z		370.068	1	4.42113	0.2033	0	Infinity	Condition 328	Condition 1	100 - 67.6	81.3021	0.15	0	0	0	0	0	0	0	0	0	0	0	0	0	0	0	0	0	0	0	0	0	0	0	0	0	0	0	0	0	0	0	0	0	0	0	0	0
4.42_437.0883m/z		437.088	1	4.42113	0.365117	0	Infinity	Condition 495	Condition 6	100 - 2.01	98.6682	0.02	2.51074	0.612359	3.0047	2.30161	1.27976	0	0.856343	6.91714	0.888157	0.968579	0.248386	0	2.09252	0.118824	0.884995	0.243982	2.40392	2.54916	0.711959	0	0	0.184589	0.318815	1.57098	3.78834	9.27655	1.77922	0.224053	1.1063	0	0.21003	1.04482	5.22711	0.217221	1.276	0	1.13015
4.43_219.1020m/z		219.102	1	4.43497	0.217117	0	Infinity	Condition 328	Condition 1	100 - 2.62	107.027	0.1	0	0	0	0	0.0397724	0	0	0	0	0	0	0	0	0	0	0	0	0	0	0	0	0	0	0.298144	0	0	0	0	0	0	0	0	0	0	0	0	0
4.43_314.1371n	314.137	337.126	1	4.43497	0.32365	0	Infinity	Condition 328	Condition 2	100 - 13.3 - 1.11	1243.64	0.18	1.95884	0	0	0	7.67001	2.47701	3.18345	0	0.620306	0	2.92154	17.754	0.190622	0.114704	0	0	3.59968	3.16248	1.47953	0	0	0	0	20.4678	0	0	0	0.602585	0	0.743053	0	0	0.0971428	0	0	0	0
4.43_334.1176m/z		334.118	1	4.43497	0.217133	0	Infinity	Condition 328	Condition 1	100 - 46.7	285.678	0.38	0	0	0	0	0	0	0	0	0	0	0	0	0	0	0	0	0	0	0	0	0	0	0	0	0	0	0	0	0	0	0	0	0	0	0	0	0
4.43_368.0561m/z		368.056	1	4.43497	0.296	0	Infinity	Condition 328	Condition 1	100 - 41	532.068	0.59	0	0	0	0	1.15021	0	0	0	0	0	0	0.991913	0	0	0	0	0	0.46818	0	0	0	0	0	5.79928	0	0	0	0	0	0	0	0	0	0	0	0	0
4.43_399.0944m/z		399.094	1	4.43497	0.2586	0	Infinity	Condition 328	Condition 1	100 - 1.65	84.6431	19.95	0	0	0	0	0	0	0	0.172845	0	0	0.155917	0	0.0678339	0	0	0	0	0.102972	0.113415	0	0	0	0	0.182011	0	0.835774	0	0	0	0	0	0.156392	0	0	0.224795	0	0
4.43_405.0614m/z		405.061	1	4.43497	0.337483	0	Infinity	Condition 485	Condition 2	100 - 0.272	46.3687	0.24	0.686014	0	0.908497	1.50889	1.87763	0	0.295341	1.00888	0.321436	0.119809	0	0	0.746932	0	0	0.281952	1.59367	0.223589	0.139705	0	0	0	0	0.447383	2.63935	3.70858	0	0.109838	0.222711	0	0	0.301196	1.05815	0.163865	0.269726	0	0
4.43_530.1092m/z		530.109	1	4.43497	0.2033	0	Infinity	Condition 328	Condition 1	100 - 19.9	195.984	0.84	0	0	0	0	0	0	0	0	0	0	0	0	0	0	0	0	0	0	0	0	0	0	0	0	0	0	0	0	0	0	0	0	0	0	0	0	0
4.45_626.1794m/z		626.179	1	4.44878	0.217117	0	Infinity	Condition 501	Condition 1	100 - 14.7	396.611	2.14	0	0	0	0	0	0	0	0	0	0	0	3.45382	0	0	0	0	0	0	2.21505	0	0	0	0	0	0	0	0	0	0	0	0	0	0	0	0	0	0
4.46_188.0711m/z		188.071	1	4.46262	0.213067	0	Infinity	Condition 293	Condition 1	100 - 2.65	255.732	0.26	0	0	0	0.201142	0	0	0	0	0	0	0	0	0	0.253274	0	0	0	0	0	0	0	11.7949	0	0	0	0	0	2.40566	0	0	0	0	3.67852	0	0	7.33392	0
4.46_205.0976m/z		205.098	1	4.46262	0.254533	0	Infinity	Condition 293	Condition 1	100 - 5.97	697.487	0.89	0	1.59706	0	3.02212	0	0	0.850551	0	0.558445	0	0	0	0	2.54597	0.127488	0	0	0.336009	0	0	0.103832	33.9869	0	0	0	0.163855	0	9.68072	0	0	0	0	13.7668	0	0	23.7516	0.625159
4.46_387.1633m/z		387.163	1	4.46262	0.2033	0	Infinity	Condition 66	Condition 3	100 - 1.67	148.519	0.07	3.2711	0.271736	0	1.89117	0	1.07804	0.360938	0	0	2.82291	4.46798	4.80537	0.38896	3.25299	2.68612	2.67611	1.35053	0	0	0.977839	0	1.0923	0.093113	0	0	0	0.216792	0.147972	1.16208	3.1703	0.300938	0.319846	0	0.521486	0	3.83648	0
4.48_379.1003m/z		379.1	1	4.47643	0.226883	0	Infinity	Condition 357	Condition 1	100 - 3.54	214.13	0.1	0	0	0.95486	0	3.00917	1.06902	0	0	1.18667	0	0	0.655233	0	0.291981	1.19946	0.462482	0	0.248994	1.36477	0	0	0.521518	0	0	1.25531	0.104246	6.49947	1.25867	0	0	0	0	0	0	0	0	0.655459
4.48_410.0304m/z		410.03	1	4.47643	0.213067	0	Infinity	Condition 104	Condition 1	100 - 7.96	135.256	0.16	0	0	0	0	0.638516	0.0166471	0	0	0.0668525	0	0	0	0	0	0.22197	0	0	0	0.0881633	0	0	0	0	0	0	0	1.54274	0.170559	0	0	0	0	0	0	0	0	0
4.48_591.1500m/z		591.15	1	4.47643	0.850683	0	Infinity	Condition 293	Condition 79	100 - 58 - 16.2 - 17.4 - 6.13 - 15.3	9189.69	0.2	229.224	76.5174	145.103	153.819	230.418	80.8671	190.038	233.392	200.894	103.499	102.234	40.1611	126.81	191.557	121.921	90.3718	158.104	120.89	60.3464	84.2334	125.626	197.594	91.5126	163.857	242.295	482.603	195.574	206.579	151.53	59.8792	160.62	141.473	279.369	258.094	135.59	180.553	141.918
4.48_723.2023m/z		723.202	1	4.47643	0.254533	0	Infinity	Condition 466	Condition 4	100 - 46.9 - 7.82	1415.2	0.05	21.0498	0.194353	1.48478	0	31.3194	12.6555	22.5268	17.04	30.3241	0.500444	9.27927	0.969732	2.72724	32.2595	20.808	0.138704	7.65788	8.19405	6.05871	3.78636	1.94115	12.3993	2.22125	0.137181	1.79948	52.7685	18.0301	35.3876	7.51356	0.862954	17.2805	10.3676	34.1595	40.8837	14.257	27.1773	12.3247
4.50_273.0764m/z		273.076	1	4.50408	0.282183	0	Infinity	Condition 293	Condition 2	100 - 1.18	123.865	0.07	0.220193	0	0	0.141659	0.973372	0	0	0	0.0559896	0.118242	0	0	0.433791	0	0	0	0.114445	0	0	0	0	0.0589487	0	0.565429	0.309773	0.123929	0	0	0.123348	0	0	0	0	0	0	0	0
4.50_435.1288m/z		435.129	1	4.50408	0.217117	0	Infinity	Condition 293	Condition 6	100 - 6.36	252.678	0.51	0.723401	0.346976	0.110692	0.362622	4.25705	0	0	0.287223	0.741866	0.594803	0	0	1.98932	0	0.166332	0.184947	0.281294	0	0	0	0	0	0	0.949895	0.772998	2.74702	0	0	0.28658	0	0.294438	0.710108	0.0617543	0.675044	0	0	0.313049
4.50_589.1336m/z		589.134	1	4.50408	0.984767	0	Infinity	Condition 293	Condition 39	100 - 30.7	1094.43	0.01	13.282	2.76774	7.49949	4.12203	11.1011	2.81211	10.7583	9.96053	15.6737	3.1417	1.11347	0.363627	2.51675	12.3511	2.7168	1.04695	6.07542	6.59599	3.29762	1.55892	3.31225	15.6902	4.0027	1.8054	13.1018	109.617	11.9697	13.0812	7.10184	2.15263	6.37373	5.10501	28.8197	21.7659	5.39938	10.9499	8.84434
4.50_719.1726m/z		719.173	1	4.50408	0.282183	0	Infinity	Condition 466	Condition 16	36.3 - 79 - 100	1308.67	0.1	14.1012	0.754654	0.101471	0.193457	18.8106	7.68864	14.7938	8.28224	16.768	1.46723	3.39347	3.89011	1.41666	26.6811	12.6408	0	6.62456	5.46208	4.83867	4.20642	6.05671	12.3932	2.95152	0.276558	3.34794	62.2439	16.6085	23.1559	9.35686	3.64655	12.0971	9.27394	35.1765	36.938	9.88597	27.1693	13.6331
4.52_163.0756m/z		163.076	1	4.5179	0.203283	0	Infinity	Condition 388	Condition 1	100 - 0.52	103.687	0.22	0	0	0.00013764	0	0.919554	0.00063368	0.17631	0	0	0	0	0	0.355976	0	0	0	0	0.0018481	0	0	0	0	0	0	0	0	0	0	0	0	0	0	0.143737	0	0	0.000130146	0
4.52_378.0321m/z		378.032	1	4.5179	0.416367	0	Infinity	Condition 433	Condition 1	100 - 9.34	558.512	0.19	0	0	0	0.192498	1.73402	0.22315	0.158934	0.0198864	0.477472	0	0	0.265353	0.674176	0	0	1.26646	0	0.0616175	0	0	0	0.213257	0	0	0	0	0	0	0	0	0	0	0.218715	0	0.0958854	0.000177033	0.285207
4.52_587.1191m/z		587.119	1	4.5179	0.444	0	Infinity	Condition 280	Condition 1	100 - 9.09	274.127	1.88	0	0	0.144922	0.113003	0	0.119259	0	0.280225	0	0	0	0	0	1.53874	0	0	0	0	0	0	0.105551	1.47722	0	0	0.183778	21.0774	0	0	0.131507	0	0.0969155	0.161784	4.04583	2.48077	0.131459	0	0.594329
4.52_784.1959m/z		784.196	1	4.5179	0.61975	0	Infinity	Condition 317	Condition 1	100 - 27.7 - 13.7 - 0.845	1987.12	0.05	0	0	0	0	0	0	127.848	0	0	9.20061	3.85166	118.066	0	2.38781	0.157069	0	0	0.0823638	81.4678	0.980973	0	78.0878	88.3884	0	0	3.0081	0	1.89029	58.862	21.8627	0	0.432361	0	4.74604	0	15.3913	0.26345
4.53_287.0556m/z		287.056	1	4.53173	0.82305	0	Infinity	Condition 158	Condition 52	100 - 16.4	5333.4	0.13	401.056	344.312	524.888	309.997	96.0937	105.839	401.192	493.796	555.619	169.8	358.238	151.726	9.54682	61.0362	196.131	106.448	12.6779	208.461	123.1	1.74923	50.5399	405.23	213.106	214.982	133.051	271.756	87.1863	473.137	146.394	1.11435	98.4226	322.78	34.7626	194.666	238.86	164.347	262.061
4.53_453.1345m/z		453.135	1	4.53173	0.244767	0	Infinity	Condition 298	Condition 12	100 - 1.97	173.948	0.01	3.80493	3.13823	7.66504	4.96659	5.7069	0.347163	1.74158	5.63864	4.21783	1.0535	0.881009	0	1.51628	0.702876	0.864356	0.497501	0.812574	2.14522	0.84917	0	0.0449635	2.19021	0.866686	2.71565	1.82125	5.26011	1.03866	4.89909	1.63626	0.0601604	0.254512	2.56382	0	1.13778	1.77404	0	2.60206
4.53_502.0204m/z		502.02	1	4.53173	0.392767	0	Infinity	Condition 142	Condition 5	100 - 7.15	159.09	0.2	3.60114	4.15554	9.40062	0.519875	0	0.175649	2.2393	7.65845	8.53124	0.500554	3.13064	0	0	0	0.769212	0	0	1.17286	0	0	0	3.79286	1.05629	0.190144	0	0.899232	0	6.63774	0	0	0	2.78272	0	0	1.76334	0	2.384
4.53_753.1668m/z		753.167	1	4.53173	0.89205	0	Infinity	Condition 487	Condition 6	100 - 23 - 1.08	1105.95	0.07	3.05213	2.32248	0.824894	11.0413	0.19752	0	5.80814	4.15016	7.91593	0.951696	0	0	1.92839	2.53925	1.02529	0.569241	0.206511	0.754645	0.498902	0	0	0.585133	0.098125	0	5.89083	26.9311	17.0885	0.147603	1.16866	0	0.391803	0.173961	0	0.627829	0.369237	0.296788	5.51215
4.55_137.0238m/z		137.024	1	4.54555	0.337467	0	Infinity	Condition 309	Condition 4	100	28.5339	0.44	0.122817	0.504987	2.18443	0	0	0	0.105574	1.27712	2.29023	0.108952	0.358064	0	0	0	0	0	0	0.0825118	0.0570741	0	0	0.55931	0.0839268	0	0	0	0	1.04729	0	0	0	0.403075	0	0	0.248706	0	0.381159
4.55_447.0929m/z		447.093	1	4.54555	0.485467	0	Infinity	Condition 158	Condition 13	100 - 19.8	756.034	0.05	44.7968	41.9424	65.8246	29.8055	3.90335	8.81347	48.4646	59.961	67.9804	16.0369	44.4087	11.1687	0	1.73977	16.7086	7.00058	0	23.211	12.7858	0	2.03212	52.634	25.5248	17.5868	6.75242	28.6847	2.73178	60.2056	10.6111	0	5.65405	39.4477	0.971246	19.0811	28.7583	14.7475	31.2741
4.55_449.1086m/z		449.109	1	4.54555	1.91433	0	Infinity	Condition 158	Condition 478	100 - 26.8 - 7.27 - 0.658	69087.5	0.01	5416.83	4439.87	6412.29	4139.71	1385.47	1641.03	5348.25	6270.9	7098.75	2452.95	5131.92	2608.09	27.8866	1082.61	2807.32	1598.86	6.78028	2803.04	1728.71	0.186737	867.616	5163.83	3004.37	2919.19	1861.62	3415.38	1451.55	5795.5	2178.04	1.14827	1572.81	4213.62	557.225	2894.46	3177.31	2575.88	3535.31
4.55_449.1570m/z		449.157	1	4.54555	0.47165	0	Infinity	Condition 433	Condition 4	100	1960.52	0.24	1.34029	11.7437	31.4771	0	0	0.266362	0	11.6109	27.0907	0	1.63629	0	0	0	0	0	0.193104	1.61146	0	0	0	7.49207	0.242833	0	0	1.24425	0	21.7563	0	8.23492e-05	0	4.73896	0	0	2.2299	0	0.347695
4.55_488.0939n	488.094	489.101	1	4.54555	0.457833	0	Infinity	Condition 142	Condition 13	100 - 11.1	826.577	0.01	55.5567	52.8513	74.85	34.606	6.54368	10.3703	54.8052	72.6141	82.1937	19.2877	49.8212	13.8629	0	2.53441	21.4131	7.34932	0	26.868	15.3856	0	2.58688	52.6785	31.304	20.9289	7.32198	27.9588	2.24298	69.7239	11.4665	0	7.48409	48.2425	0.697032	22.5315	35.5639	12.6804	36.8175
4.55_914.2122n	914.212	915.219	1	4.54555	0.272417	0	Infinity	Condition 309	Condition 5	100 - 28.3 - 1.2	516.196	1.67	1.13104	8.64712	36.5021	0.140383	0	0	1.06048	11.7615	26.5578	0	1.5437	0	0	0	0	0	0	0.550908	0	0	0	5.5177	0.644879	0	0	0.94032	0	18.9786	0	0	0	2.42271	0	0	2.03118	0	1.41308
4.56_257.0451m/z		257.045	1	4.55938	0.41635	0	Infinity	Condition 142	Condition 5	100 - 0.68	154.251	0.74	7.34005	7.78337	13.5435	4.38063	0	0.725608	8.39948	12.1305	12.8571	1.60862	5.7449	0	0	0	1.49826	0.116775	0	3.01372	1.04471	0	0	9.31598	3.22039	1.18059	0	4.3678	0	11.1579	0.370023	0	0.0577047	6.22322	0	1.79005	4.77572	0.307252	3.98218
4.56_285.0400m/z		285.04	1	4.55938	0.82305	0	Infinity	Condition 158	Condition 13	100 - 15.1	1539.18	0	94.0368	84.9937	129.802	67.9909	13.7387	22.3406	95.9439	120.162	137.902	37.232	92.3082	32.2927	0	9.29692	38.2525	18.3782	0	48.7713	28.6491	0	8.85171	105.108	54.3881	43.8514	20.7234	58.6811	11.0954	123.612	28.5056	0	17.5503	80.824	5.12122	41.586	59.8693	34.1336	62.2648
4.56_738.2033m/z		738.203	1	4.55938	0.24475	0	Infinity	Condition 101	Condition 3	100 - 32.8	294.155	0.02	2.38823	0.601849	0	0.618234	0.108824	0	0.345178	0.384167	1.17594	1.71455	0	0	0.135013	1.62584	0	0	0	0	0	0	0.788783	0.285591	0.454198	0	2.63977	36.2809	4.63956	0	1.33531	0	1.15703	1.92128	1.64972	6.42821	0.379767	1.45206	0.501913
4.56_931.2170m/z		931.217	1	4.55938	0.337467	0	Infinity	Condition 309	Condition 5	100 - 35.2 - 2.69	378.827	1.14	6.73266	10.9885	33.7277	1.3123	0	0	5.03547	13.1069	24.6837	0.342871	5.23374	0	2.90522	0	0	0	0	2.52029	0.100507	0	0	8.14691	1.58667	1.54752	0	0.646025	0	21.0038	0	0	0	6.51761	0	0	4.19564	0	3.26913
4.57_101.0964m/z		101.096	1	4.5732	0.434233	0	Infinity	Condition 268	Condition 1	100	77.979	0.02	0	0	0	0.896539	0	0.242926	0	0	0	0.368057	0	1.32984	0	0	0	0	0	0.224198	0.836177	0	0.193743	0	0	0	0	0.27157	0.782215	0	0.309706	0.526897	1.07867	0.205195	0	0	0	0	0
4.57_265.1652m/z		265.165	1	4.5732	0.2724	0	Infinity	Condition 268	Condition 1	100 - 0.325	85.1358	1.28	0	0	0	0.329185	0	0.319909	0	0	0	0.114605	0	2.75549	0.0493232	0	0	0	0	0.405724	2.03695	0	0.414138	0.174155	0	0	0	0.580373	1.40547	0	0.427144	1.23999	1.33424	0	0	0	0	0	0
4.57_309.1185m/z		309.119	1	4.5732	0.217117	0	Infinity	Condition 268	Condition 1	100 - 0.289	80.4853	0.49	0	0	0	0	0	0.116849	0	0	0	0	0	2.25364	0	0	0	0	0	0.263983	0.946961	0	0.19512	0.170143	0	0	0	0.159344	0.745707	0	0	0.808985	1.55936	0.297052	0	0	0	0	0.0894071
4.57_426.2106n	426.211	449.2	1	4.5732	0.3513	0	Infinity	Condition 268	Condition 1	100 - 7.69	378.874	0.3	0	0	0	0.305995	0	0.270534	0	0	0.00649909	0.0749297	0	6.17597	0.300195	0	0	0	0	0.244074	4.05134	1.68075	0.640168	0	0	0	0	1.03573	4.26141	0	0.860309	8.70273	4.29286	0.308191	0	0	0	0	0
4.57_466.1086m/z		466.109	1	4.5732	0.526933	0	Infinity	Condition 158	Condition 12	100 - 27.8	297.134	0.13	18.2449	16.7808	28.5872	8.45256	0.612899	0.952403	17.981	25.4791	29.7233	4.51802	13.3228	0	0.204455	0.103914	4.59344	0.722794	0	8.63905	3.9296	0	0	19.9223	7.9953	2.95648	0.282923	9.91114	0	26.5136	1.86967	0	0.133511	14.4688	0	3.94629	10.883	1.19245	12.6494
4.57_480.0918n	480.092	463.089	1	4.5732	0.402533	0	Infinity	Condition 487	Condition 5	100 - 7.69	180.501	0.05	1.87792	4.14416	4.99878	2.02214	0	0.0657236	5.45806	6.11089	5.97897	0.799448	3.40733	5.1838	0	0	0.311807	0	0	2.46388	4.93899	0	0	5.05251	1.60835	0	0	4.621	1.37617	6.38773	0.579144	0.834616	0.00127753	3.42407	0	0.631357	2.25553	0.0217484	2.94601
4.57_936.2718m/z		936.272	1	4.5732	0.3513	0	Infinity	Condition 171	Condition 1	100 - 45.7	448.995	1.24	0	0	0	0	0	0	0	0	0	0	0	0	0	0	0	0	0	0	0	0	0	0	0	0	0	1.59994	0	0	0	0	0	0	0	0	0	0	0
4.60_219.0294m/z		219.029	1	4.59678	0.444	0	Infinity	Condition 158	Condition 13	100 - 0.283	251.332	0.21	17.448	15.0292	21.9143	9.97623	0.152053	2.1242	16.3965	22.3176	23.6594	4.19315	12.9758	1.14379	0	0	6.08807	0.570804	0	7.95494	4.27213	0	0.102984	16.3239	9.39926	4.59966	0.224408	8.04088	0	20.362	1.50139	0	0.653653	14.3667	0	6.93155	10.9047	2.19903	10.6929
4.60_321.0611m/z		321.061	1	4.59678	0.47165	0	Infinity	Condition 158	Condition 13	100 - 4.26	490.078	0.33	33.4616	30.5918	42.9332	23.6932	1.31973	5.16021	34.0314	41.9621	48.3573	12.4445	32.6761	6.72537	0	0.201652	14.6415	3.22279	0	16.2268	9.18642	0	1.09821	33.8812	20.0046	13.6275	2.87365	16.7881	0.702952	44.0662	6.40967	0	4.65851	30.6169	0.0925665	14.8479	22.8728	7.29829	21.4269
4.60_325.1132m/z		325.113	1	4.59678	0.23095	0	Infinity	Condition 433	Condition 1	100 - 9.08	408.339	1.77	0	0	0.0132081	0.165349	0	0.501707	0	0	0	0	0	0	0.693458	0.0213289	0	0	0	0	0	0	0	0.0178902	0	0	0	0	0	0	0	0.00186837	0	0	0	0	0.00866028	0	0
4.60_331.0455m/z		331.045	1	4.59678	0.378933	0	Infinity	Condition 142	Condition 4	100	49.906	0.67	0.353275	0.876802	4.22861	0	0	0	0.183758	1.65188	3.09967	0	0.531835	0	0	0	0.0970737	0	0	0.156395	0	0	0	1.23763	0.377891	0	0	0.688107	0	2.66068	0	0	0	0.836811	0	0	0.489375	0	0.31284
4.60_391.1582m/z		391.158	1	4.59678	0.2033	0	Infinity	Condition 135	Condition 1	100 - 1.63	140.281	0.17	0	0	14.6797	9.0442	1.53211	6.26584	0	1.55372	0.158717	1.24872	0	0	0	0	0	0.792051	0	0.12812	0.179607	0	0	0	0	4.4166	0.601458	6.20351	0	2.16873	0.146036	0	0.90051	1.37858	0	0	0.160387	0	0
4.60_444.2082m/z		444.208	1	4.59678	0.282183	0	Infinity	Condition 433	Condition 1	100 - 15.6	625.168	3.76	0	0	0	0	0	0	0	0	0	0	0	0	0	0	0	0	0	0	0	0	0	0	0	0	0	0	0	0	0	0	0	0	0	0	0	0	0
4.60_450.1666m/z		450.167	1	4.59678	0.309817	0	Infinity	Condition 433	Condition 1	100 - 13.8	463.28	1.44	0	0	0	0	0	0	0	0	0	0	0	0	0	0	0	0	0	0	0	0	0	0	0	0	0	0	0	0	0	0	0	0	0	0	0	0	0
4.60_482.1070n	482.107	483.114	1	4.59678	0.434233	0	Infinity	Condition 142	Condition 20	100 - 3.12	414.889	0.16	26.9676	25.178	39.7485	15.9685	0.118426	2.94659	26.458	35.1516	40.5843	8.27641	21.6894	1.46909	0.0395693	0.211547	7.32245	0.301402	0.00060954	12.1666	5.01455	0	0	25.8063	13.4897	6.60495	0	12.8001	0	37.212	1.73515	0	0.362826	25.2369	0	6.08274	16.44	2.46865	16.4738
4.61_145.0502m/z		145.05	1	4.6106	0.254533	0	Infinity	Condition 433	Condition 1	100 - 0.636	122.031	0.3	0	0.0589853	0.98606	0.217892	0.253696	0.56429	0.0669242	0.0393009	0.102289	0.146054	0	0.196422	0.302762	0.0474824	0.0696629	0	0.0919733	0.107212	0.0902998	0	0.0381925	0.000283587	0	0.201044	0.895038	0.526888	0.243451	0.513801	0.653205	0	0.121631	0	0.148945	0	0.0710173	0	0.0513478
4.62_305.0659m/z		305.066	1	4.62443	0.430183	0	Infinity	Condition 328	Condition 20	100 - 1.42	276.072	0.08	18.0363	15.4217	26.0702	13.0757	4.00442	2.63901	17.5527	22.8229	29.3148	6.91126	14.4837	4.80889	0.146845	0.535535	10.3738	5.90344	0.322145	9.32214	7.11242	0	0.276664	17.5088	10.1679	5.73295	0.949369	9.33865	2.29938	21.6417	5.05239	0	2.28458	14.126	0.503805	5.52374	10.0485	4.5192	13.2041
4.62_475.1233m/z		475.123	1	4.62443	0.47165	0	Infinity	Condition 66	Condition 1	100 - 16.1	1231.53	0.74	0	0	0	0.209142	1.25041	0	0	0.211177	0	0	0	0	0.475559	0	0	0	0.130759	0	0.084695	0	0	0	0	0.176233	0.206192	0.189279	0	0	0	0	0.130183	0	0	0	0	0	0
4.62_503.0800m/z		503.08	1	4.62443	0.32365	0	Infinity	Condition 238	Condition 5	100 - 0.26	83.3742	0.15	3.00798	4.09816	5.38622	0.576897	0	0.141713	2.18555	4.25168	4.1308	0.791084	4.67133	0	0	0	0.114919	0	0	1.65522	0	0	0	5.10678	0.901443	0	0	0.546316	0	4.09476	0	0	0	4.32201	0	1.29257	2.0762	0.743858	1.39427
4.64_318.0383n	318.038	319.046	1	4.63825	0.4993	0	Infinity	Condition 158	Condition 13	100 - 5.63	614.677	0.07	30.0392	32.2306	45.0861	21.0788	0.0442108	4.2677	36.3906	41.8887	48.3097	10.4341	32.6565	4.01999	0	0	12.764	1.9041	0	16.2011	9.03908	0	0.243227	40.3279	20.7539	9.81292	0.450247	13.5189	0.514381	46.3976	5.8978	0	2.12308	35.2343	0	14.0799	24.8766	6.29306	22.4803
4.64_323.0768m/z		323.077	1	4.63825	0.26835	0	Infinity	Condition 66	Condition 2	100 - 7.87	251.846	0.26	0.0264792	0	0	0.0441355	0	0	0.0263662	0	0	0	0	0	0.055983	0.028734	0.0140833	0	0	0.00613815	0	0	0	0	0	0	0	0	0	0	0	0	0	0	0	0	0	0.0376238	0
4.64_481.1683m/z		481.168	1	4.63825	0.226883	0	Infinity	Condition 47	Condition 18	100 - 12.8	353.819	0.01	0.558632	0.875371	4.67251	7.73658	8.25198	13.1591	3.56991	0.160399	5.63156	6.73856	11.3525	38.1542	15.5924	21.1782	6.39273	15.6304	28.2404	0	9.78796	8.17249	0.299977	0.142906	10.4596	5.60315	1.00863	3.3697	2.69495	9.67623	7.01045	9.89585	5.12057	4.66892	0.628809	8.36867	0.642627	1.14704	0
4.64_512.0988m/z		512.099	1	4.63825	0.213067	0	Infinity	Condition 47	Condition 1	100 - 30 - 0.345	224.786	0.1	0	0.128722	1.63324	1.65406	2.74297	5.44938	0	0	1.06407	2.83254	4.7085	16.5948	5.39154	9.09365	1.54383	6.53999	12.812	0	3.70088	1.67058	0	0	2.50036	0.884819	0	0.276776	0.283459	4.01773	1.22488	3.77441	1.16055	0.238188	0	2.0162	0	0	0
4.64_597.6176m/z		597.618	1	4.63825	0.230933	0	Infinity	Condition 83	Condition 6	100 - 0.127	48.2723	8.29	0.333563	0.156974	0.22551	0.590283	1.18639	0	1.03487	0.753795	0.703572	0.183428	0	0	0	0.754287	0.698279	0	0.879285	0.0946426	0.115863	0	0	0	0	0	0.407335	1.2296	0.902121	0	0	0	0.243959	0	0	0	0.135614	0	0.504046
4.64_604.5985m/z		604.599	1	4.63825	0.365117	0	Infinity	Condition 224	Condition 3	100 - 5.37	80.0668	0.12	0.344175	1.36352	0	1.50833	2.04259	0	1.20417	0.774401	1.48197	0.571111	0	0	0.134946	1.56695	0.817075	0	2.25178	0.211896	0.514394	0	0.114699	0	0	0	4.20351	3.84882	1.38668	0	1.20859	0	0.528843	0	0.461556	0.535542	0.665374	0	0.591061
4.64_605.1005m/z		605.1	1	4.63825	0.240717	0	Infinity	Condition 348	Condition 2	100 - 1.98	48.7205	0.15	0.344877	0	0.712028	1.32716	0.621104	0	0.247934	0.812496	0	0.192978	0	0	0.133124	0.954311	0.597435	0	0.392226	0	0.0910037	0	0.0314955	0	0	0	0.583511	1.42796	0.69986	0	0.205251	0	0.251945	0	0.109669	0	0.113694	0	0.614911
4.65_151.0757m/z		151.076	1	4.65208	0.309833	0	Infinity	Condition 129	Condition 1	100	68.5966	1.78	0	0	0	0	0.134011	0	0	0	0	0	0	0	0	0	0	0	0	0	0	0	0	0	0	0.70709	0	0	0	0	0	0	0.162555	0	0	0	0	0	0
4.65_317.1030m/z		317.103	1	4.65208	0.32365	0	Infinity	Condition 66	Condition 1	100 - 8.35	306.354	0.56	0	0	0	0	0	0	0	0	0	0	0	0	0	0	0	0	0	0	0	0	0	0	0	0	0	0	0	0.29755	0	0	0	0	0	0.145406	0	0	0
4.65_492.1271n	492.127	493.134	1	4.65208	0.323633	0	Infinity	Condition 66	Condition 3	100 - 20.1 - 3.45	4411.57	0.05	0.138851	0.0150314	0	0.0873497	0.865712	0	0	0.0348689	0.0636774	0	0	0	0.0689283	0	0	0	0.0967222	0.0116224	0	0	0	0.0086391	0	3.70305	0	0.0501896	0	0.0778173	0	0	0.123303	0.0336235	0.0885956	0	0.00400905	0	0.0390229
4.67_346.1503m/z		346.15	1	4.6659	0.21305	0	Infinity	Condition 25	Condition 4	100 - 2.17	176.617	0.66	0.558028	1.74743	0.357299	0	7.65591	0.300392	0.217475	1.18657	1.18996	0.752424	0	1.06171	2.19495	1.37019	0.326066	1.64924	8.91936	8.0689	6.67789	1.26016	4.36634	2.78025	1.89573	7.35394	23.5012	7.01491	4.9389	0.26949	20.1157	2.65757	8.48727	0.147094	5.78185	1.26519	1.89248	3.40471	3.11117
4.67_351.1054m/z		351.105	1	4.6659	0.2407	0	Infinity	Condition 491	Condition 53	100 - 5.22	480.181	0.01	2.03459	4.74229	0.624655	0.509044	13.0469	1.40726	1.79164	1.76097	3.85524	3.31714	2.90454	6.55475	5.64637	3.06385	0.240101	6.36195	19.0175	14.9846	12.5877	5.33911	10.3022	8.60387	5.60251	14.8357	42.501	30.9899	14.1883	1.59507	43.9717	7.65355	18.3177	1.56899	10.7893	3.73289	5.31562	9.9254	7.25351
4.69_254.1029m/z		254.103	1	4.69355	0.23095	0	Infinity	Condition 379	Condition 3	100	57.5894	1.77	0.151775	0.360315	0	2.49302	0	0	0	0.162091	0	0	0	0	0	0	0	0	0.123829	0.177084	0.163003	0	0.332378	0	0	0	0.76633	0.77718	7.20524	0	0	0	0.874543	0	0.675215	0.989956	0	0	0
4.69_781.1980m/z		781.198	1	4.69355	0.633567	0	Infinity	Condition 66	Condition 4	100 - 40.4 - 9.99	5825.88	1.03	0.198286	0.149798	0.165223	0	0.309987	0	0	0.524438	0.445561	0.0870163	0	0	0.0232802	0	0	0	0.216753	0	0.203439	0	0	0	0	0	0.593117	0.193501	0.109186	5.32192	0	0	0	0.12052	0.117003	0.20432	0	0	0
4.72_183.1020m/z		183.102	1	4.7212	0.203283	0	Infinity	Condition 356	Condition 2	100 - 2.62	83.0357	4.76	0.258159	0	0	0.188955	1.82332	0	0	0	0	0	0	1.29038	0.0442575	0.203386	0	0	0	0	0.0963646	0	0	0.174412	0	0	0	0	0	2.81405	0	0	0	0	0	0	0	0	0
4.72_321.1184m/z		321.118	1	4.7212	0.203283	0	Infinity	Condition 107	Condition 2	100 - 0.151	107.524	0.05	0.969386	0	0.470867	0.649085	1.88298	2.0809	0.12279	2.31468	6.82612	8.25094	2.91833	4.73204	2.2029	3.04158	0.750882	2.25549	3.15678	2.92834	2.89874	2.1233	1.46919	0	0.197665	3.35785	6.45827	8.02243	1.34514	2.47726	6.2073	0.416663	1.91522	1.37167	0.403696	1.10817	0.251771	0	0.228112
4.72_367.1367m/z		367.137	1	4.7212	0.2586	0	Infinity	Condition 356	Condition 8	100 - 8.58 - 0.126	550.56	0.13	3.53756	1.88308	1.01931	4.99332	8.93971	3.9212	0.430605	0	3.92593	0.63248	0	20.0413	1.78327	3.8018	0	0.365319	1.19859	0	0.333022	1.456	2.33611	5.29597	0.0510125	0.503355	0	0	0	13.6395	0	1.12862	3.28281	0.164159	1.34901	0	2.92731	1.11477	1.16934
4.72_398.0669m/z		398.067	1	4.7212	0.244767	0	Infinity	Condition 321	Condition 29	61.8 - 100 - 0.239	230.26	0.71	2.07383	1.27499	1.88842	3.36879	3.75843	2.05241	1.95531	2.04118	1.76606	0.850816	2.04996	5.1527	0.684479	2.23036	1.60184	0.931824	0.367532	1.30301	0.0748654	1.20875	0.183036	3.28675	0.515827	2.16177	0.499205	1.62695	1.64133	6.36667	0	0.942907	0.960487	0.557192	0.0677741	1.23021	0.433451	3.39247	0.311809
4.74_303.0868m/z		303.087	1	4.73502	0.37905	0	Infinity	Condition 293	Condition 16	100 - 3.66	433.863	0.04	4.17084	0.761808	0.132601	0.952027	5.03714	1.05539	3.14423	3.55599	5.73489	1.42815	0.773486	0.45973	1.86015	4.38533	2.65799	0	1.04789	2.17054	0.783799	0.195686	0.979702	4.77233	1.15204	0.344612	2.7488	25.9141	3.29579	5.48422	2.67127	0.0930724	2.96334	3.96091	9.80695	10.5871	3.68051	4.63415	3.45328
4.74_361.1105m/z		361.111	1	4.73502	0.272417	0	47.7686	Condition 364	Condition 477	100 - 6.49	434.053	0.04	12.8369	1.90037	7.85287	8.22356	9.40271	8.29246	6.40305	15.1984	26.8714	31.3783	20.5251	24.9591	9.96333	15.659	10.8629	10.4252	15.7018	16.9408	10.7173	12.0636	6.32827	3.03056	5.57538	13.8881	23.6502	38.9408	14.0503	12.0603	25.0597	4.07417	9.25303	11.6087	4.42488	6.4486	4.11301	5.17381	7.20685
4.74_369.1080m/z		369.108	1	4.73502	0.217117	0	Infinity	Condition 321	Condition 1	100 - 3.69	79.9134	5.27	0	0	0.212892	0	0.117597	0	0	0	0	0	0	0	0	0	0.24217	0	0	0	0	0	0	0	0	0	0	0	0	0.126808	0	0	0	0	0	0	0	0	0
4.74_441.0820m/z		441.082	1	4.73502	0.217117	0	Infinity	Condition 495	Condition 12	100 - 0.826	89.2056	0.3	0.805264	1.51364	0.492786	3.53419	2.25135	0.0701054	1.4499	1.304	1.75271	2.35233	2.21221	0	0	1.14882	1.65911	2.38411	2.36957	0.372793	0.811952	0.533606	0.16016	0.14399	0	0.892378	3.47062	2.85761	3.41325	0	3.69225	1.38868	3.07851	1.39679	1.79045	0.151169	0.422255	0	1.56953
4.74_453.0845m/z		453.084	1	4.73502	0.2033	0	Infinity	Condition 352	Condition 6	100 - 0.75	121.049	1.84	2.5782	3.93442	4.00237	4.51186	8.44526	0	0.878888	9.70176	9.12927	3.2701	0.215247	0	4.02406	0.130454	0.541232	2.99763	7.32219	2.78495	3.43471	1.04969	1.00694	0.13858	2.25216	4.2352	16.5668	14.0078	2.34547	2.60311	4.22747	0.662603	2.00823	1.55285	1.22916	0	6.32643	0	4.40472
4.74_690.2119m/z		690.212	1	4.73502	0.337567	0	Infinity	Condition 323	Condition 1	100 - 20.8	740.008	0.07	0	0	0	0	0	0	0	0	0	0	0	0	0	0	0	0	0	0	0	0	0	0.795864	0	0	0	0	0	0	0	0	0	0	0	0	0	0	0
4.74_889.1961m/z		889.196	1	4.73502	0.309917	0	Infinity	Condition 352	Condition 6	100 - 29.9 - 1.32	274.208	0.08	7.17115	6.86891	14.0852	8.85215	17.5647	0	2.3192	19.8215	13.8216	5.72143	1.01933	0	9.22283	0	0.778107	4.5657	16.485	3.30716	5.17961	0.332848	1.75042	0.764724	3.17296	9.59872	36.7057	24.4626	3.69788	3.32042	6.5033	0.372631	2.74303	4.27403	3.9746	1.4248	7.70197	0	7.68897
4.76_492.2269m/z		492.227	1	4.75862	0.244767	0	Infinity	Condition 34	Condition 2	100 - 3.67	248.228	0.09	13.4406	0	3.39903	2.51381	0	1.51386	5.80162	1.42176	1.44909	0.311897	7.64003	3.7231	0	3.95647	7.60088	0	0	0.479566	2.33163	0.36923	1.34496	3.74758	5.74409	0	2.56504	4.22956	2.56293	1.74499	3.20547	0.454157	1.41151	5.15416	0	31.1806	0.621563	8.85433	1.51292
4.76_546.1488m/z		546.149	1	4.75862	0.203283	0	Infinity	Condition 356	Condition 1	100 - 5.29	81.6093	4.49	0	0	0	0	0	0	0	0	0	0	0	0	0	0	0	0	0	0	0	0	0	0	0	0	0	0	0	0	0	0	0	0	0	0	0	0	0
4.76_715.1844m/z		715.184	1	4.75862	0.513217	0	Infinity	Condition 270	Condition 21	100 - 11	146.714	0.06	2.76735	0.295546	1.61793	2.39903	3.30731	0.122056	1.87473	3.4294	3.73579	5.06146	2.61256	0.237971	3.65542	3.39056	0.789598	0.326013	5.01777	4.27001	1.17733	0.657926	0	0.200412	0.262171	2.69271	6.42503	9.69889	2.56645	0	0.929657	0.154004	0.189189	1.6787	0.335924	0	0.605375	0.614577	1.78173
4.76_746.1357m/z		746.136	1	4.75862	0.254617	0	Infinity	Condition 91	Condition 137	29.5 - 100 - 21.9 - 11.5 - 2.17	322.096	0.03	30.9156	4.21548	17.2985	23.4006	3.33134	12.2431	28.1642	15.1529	6.80829	15.6573	32.0419	6.51166	12.2584	28.4974	27.5946	5.77443	11.9555	18.7671	1.71779	12.2315	0.124949	20.5175	3.49176	18.4314	6.02603	13.592	17.305	5.04088	2.7201	6.21595	3.63141	7.11699	1.9781	15.3592	1.01036	29.975	2.00448
4.76_867.2137m/z		867.214	1	4.75862	1.01252	0	Infinity	Condition 479	Condition 39	100 - 47.1 - 14.9 - 2.65 - 0.0767	9221.72	0.05	632.887	366.521	680.352	736.624	697.214	128.969	427.639	941.706	660.836	400.694	311.127	36.5432	470.018	186.688	275.833	393.216	673.501	351.812	273.658	203.076	172.988	271.833	288.024	612.789	1163.92	704.07	456.372	318.363	396.148	145.592	270.773	283.953	321.255	283.981	343.931	160.717	376.371
4.77_285.0949m/z		285.095	1	4.77243	0.23095	0	Infinity	Condition 322	Condition 3	100 - 2.42	250.547	0.35	5.77542	5.86397	0	0.338208	0	1.45862	0	1.26241	0	0	0	4.98435	0	0	0	0.585171	4.73242	0	0	0	1.60029	0	0	3.26548	0	0.137929	0	0	0	0	2.2367	1.56392	1.43257	5.38591	0	1.88633	4.31277
4.77_366.0880m/z		366.088	1	4.77243	0.282283	0	Infinity	Condition 481	Condition 1	100 - 17	69.5869	1.18	0	1.09572	0	0.549504	0.126425	0.641058	0.146347	0	0.214272	1.12261	0.941493	0	2.0438	1.20297	0.932881	0	0	0.975276	0.144713	0.490057	0.0590896	0.0710791	0	0.194303	0.236683	2.65637	0.780449	0.373566	0.296569	0.108543	0.241232	0.324698	0.199249	0.112931	0.137759	0.431218	0.0686507
4.77_395.1318m/z		395.132	1	4.77243	0.203283	0	Infinity	Condition 267	Condition 1	100 - 0.806	73.4085	0.01	0	0	0	0	0.254792	0	0	0	0.183388	0	0	0.618205	0.582941	0	0	0.36493	0	0	0	0	0.512779	0	0	0.141175	0	0.20118	0	0	1.73049	0	0.42728	0	0.337665	0	0.52624	0	0
4.77_439.0553m/z		439.055	1	4.77243	0.430267	0	78.6697	Condition 481	Condition 479	100 - 7.91	129.23	0.36	10.0812	6.95195	10.4296	7.12191	3.83969	12.1202	9.63908	6.01047	4.23322	6.53463	13.3871	11.1352	5.85538	11.3639	9.19013	6.81118	6.40229	5.11832	1.99609	8.28275	0.908463	9.72001	4.88553	12.178	3.3939	5.55816	11.102	10.0762	1.7302	5.08155	7.25258	6.5523	1.67172	8.24347	0.305676	13.0754	3.35074
4.77_630.1315m/z		630.131	1	4.77243	0.268467	0	Infinity	Condition 218	Condition 6	100 - 9.17	92.6664	3.38	2.23136	0.815206	4.61069	3.92875	4.38166	0	0.552118	5.08117	1.67757	1.17145	0.195585	0	2.57514	0.157062	0.152539	1.31168	3.29704	1.09393	0.61545	0.171468	0	0.159151	0.652389	2.79705	6.88204	5.59761	0.492583	0.506342	0.16505	0.0543237	0.558404	0.437132	0.141595	0.221806	0.0744932	0.209035	0.726805
4.77_630.6334m/z		630.633	1	4.77243	0.26845	0	Infinity	Condition 200	Condition 6	100 - 0.0632	45.2965	32.31	0.543738	0.153807	0.695977	0.50434	1.22367	0	0	1.83067	0.587739	0	0	0	1.03088	0	0	0	0.985077	0.171719	0	0	0	0	0	0.427342	2.37913	1.35482	0	0	0	0	0	0.301254	0.117172	0	0	0	0
4.77_807.6809m/z		807.681	1	4.77243	0.254633	0	Infinity	Condition 442	Condition 2	100 - 0.88	39.546	6.36	0.738047	0	0.645903	0.894084	0.208374	0	0	1.36821	0	0	0	0	0.581964	0	0	0	0.722275	0.13799	0	0	0	0	0	0.961159	0.708617	0.17594	0	0	0.27859	0	0	0	0	0	0	0	0
4.79_624.2691m/z		624.269	1	4.78625	0.244767	0	Infinity	Condition 66	Condition 6	100 - 7.23 - 0.127	238.926	0.1	7.20943	0.338039	5.85915	7.93831	1.24596	0	10.667	5.17723	1.30685	5.72389	4.51712	11.0471	0	8.15998	8.41578	0	0.152114	1.23861	0.676116	0.664322	0	3.44412	0	0	0.977424	1.72723	4.21764	0.341224	14.4416	0.105137	0.873482	12.2523	0.123046	10.2483	2.21619	7.64288	1.57794
4.79_807.1785m/z		807.178	1	4.78625	0.26845	0	Infinity	Condition 283	Condition 2	100 - 13.8	75.6964	6.15	1.62513	0	3.32741	3.14044	1.35836	0	0.805065	2.82384	0	0.240766	0	0	2.38327	0	0.138296	0.493599	1.81924	0.991557	0	0.143435	0	0.35605	0.271041	1.9826	1.68606	1.62869	0.746991	0	0	0	0.127266	0.336838	0	0	0	0	0
4.80_454.0200m/z		454.02	1	4.80008	0.47175	0	34.0315	Condition 492	Condition 301	100 - 28.1 - 4.09 - 0.26	1974.85	0.07	195.82	75.1438	145.854	187.065	73.8247	134.337	197.549	125.464	67.3754	90.4626	218.705	104.216	90.331	185.035	179.697	91.8597	90.8369	102.164	25.0271	107.823	12.8087	164.888	65.0053	173.539	67.5048	58.7676	161.198	85.2671	33.4081	69.6419	66.4656	80.6711	64.327	137.446	12.4921	220.047	53.1136
4.80_720.1809m/z		720.181	1	4.80008	0.26845	0	Infinity	Condition 323	Condition 12	100 - 48.7	148.537	2.09	5.85357	0.389497	0.96246	5.35694	0.736862	0.807565	5.65731	1.85514	0.432407	1.6294	4.40055	0	2.91013	5.50991	5.70458	0	0.569797	2.781	0.32975	0.996747	0	1.28244	0	1.07682	1.02721	4.22234	1.49849	0	0.653259	0.140427	0.347611	0.440021	0	0.662074	0.0724497	5.8299	0.734641
4.80_720.6830m/z		720.683	1	4.80008	0.240817	0	Infinity	Condition 323	Condition 2	100 - 5.57	68.3416	11	1.36345	0	0.173174	1.42639	0	0.124741	2.16772	0	0	0	2.25084	0	0	2.1732	1.85593	0	0	1.13812	0	0.307881	0	0.568315	0	0.212214	0	0	0.300594	0	0	0	0	0	0	0	0	2.5976	0
4.81_374.0758m/z		374.076	1	4.8139	0.365217	0	780.953	Condition 478	Condition 35	100	640.092	0.28	74.1527	13.6731	43.7067	66.6438	15.0521	40.0161	69.8914	34.7732	10.2077	22.7962	73.1252	18.0471	26.1991	61.9364	63.7043	20.8107	20.4795	34.031	3.23249	29.154	0.642374	51.7328	14.2894	47.6049	10.2067	10.7259	48.4581	13.3959	3.83727	19.3097	13.7313	18.4932	10.5754	41.28	0.0888314	79.446	7.75873
4.81_374.5777m/z		374.578	1	4.8139	0.351383	0	Infinity	Condition 478	Condition 35	100 - 0.834	227.643	0.34	26.3334	2.33524	14.8983	21.7872	4.67811	11.9416	24.4118	10.9488	2.1544	6.19909	24.7707	3.78837	7.41055	22.0634	22.4985	5.64839	6.0807	10.9857	0.633576	9.8267	0.140093	18.4981	3.95241	14.5179	1.28047	3.69883	15.2409	2.0569	0.379414	5.73376	4.56264	5.39274	2.25761	13.8449	0	29.4241	1.8488
4.81_393.0607m/z		393.061	1	4.8139	0.392867	0	84.4316	Condition 373	Condition 301	100 - 12 - 4.13	453.588	0.13	54.2266	12.4948	34.6798	45.3921	12.6613	28.8841	49.7295	26.8887	11.1467	18.1576	51.9317	19.7561	18.7947	44.1972	44.6985	18.3372	18.1904	24.3112	4.10049	21.812	1.1813	36.7193	10.9058	32.6511	10.6192	14.4534	37.1399	14.0766	5.72722	13.876	12.0212	15.9838	10.0911	31.6275	1.33116	58.1013	8.86934
4.81_408.0147m/z		408.015	1	4.8139	0.457917	0	36.4401	Condition 492	Condition 301	100 - 24.1	1323.81	0.45	121.425	59.4904	105.849	116.075	43.0151	104.622	120.419	72.1994	35.6113	50.2938	123.369	49.3229	73.6591	109.984	113.615	48.6713	50.5699	61.4066	11.8859	61.5943	6.45563	90.2802	33.32	116.963	38.8545	35.891	99.8582	70.9608	16.9141	38.0725	34.7402	42.9818	36.0084	79.2678	6.21926	139.441	29.3026
4.81_410.0252m/z		410.025	1	4.8139	0.309933	0	Infinity	Condition 492	Condition 19	100 - 0.382	67.7776	0.1	6.19962	0.10473	2.35216	4.82644	0.337341	2.42871	4.44316	1.00472	0.125413	0.211517	4.92754	0.466532	0.821373	5.88453	5.43891	0.659693	0.3205	2.6981	0	1.71823	0	4.15115	0.277203	2.84008	0	0	1.84415	0.293517	0	0.694309	0.37344	0.619504	0	2.53062	0	6.50624	0
4.81_543.1346m/z		543.135	1	4.8139	0.309917	0	Infinity	Condition 323	Condition 21	100 - 36.2 - 5.89	837.069	0.27	70.8905	3.03752	26.8513	58.9577	6.7782	22.8613	64.5233	19.6539	3.19187	14.1327	59.788	7.85267	14.8513	59.1495	61.8479	9.73153	11.8122	30.9513	1.38229	20.0935	0	42.7206	5.29325	29.6424	2.52985	7.08718	35.3221	2.13156	1.40129	12.1709	8.0183	9.11647	4.5699	28.6156	0	76.5397	2.3907
4.81_543.6364m/z		543.636	1	4.8139	0.2961	0	Infinity	Condition 323	Condition 21	100 - 17.3 - 0.334	432.957	0.14	35.9714	0.973375	11.9383	29.5933	2.74858	9.26264	32.1404	8.45187	1.15913	5.39447	29.2212	3.25878	5.82713	29.9349	32.5404	3.24004	3.5885	14.7216	0.303696	8.98014	0	21.1765	1.81449	12.2944	0.726273	2.21667	14.8688	0.404987	0.176286	5.42014	2.34078	3.69769	1.46793	13.0484	0	39.7362	0.288215
4.81_551.6255m/z		551.625	1	4.8139	0.32375	0	Infinity	Condition 323	Condition 21	100 - 9.58 - 0.811	914.223	0.01	92.3192	6.17042	39.3937	78.6384	10.5805	34.1099	85.7263	27.9883	4.15714	18.2638	80.1486	13.0296	19.5457	73.0898	81.1396	15.9415	14.9388	36.089	1.56354	27.3256	0	55.166	8.9228	38.8057	4.12763	6.58152	46.8581	3.88831	1.43676	16.2965	9.34726	13.5452	7.68038	40.4127	0	101.509	3.59273
4.81_568.1269n	568.127	551.124	1	4.8139	0.351383	0	Infinity	Condition 323	Condition 35	100 - 20.2 - 4.33 - 0.0604	1994.06	0.02	208.342	19.9382	93.1917	176.359	26.9224	81.529	192.52	67.6246	13.3476	44.306	185.376	33.3525	49.3056	168.635	181.856	36.9228	35.5496	85.7986	5.48272	61.6528	0.310229	130.035	21.1875	92.9009	10.8448	18.0506	106.475	15.2977	5.4388	37.8476	23.0974	34.7454	17.2943	93.4087	0	231.786	10.626
4.81_588.0627m/z		588.063	1	4.8139	0.240817	0	Infinity	Condition 373	Condition 21	100 - 8.18	68.652	0.17	4.41493	0.473063	1.7977	4.17911	0.200675	1.20925	4.65598	1.68678	0.523994	0.767243	5.29902	1.50783	0.760279	4.90028	4.81423	0.303192	0.934111	2.19172	0.168814	1.68352	0	3.59795	0.587471	1.85756	0.113474	1.02923	1.56682	0.148485	0.137769	1.14593	0.989319	1.15591	0.245514	2.79829	0	7.16979	0.395618
4.81_600.0787m/z		600.079	1	4.8139	0.282283	0	Infinity	Condition 492	Condition 19	100	196.181	0.02	16.7971	0.261092	7.00015	13.7747	1.15829	6.96898	16.3574	5.38329	0.299821	2.50946	15.4374	0.595994	3.03751	15.5397	16.5073	2.80773	2.34026	6.92433	0	6.00147	0	11.0785	1.56408	8.28346	0	0.286706	10.4188	0	0	2.43408	0.98617	1.2881	1.61254	7.68301	0	19.4049	0
4.81_675.1353m/z		675.135	1	4.8139	0.254633	0	Infinity	Condition 83	Condition 11	100 - 17.7	219.771	0.58	0.21309	0.320464	0.462096	2.33534	1.26595	0.10801	6.29885	1.35947	1.85394	1.75286	0	0	0	2.90889	1.0593	0.193308	1.59793	0	0	0	0	0	0	0.183811	1.97373	2.08368	0.25043	0	0.411058	0	0.472444	0.136495	0	0	0	0.166484	0.0995412
4.81_728.6734m/z		728.673	1	4.8139	0.2961	0	Infinity	Condition 323	Condition 21	100 - 13.9 - 1.07	850.988	0.89	70.9171	2.81471	23.6792	53.0754	4.88964	22.2141	62.366	14.9444	1.22888	9.44308	57.7544	3.7815	9.3051	55.4638	63.7573	5.62105	5.57493	24.2245	0.0895693	17.4958	0	38.2655	4.39897	19.983	0.972746	1.5015	29.3592	1.18787	0	9.79933	4.24394	5.58217	3.02654	26.8287	0.157595	77.7648	1.42146
4.81_731.1797m/z		731.18	1	4.8139	0.351383	0	819.618	Condition 323	Condition 301	100 - 36.4 - 12.5 - 2.42	5285.69	0.16	601.028	64.5868	291.938	522.667	89.4514	241.582	560.16	226.485	54.3487	133.049	515.091	94.1529	158.43	484.169	541.551	112.174	111.171	246.062	16.9601	183.259	3.97205	364.275	71.6152	280.448	51.0655	45.1407	312.71	67.41	19.0457	107.591	73.457	97.5872	60.291	263.536	2.63554	639.885	39.6299
4.81_762.1088m/z		762.109	1	4.8139	0.365217	0	Infinity	Condition 492	Condition 35	100 - 53.8 - 15.4 - 3.98	1774.64	0.17	157.173	27.495	95.4751	150.818	25.5501	90.8843	154.009	61.1717	13.3404	36.2484	143.931	20.763	66.1256	133.484	157.235	30.6174	31.8165	67.9854	2.75883	53.7094	0.207293	101.346	21.454	93.858	10.6501	10.7921	82.0852	29.7929	1.66007	28.3179	18.6454	26.9466	21.2473	74.0377	0	177.413	6.77391
4.81_774.6655m/z		774.666	1	4.8139	0.254633	0	Infinity	Condition 200	Condition 1	100 - 1.87	33.7314	3.63	0	0.566999	0.472761	0.405817	1.37231	0	0	1.71604	0.906047	0.311391	0	0	0.540712	0	0	0	1.1979	0.107694	0	0	0	0	0	0.21702	2.90248	2.27768	0	0	0	0	0	0	0	0	0.142131	0	0
4.83_106.0423n	106.042	107.05	1	4.82773	0.2408	0	Infinity	Condition 492	Condition 2	100	58.9405	0.15	2.90867	0	0.648829	3.12835	0	0.125154	2.15319	0.766903	0	0	1.55769	0	0.183744	1.88855	3.46226	0	0	0.437013	0	0.266948	0	0.873734	0	0.242998	0	0	0.284994	0	0	0	0	0	0	0.351999	0	3.09224	0
4.83_134.0373n	134.037	135.045	1	4.82773	0.402633	0	Infinity	Condition 492	Condition 301	100 - 2.42	561.644	0.19	47.0838	7.65639	29.7627	44.7769	8.82496	24.3793	42.9458	18.8865	5.08344	11.5092	37.24	6.61182	19.2991	37.6664	44.9474	9.87746	10.3794	20.6514	1.55716	14.2395	0.158716	27.0373	5.81666	26.9707	5.20179	3.82265	24.6921	9.18264	0.541753	8.42754	6.28947	8.69325	6.13038	21.2256	0.159027	48.9785	3.5949
4.83_162.0315m/z		162.032	1	4.82773	0.2408	0	Infinity	Condition 492	Condition 2	100	30.4197	0.03	1.43171	0	0.463815	0.845928	0	0.37278	1.73723	0.280359	0	0.0906114	1.24514	0	0.279327	1.76794	2.01951	0.549009	0	0.68126	0	0.715269	0	1.01285	0	0.768107	0	0	0.591603	0	0	0.146128	0	0.140937	0.170834	0.770717	0	3.09423	0
4.83_163.0674m/z		163.067	1	4.82773	0.2408	0	Infinity	Condition 323	Condition 2	100	542.207	0.13	33.5995	0	9.08498	30.5499	0.158627	3.40499	27.6778	3.01308	0	1.05601	17.5376	0	2.73316	25.33	37.6052	0.296678	0.765614	8.81283	0	2.40893	0.0101791	11.9064	0	4.61316	0	0	5.07254	0	0	0.38202	0.0730978	0.126358	0	4.3365	0.0266823	33.2919	0
4.83_165.0460m/z		165.046	1	4.82773	0.254633	0	Infinity	Condition 492	Condition 125	100 - 0.674	196.255	0.03	22.453	2.78958	12.2774	20.0856	5.1819	7.45128	18.291	10.9444	2.92633	5.81231	16.4778	1.89527	7.68728	15.5688	17.9381	4.70627	6.21728	9.98082	0.773401	6.01451	0.086958	12.3667	3.11914	11.6031	5.32808	3.97293	10.5642	3.29877	0.505455	3.47059	2.87268	4.27833	3.65353	8.98209	0.173609	19.7961	2.21466
4.83_180.0428n	180.043	163.04	1	4.82773	0.757983	0	52.2268	Condition 492	Condition 301	100 - 12.5	16796.2	0.05	1570.36	380.425	953.955	1411.4	390.494	833.225	1425.45	720.577	307.884	452.78	1311.72	394.112	631.174	1246.19	1380.03	416.688	443.387	711.957	115.273	534.171	55.1118	940.394	291.371	994.962	325.828	227.682	929.58	430.236	151.595	339.024	312.505	359.115	277.888	748.004	63.7449	1616.91	242.333
4.83_323.0557m/z		323.056	1	4.82773	0.213167	0	Infinity	Condition 278	Condition 2	100 - 6.55	139.797	0.49	4.17709	0	0.12942	2.98277	0	0.214311	2.28993	0	0	0	1.24493	0	0.306723	2.84955	4.45319	0	0	0.529452	0	0	0	0.736537	0	0	0	0	0	0	0	0	0	0	0	0	0	4.84589	0
4.83_354.0955n	354.096	377.085	1	4.82773	0.971033	0	43.2755	Condition 492	Condition 301	100 - 18.5 - 3.49	11910.8	0.07	1302.24	334.555	816.913	1164.31	330.283	702.064	1202.19	628.542	262.452	391.365	1119.98	355.184	532.024	1046.88	1129.33	375.491	383.481	587.73	98.8977	478.511	48.0204	815.776	253.785	850.041	283.976	231.915	802.407	369.925	134.674	302.741	266.786	323.262	239.456	666.355	49.5548	1352.33	204.276
4.83_372.1292m/z		372.129	1	4.82773	0.2961	0	Infinity	Condition 492	Condition 35	100 - 6.57	669.639	1.1	56.5704	3.43804	29.0182	63.9522	11.5241	23.7552	57.3563	24.6035	6.15524	16.4941	49.0613	8.99972	16.7348	56.4433	67.3743	12.3623	14.2627	25.6682	1.64895	21.3979	0.268368	33.3838	9.05717	37.0391	6.36701	0.351589	30.9675	3.01222	1.55043	13.5766	9.21022	8.18032	6.95365	29.2952	0	68.9779	3.67187
4.83_373.0684m/z		373.068	1	4.82773	0.365217	0	Infinity	Condition 478	Condition 21	100	324.484	0.05	27.2507	6.71654	17.5368	24.9101	5.72505	21.4554	28.1541	13.2064	4.36939	11.0606	32.5688	12.539	10.5109	28.6168	26.6842	11.7442	8.90208	13.8711	1.10573	14.8649	0	23.622	6.47465	17.4402	1.89739	3.93986	22.3823	8.19661	0.936715	9.40828	7.2787	9.35063	4.25569	19.4119	0	35.4299	3.09112
4.83_373.5701m/z		373.57	1	4.82773	0.32375	0	Infinity	Condition 478	Condition 19	100	112.15	0.24	7.10538	0.426932	4.41009	7.53274	0.506749	4.84846	7.64817	3.57692	0.356054	2.43636	8.61786	2.45918	1.97727	7.74311	8.7592	2.10485	0.58363	4.26154	0	4.52565	0	7.06133	0.996749	3.60711	0.390109	0.542934	5.93264	0.402728	0	2.32602	1.36351	1.70933	0.386819	4.30446	0	10.9633	0.199808
4.83_400.1608m/z		400.161	1	4.82773	0.268467	0	Infinity	Condition 323	Condition 9	100 - 13.5	323.068	0.29	26.0894	0.168508	10.6933	18.0292	1.4691	4.71318	20.4383	6.78515	0	2.06315	14.6007	0	4.16339	17.9751	22.0764	1.98841	1.86266	8.5505	0	3.79722	0	9.09568	0.380569	5.63156	0.655513	0.301738	8.11046	0	0.0212774	1.85381	0.194765	1.63105	0.169948	5.63723	0	23.6841	0
4.83_449.0413m/z		449.041	1	4.82773	0.365217	0	Infinity	Condition 286	Condition 21	100 - 28	208.006	0.03	14.772	2.9801	8.13225	10.9348	1.65291	9.35571	12.3194	5.27413	0.526001	2.53587	12.6433	1.38653	13.0913	13.9734	13.5016	3.24335	6.36539	5.59588	0.271749	11.6144	0	9.03266	1.21134	7.55088	0.744485	1.00067	9.9928	4.63444	0	5.43175	0.984135	2.82854	2.1114	6.92404	0	16.5548	0.287321
4.83_515.1191m/z		515.119	1	4.82773	0.568517	0	Infinity	Condition 66	Condition 12	100 - 17.5 - 6.57	477.518	0.21	13.1721	1.82492	5.24963	10.4198	0.211508	5.98535	8.46889	0.519664	2.6969	0.156961	6.09164	0	5.81034	8.36567	12.069	0.134843	0.155596	3.18799	0	0.669993	0	3.02653	0	1.61555	0	0.12847	1.79283	1.41997	0	0.123467	0	0.492026	0	1.28738	0.168165	12.278	0
4.83_542.6288m/z		542.629	1	4.82773	0.268467	0	Infinity	Condition 478	Condition 2	100	75.3809	0.77	4.42919	0	0.980389	3.70264	0.288959	1.96905	4.83246	0.594249	0	0.561647	6.16372	0	0.397793	5.49271	5.07292	0.181911	0	2.34125	0	1.12605	0	3.56375	0.40202	1.63306	0	0	2.82061	0	0	0.726684	0	0	0	3.00159	0	6.84462	0
4.83_550.1160m/z		550.116	1	4.82773	0.3514	0	Infinity	Condition 478	Condition 35	100	620.398	0.09	52.486	8.09207	27.2478	46.3953	7.81375	34.8123	55.5291	20.8054	3.35186	15.1162	56.3984	15.2708	17.4994	54.1215	55.1098	13.7185	12.0819	24.7761	1.49866	24.0526	0.107392	40.5857	7.18442	29.81	2.05513	3.90244	32.842	8.92916	1.51234	14.1764	9.34429	11.2222	7.18417	31.0455	0	70.1767	3.492
4.83_550.6178m/z		550.618	1	4.82773	0.337567	0	Infinity	Condition 478	Condition 21	100	321.193	0.12	27.6985	2.76619	13.1181	24.8522	3.60958	17.4555	28.2036	9.83474	1.4027	5.83956	31.5325	7.63016	7.96794	29.1842	29.2822	6.40513	4.21931	13.0138	0.299133	12.3456	0	18.8753	3.21362	13.1009	0.275053	1.3007	18.5148	2.79959	0	7.03653	3.16301	4.63968	2.51021	14.6288	0	38.0178	1.24404
4.83_557.6017m/z		557.602	1	4.82773	0.226983	0	Infinity	Condition 492	Condition 2	100	68.7373	0.14	3.24217	0	0.186518	1.68721	0	0.820647	3.53957	0.422945	0	0	3.20955	0	0	4.28014	5.05625	0	0	1.10878	0	0.869421	0	1.23788	0	0.340729	0	0	0.452304	0	0	0.13287	0	0.158119	0	0.555327	0	4.46316	0
4.83_558.6081m/z		558.608	1	4.82773	0.268467	0	Infinity	Condition 492	Condition 2	100	359.029	0.01	28.0434	0	8.15009	23.4413	0.906941	7.96349	25.4987	5.72214	0	3.86875	23.602	0.836213	3.13376	24.7105	26.2401	2.1006	1.65508	9.4775	0	6.70459	0	16.3162	0.519356	8.05636	0	0	12.6499	0	0	3.88621	1.00379	1.71878	0.906251	10.0266	0	31.2315	0
4.83_559.1107m/z		559.111	1	4.82773	0.309917	0	Infinity	Condition 492	Condition 21	100 - 48.5 - 19.3 - 2.18 - 0.0443	2476.31	0.04	172.553	5.16001	59.8111	145.437	15.9162	43.9814	148.471	46.29	5.8437	26.3172	129.359	10.7952	25.7198	139.528	166.804	19.4105	22.2362	61.6439	2.06249	43.0439	0	92.3345	9.90378	59.7649	8.43733	10.1015	73.3639	3.09426	0.983618	23.6812	11.0223	17.4524	16.8061	60.2299	0.426551	190.584	2.56633
4.83_559.6117m/z		559.612	1	4.82773	0.282283	0	Infinity	Condition 492	Condition 21	100 - 39.8 - 11.5 - 0.102	1204.75	0.02	77.4118	0.752444	25.1998	70.6727	3.61644	18.7824	66.6485	16.3603	0.63519	6.9526	59.1987	2.20457	9.13939	65.5468	78.4698	7.04471	5.49661	27.0033	0.152112	17.4647	0	40.1246	3.35488	23.1395	0	0.385336	31.0167	0.19062	0	9.04228	2.27494	4.39869	3.82721	25.6081	0	89.6215	0
4.83_601.0844m/z		601.084	1	4.82773	0.240817	0	Infinity	Condition 492	Condition 19	100 - 16 - 21.7 - 0.224	363.445	0.05	25.5758	0.0937207	9.92451	23.3716	0.370269	7.07404	24.4326	6.79411	0.298558	3.08784	20.2816	0.230043	3.27592	22.216	26.3775	1.3725	2.28239	9.7344	0	4.87067	0	13.5106	0.502057	9.41638	0.0957783	1.00788	11.53	1.72878	0	2.01959	0.310841	1.38397	1.65008	9.26759	0.0454667	27.9528	0.20925
4.83_707.1823m/z		707.182	1	4.82773	0.420517	0	Infinity	Condition 278	Condition 5	100 - 28.8 - 7.65 - 0.224 - 0.0193	745.934	0.08	28.3626	1.83345	7.38763	22.9888	0	11.0392	25.2118	2.31368	0	0.767621	18.2996	0	9.5478	22.5423	31.1037	0.227628	0.136228	7.64258	0.0100419	2.73462	0	10.2927	0	5.23011	0	0	7.05308	2.37481	0	0.534167	0	0	0.481103	3.9147	0	34.3089	0
4.83_726.2236m/z		726.224	1	4.82773	0.240817	0	Infinity	Condition 492	Condition 2	100 - 2.15	190.912	0.41	16.891	0	7.0343	18.8299	0.537833	4.24759	14.822	3.61921	0	0.697789	8.70735	0	2.6525	14.6624	17.5997	0.526058	1.10329	5.43385	0	2.27495	0	5.57755	0	5.81767	0	0	4.43493	0	0	0.86566	0	0.540865	0.163064	4.40088	0	17.4183	0
4.83_727.6655m/z		727.666	1	4.82773	0.32375	0	Infinity	Condition 478	Condition 9	100	185.997	0.71	16.4873	1.02713	6.34308	12.5618	0.719299	10.0933	15.0716	2.91208	0	1.85063	15.358	1.00208	3.92972	14.0901	15.1027	2.33097	2.01123	7.09115	0	5.7618	0	11.6264	1.02191	5.74317	0	0	8.94884	1.23835	0	3.11347	1.07254	2.03786	0.636452	7.23814	0	21.9062	0
4.83_728.1588n	728.159	729.166	1	4.82773	0.47175	0	856.328	Condition 492	Condition 301	100 - 33.7	1708.1	0.03	193.145	42.1987	126.082	172.925	39.3526	120.318	197.111	85.391	30.8164	56.6006	201.413	60.7533	76.8455	178.818	184.624	57.3499	48.3309	87.8893	9.95742	84.1565	1.8904	138.775	32.1894	112.949	20.9792	34.6135	131.119	47.23	11.6779	50.7343	36.8542	53.5514	33.255	111.334	3.2588	234.667	22.7448
4.83_735.6551m/z		735.655	1	4.82773	0.213167	0	Infinity	Condition 492	Condition 2	100	90.2522	0.19	3.60722	0	0	2.9417	0	0.269212	3.13103	0	0	0	1.94185	0	0	3.03734	4.06037	0.176332	0	0.492736	0	0	0	0.680944	0	0	0	0	0.219382	0	0	0.108004	0	0	0	0.214288	0	5.78357	0
4.83_736.1591m/z		736.159	1	4.82773	0.379033	0	Infinity	Condition 492	Condition 5	100 - 45 - 3.05 - 0.168	506.946	0.06	28.7598	0.0720838	7.31172	26.3722	0	5.55673	25.1752	3.84361	1.39022	1.05776	17.8719	0	1.98093	26.4936	29.8275	0.583785	0.41879	9.45635	0	3.67343	0	14.4438	0.38128	4.37806	0.325636	4.15879	8.73788	0	0.186664	1.18666	0.144346	0.926998	0.111217	6.10772	0	34.3303	0.503579
4.83_736.6607m/z		736.661	1	4.82773	0.2408	0	Infinity	Condition 492	Condition 2	100 - 15.5	255.093	0	13.8496	0	1.96972	10.1536	0	1.0409	11.1421	0.352758	0	0.122704	7.57588	0	0.522847	9.94138	16.3136	0	0	2.695	0	0.918475	0	4.38262	0	0.81607	0	0	0.884055	0	0	0.139741	0	0	0	1.68208	0	15.1006	0
4.83_760.0949m/z		760.095	1	4.82773	0.365217	0	Infinity	Condition 492	Condition 35	100 - 69.6	1381.74	0.18	104.054	23.0959	66.962	100.318	21.3521	78.9532	105.522	45.7698	12.6677	34.2776	113.886	35.7059	47.3457	106.722	111.266	33.2878	29.0233	50.1279	3.64694	52.033	0.141974	80.7939	19.7266	72.764	9.7507	10.4228	73.84	28.1421	3.31533	31.1357	19.5788	27.358	22.5435	65.1605	0	133.668	10.213
4.83_774.1634m/z		774.163	1	4.82773	0.2961	0	Infinity	Condition 200	Condition 6	100	62.6321	12.88	0.326087	0.813155	2.37077	0.573999	2.71479	0	0	4.97491	2.75272	0.296837	0.346053	0	1.054	0	0	0.285199	3.35371	0.187648	0.357289	0	0	0.2352	0.477366	1.09044	3.95519	4.93914	0.700084	0	0	0	0.14062	0	0.133177	0	0.194576	0	0.778868
4.83_904.2112m/z		904.211	1	4.82773	0.268467	0	Infinity	Condition 323	Condition 9	100 - 84.1 - 19.6 - 0.497	636.133	0.61	45.2417	0.114667	11.4232	35.6524	0.951918	13.2119	42.1857	5.39314	0	2.33292	37.8795	0.703609	3.55421	39.2492	45.6844	1.8686	1.38023	14.4927	0	8.57141	0	23.9222	0.228638	8.81673	0	0.224293	14.6939	0.37337	0	4.30541	0.242833	1.16076	0	12.6113	0	56.0351	0
4.83_904.7133m/z		904.713	1	4.82773	0.268467	0	Infinity	Condition 323	Condition 2	100 - 59.3 - 3.98	442.918	0.98	29.0201	0	6.47122	19.251	0	6.74778	24.8296	1.63751	0	1.50296	20.5689	0	1.9105	25.5586	30.8062	0.205731	0.301419	8.12099	0	5.59647	0	14.8983	0.106698	3.70295	0	0	8.11345	0	0	2.40179	0.228926	0.947632	0	5.63447	0	34.6368	0
4.83_912.7020m/z		912.702	1	4.82773	0.226983	0	Infinity	Condition 323	Condition 2	100	95.655	0.72	3.43319	0	0	1.44649	0	0	1.88082	0	0	0	2.57745	0	0.0792211	2.38306	4.18823	0	0	0	0	0	0	0.521835	0	0	0	0	0	0	0	0	0	0	0	0.224895	0	4.01018	0
4.83_913.2052m/z		913.205	1	4.82773	0.240817	0	Infinity	Condition 323	Condition 2	100 - 37.6 - 1.66	300.176	0.02	12.1779	0	2.25365	9.16451	0	0.889937	10.1721	0	0	0	5.61438	0	0.131177	7.31807	13.5016	0	0	2.87579	0	0	0	3.75407	0	0.376257	0	0	0.272367	0	0	0.118224	0	0	0	0.584136	0	11.7373	0
4.83_913.7070m/z		913.707	1	4.82773	0.226983	0	Infinity	Condition 323	Condition 2	100 - 13.8	189.498	0.23	4.81752	0	0	4.47588	0	0	3.76981	0	0	0	2.14774	0	0	3.53458	7.16981	0	0	0.713306	0	0.23179	0	0.508977	0	0	0	0	0	0	0	0	0	0	0	0.242417	0	6.01171	0
4.83_951.2103m/z		951.21	1	4.82773	0.2408	0	Infinity	Condition 442	Condition 1	100 - 17.5	47.8144	0.66	0	0	0.451711	0.689504	0.712407	0	0.241842	0.577859	0	0	0	0	0.683369	0	0	0.469235	0	0.167539	0.170599	0.118008	0	0	0	1.15369	1.00986	0.530906	0	0	0	0	0	0	0	0	0	0	0
4.84_128.0478n	128.048	129.055	1	4.84155	0.3514	0	Infinity	Condition 492	Condition 301	100 - 0.0509	274.951	0.6	19.1665	3.93944	13.0995	18.3796	5.95565	14.5743	20.1406	11.4313	3.34784	7.85798	21.5045	8.76859	8.0493	18.8197	20.4413	8.02027	6.76302	9.89164	1.1474	10.8583	0.296992	15.288	4.67984	14.3673	3.95011	3.1448	14.8769	5.49359	2.2353	6.93632	5.60904	6.9351	5.91568	13.2522	0.124055	25.4645	3.51443
4.84_174.0534n	174.053	157.05	1	4.84155	0.3514	0	Infinity	Condition 492	Condition 301	100	231.775	1.41	18.5244	3.72002	12.9358	17.5257	5.28102	12.7877	18.9843	9.52006	3.92427	7.21536	19.4656	6.41764	7.92624	19.728	19.7131	8.46922	7.24404	8.72081	1.03487	10.8623	0.192483	13.8844	4.06987	11.743	3.50216	2.25331	12.9488	5.95925	0.83917	5.9427	5.08536	5.94919	4.99928	11.7775	0.124948	24.3289	3.00272
4.84_179.0344m/z		179.034	1	4.84155	0.457917	0	142.029	Condition 492	Condition 301	100 - 5.33	489.28	0.41	38.3263	16.4517	31.0635	34.8495	14.0259	34.2446	39.1445	20.7527	11.0391	15.3056	41.9252	19.6791	20.0721	37.5273	39.5697	17.3045	15.5139	19.3655	4.4503	21.5169	2.82446	29.6743	11.5638	34.2545	12.5696	7.62667	30.9853	20.7277	7.19268	13.714	12.6575	15.421	11.034	26.7576	2.46616	50.3257	9.97934
4.84_203.0554m/z		203.055	1	4.84155	0.337583	0	78.4055	Condition 492	Condition 301	100	146.477	0.02	12.2788	1.76423	7.23207	11.5799	4.18201	6.33806	12.9815	7.24788	2.77142	5.56718	13.5124	5.33709	3.21721	12.1357	10.7532	6.17032	5.06957	6.38958	1.76539	7.49657	0.595801	9.36351	3.86473	7.98015	3.91235	3.71554	8.93756	1.63623	1.80837	4.70405	3.8547	6.21342	3.36542	8.73311	0.512846	14.8443	2.37485
4.84_324.0851n	324.085	307.082	1	4.84155	0.485567	0	Infinity	Condition 492	Condition 301	100 - 0.458	270.071	0.1	17.649	9.60077	22.0204	18.0299	4.67413	24.6064	19.1016	9.74213	3.09993	7.28381	19.6343	3.8957	18.6835	20.5846	20.9002	8.2465	6.46529	11.0477	0.793073	11.5026	0.243467	14.928	3.30382	24.317	2.52987	1.24434	15.7658	14.5862	0.456107	7.08895	4.85274	5.81171	5.60542	12.7548	0.230455	25.9007	3.80284
4.84_352.0799n	352.08	353.087	1	4.84155	0.7401	0	21.7184	Condition 492	Condition 301	100 - 19.4	3958.92	0.14	338.339	198.63	307.065	311.007	132.787	335.943	341.239	202.317	121.323	150.363	374.837	205.651	212.453	335.963	317.677	174.869	163.919	181.097	46.3295	199.996	29.7033	263.525	110.558	352.192	142.462	117.016	308.662	245.548	71.9947	124.529	121.666	150.025	110.813	237.443	29.1445	429.868	112.752
4.84_549.6100m/z		549.61	1	4.84155	0.282283	0	Infinity	Condition 478	Condition 2	100	85.213	1.31	3.26745	0	0.343833	3.44669	0	1.83413	4.27733	0.175171	0	0.714419	5.5904	0.209287	0.260381	5.50897	4.81344	0.184334	0.156797	1.48082	0	1.66621	0	2.38543	0	0.403971	0	0	2.44202	0	0	0.713889	0.318422	0	0	2.30197	0	6.29739	0
4.84_584.1058n	584.106	585.113	1	4.84155	0.365217	0	Infinity	Condition 478	Condition 19	100 - 6.73 - 0.13	416.258	5.7	28.152	4.88978	16.955	24.3397	2.74035	20.9695	31.5691	8.56013	0.781019	5.10595	30.7437	3.43102	11.5815	32.3776	32.4109	5.32661	3.65343	12.7064	0	11.1586	0	21.0212	1.41935	11.8119	0	2.23008	17.8596	4.72117	0	5.74336	3.03289	3.27833	0.812383	14.1475	0	39.6325	0.336993
4.84_705.1668m/z		705.167	1	4.84155	0.3888	0	Infinity	Condition 492	Condition 19	100 - 19.6	214.361	0.04	12.3043	2.12501	3.21088	10.3857	0.443255	3.19016	10.0121	1.57435	0.19897	0.722021	9.88477	0.425914	4.27609	10.3752	13.2169	0.694808	0.562675	4.05117	0	2.35397	0	5.85201	0.120352	3.86548	0	0	3.73163	0.538126	0	0.922674	0.385674	1.07998	0.941533	3.42452	0	15.2303	0
4.84_724.2088m/z		724.209	1	4.84155	0.21315	0	Infinity	Condition 492	Condition 9	100 - 5.99	144.982	0.61	9.51788	5.48739e-05	4.05257	11.0098	0.299963	4.42719	9.23729	1.7031	0	0.765285	6.37926	0	1.7372	13.9747	13.349	0.966181	0.506493	3.10867	0.010109	2.69269	0	4.02168	0.241734	4.87246	0	0.0134969	4.50615	0.375055	0	1.60043	0.390857	0.304486	0.582551	3.85906	0	13.1981	0.121431
4.84_726.6580m/z		726.658	1	4.84155	0.240817	0	Infinity	Condition 478	Condition 2	100	58.9362	9.43	1.55754	0	0	2.92713	0	0.495197	2.0812	0.654086	0	0	3.1459	0	0	1.66299	3.63164	0.131167	0	0.932538	0	0.885467	0	1.39408	0	0.192042	0	0	1.05534	0.175487	0	0.235709	0	0	0	0.837297	0	3.80191	0
4.84_903.2034m/z		903.203	1	4.84155	0.268467	0	Infinity	Condition 302	Condition 2	100	68.402	0.53	3.32145	0	0.426383	3.06188	0	0.693785	4.89823	0.177604	0	0	3.21546	0	0.1621	3.63474	5.19493	0	0	1.07008	0	0.608563	0	0.275092	0	0.6648	0	0	1.63136	0	0	0.38394	0	0	0	2.12605	0	5.19881	0
4.84_903.7054m/z		903.705	1	4.84155	0.41645	0	Infinity	Condition 373	Condition 2	100	49.4552	0.93	2.07943	0	0.210702	1.48948	0	0.536019	3.37122	0	0	0	1.99459	0	0	2.02648	2.77534	0	0	0.432274	0	0.494181	0	1.14717	0	0	0	0	1.35768	0	0	0	0	0	0	0.20271	0	4.61915	0
4.86_123.0445m/z		123.044	1	4.85537	0.32375	0	Infinity	Condition 479	Condition 125	100 - 0.297	136.692	0.02	10.9566	3.72558	9.296	10.3184	5.42067	4.60985	8.71705	8.48092	5.50823	4.68799	6.22206	0.708059	7.01017	6.44827	7.07717	4.48355	5.99756	4.22849	1.55206	3.40166	0.693734	4.74849	3.10198	10.2455	8.22405	7.99336	6.30807	5.09364	1.73893	1.67561	2.60869	4.32896	4.64406	5.41203	1.56933	6.76641	3.19053
4.86_139.0395m/z		139.039	1	4.85537	0.337567	0	201.317	Condition 477	Condition 125	100 - 1.1	275.331	0.1	22.4101	6.05313	16.1586	20.5174	9.57762	8.12128	16.6792	15.6786	8.35765	7.75988	14.6696	3.00526	12.7698	12.3434	13.0832	8.32556	11.072	9.47901	3.1845	7.14373	1.886	10.7148	6.13195	18.4822	13.8446	12.2651	11.7059	7.14853	4.44962	4.72014	5.61307	8.10456	7.23671	11.2719	3.35418	13.7251	6.36463
4.86_299.0556m/z		299.056	1	4.85537	0.203383	0	Infinity	Condition 479	Condition 2	100 - 2.15	67.4931	0.31	2.40114	0	1.23987	1.16689	0.0941267	0	0	0.336056	0	0	0	0	1.67383	0.115889	0.120063	0	0.162105	0.100481	0	0	0	0	0	1.54577	0.113864	0	0	0	0	0	0	0	0.0657811	0	0	0	0
4.86_372.0603m/z		372.06	1	4.85537	0.2034	0	Infinity	Condition 478	Condition 1	100	21.4152	29.24	0	0	0	0	0	0	0	0	0	0.0524563	0	0.088093	0	0	0.260198	0	0	0	0	0.261175	0	0.192882	0	0	0	0	0.00620189	0	0	0	0	0	0	0.0636809	0	0.13874	0
4.86_381.1159m/z		381.116	1	4.85537	0.217217	0	Infinity	Condition 455	Condition 1	100 - 0.594	91.1733	0.07	0	0	2.35537	6.53729	6.5044	0.975345	0	0	5.90032	1.36645	5.0535	9.10592	0	0	0	5.8071	0	1.17762	0	0	0	3.3712	0	0.172292	0	0	1.8042	4.38705	0	2.48675	0	4.33309	0	1.33232	3.4536	3.29242	5.30454
4.86_391.1582m/z		391.158	1	4.85537	0.2034	0	Infinity	Condition 126	Condition 1	100	49.7287	0.4	0	0	0	3.99773	0	0	0	0.207857	0.195638	1.62883	0	0	0	0.252475	0	0	0	0	0.230648	0	0	0.268517	0	0	0	0.175027	0	0	0	0	0.129871	0	0	0	0	0	0
4.86_407.0074m/z		407.007	1	4.85537	0.374983	0	Infinity	Condition 492	Condition 19	100	75.3228	0.06	6.9503	0.321135	3.65255	5.96406	0.797939	3.84895	5.27493	1.82852	0.334375	1.12718	5.01113	0.54685	3.46968	5.41049	5.7891	1.5646	1.09582	2.28653	0	2.61822	0	4.02773	0.479206	4.44852	0.50118	0.318642	1.66124	1.14355	0	1.67293	0.505606	0.891381	2.62764	2.39332	0	7.6331	0.568315
4.86_448.0334m/z		448.033	1	4.85537	0.217217	0	Infinity	Condition 375	Condition 1	100	19.5464	0.13	0	0	0	0.6517	0	0.123954	0	0	0	0	0.489141	0	0	0.473059	0.529688	0	0	0.104838	0	0.0924047	0	0	0	0	0.134065	0	0.146548	0	0	0	0	0	0.188887	0.185887	0	0.559158	0
4.86_452.0053m/z		452.005	1	4.85537	0.457917	0	28.0262	Condition 492	Condition 301	100 - 34	1079.88	0.16	84.5336	42.0773	66.5542	83.7295	33.7993	70.2595	86.6323	54.3804	31.8841	44.834	106.209	70.2682	43.1633	88.1184	83.91	50.4422	47.5554	45.4292	12.1466	60.9362	9.0808	74.3156	32.9788	82.6206	31.8336	31.4979	80.4968	50.4437	20.3152	37.5627	35.5521	43.5294	37.8875	71.7705	6.55615	107.425	28.5342
4.86_452.1082m/z		452.108	1	4.85537	0.217217	0	Infinity	Condition 479	Condition 6	100 - 20.5	120.572	0.08	4.72023	0.648605	2.51844	2.95386	0.0995569	0	2.08483	2.01217	1.90933	0.425488	0.363202	0	2.64085	0.119334	0.17612	0	0.380845	0.656139	0.224519	0	0	0.237876	0.480824	2.21976	1.02395	3.75752	0.129812	0.484916	0.352689	0	0.291499	0.713925	0.00633901	0.0658698	0.84892	0	1.49736
4.86_468.1299n	468.13	491.119	1	4.85537	0.661217	0	Infinity	Condition 66	Condition 12	100 - 19.8 - 4.21	2303.45	0.15	63.6212	6.01138	43.8177	44.7334	15.3483	2.64842	28.5598	35.0725	11.3961	10.9609	14.0649	0	50.0515	5.9823	16.8576	5.78882	18.8112	17.235	2.52965	2.56256	0.187919	16.8657	9.65171	50.4347	23.2556	24.7046	10.0148	9.81006	0.940804	2.98998	3.82495	12.1583	12.3363	16.1779	1.32215	9.68606	5.41902
4.86_596.1545m/z		596.154	1	4.85537	0.4441	0	Infinity	Condition 119	Condition 12	100 - 40.8 - 11.6 - 1.4	6394.79	0.33	99.5585	100.236	55.3644	121.547	164.276	34.1068	49.7522	198.149	129.802	41.1625	51.9938	0	74.7928	97.2661	30.2539	77.6547	48.1423	47.6656	3.30477	33.3271	294.194	64.4254	4.31919	43.8685	181.467	55.7168	164.275	107.191	128.604	7.39208	201.907	103.185	195.144	149.792	173.186	15.834	121.726
4.86_758.0859m/z		758.086	1	4.85537	0.240817	0	Infinity	Condition 492	Condition 2	100 - 55.4	165.815	0.01	5.8271	0	1.81279	6.80587	0.102301	3.75038	7.75557	0.581599	0	0.75651	9.23774	0.930263	0.359798	8.72462	9.71811	1.08653	1.43613	1.74291	0	3.75479	0	5.19691	0.295348	3.58868	0	0	4.18445	0.274226	0	1.27595	0.275845	0.36376	1.09688	5.194	0	12.9809	0
4.86_995.2452m/z		995.245	1	4.85537	0.24485	0	Infinity	Condition 270	Condition 2	100 - 30.8	121.665	0.09	1.92001	0	0.227391	0.624495	0	0	0	0	0	0	0	0	0.65231	0	0	0	0	0	0	0	0	0	0	0	0	0	0	0	0	0	0	0	0	0	0	0	0
4.86_997.2610m/z		997.261	1	4.85537	0.203383	0	Infinity	Condition 194	Condition 2	100 - 40.2 - 7.08	258.555	0.05	10.5362	0	3.45893	3.83394	0	0	1.93805	1.40541	0	0	0	0	2.57445	0	0.379667	0	0.213075	1.16433	0	0	0	0.25409	0	1.7749	0	0	0	0	0	0	0	0	0	0	0	0	0
4.87_291.0869m/z		291.087	1	4.8692	0.309917	0	Infinity	Condition 477	Condition 12	100 - 15.2 - 0.838	2118.05	0.12	113.202	24.8664	82.049	84.1281	48.2215	10.1093	53.0065	84.6462	45.1082	33.0136	31.0981	0	71.2636	19.8563	28.3552	27.56	56.528	38.7356	18.26	12.0835	9.36523	33.7825	25.7276	85.0893	86.4583	73.5169	32.6336	26.4557	23.8715	10.026	18.3503	34.2728	35.0099	37.2464	21.0664	23.7403	26.4859
4.87_361.0503m/z		361.05	1	4.8692	0.282267	0	Infinity	Condition 488	Condition 2	100	30.7888	9.46	0.398777	0	0.481871	1.31559	0	0.284006	0.184097	0	0	0	0	0	0.115726	0.55895	0.499767	0.125551	0.102598	0.102215	0	0.126041	0	0.830783	0.107634	0.515255	0.201563	0.336693	0	0	0	0.0476319	0	0	0	0	0	0.359907	0
4.87_391.0389m/z		391.039	1	4.8692	0.240817	0	Infinity	Condition 481	Condition 2	80.1 - 100	40.9654	0.21	0.161953	0	0.314781	0	0	0	0	0.122818	0.812508	0.31408	0.783282	0.633492	0.0688085	0.152518	0.661396	0.808475	0.226053	0.158171	0.171866	0.239821	0	0.182039	0	0	0.518596	1.48374	0	0	0.719067	0.075234	0.271476	0.137743	0	0.353726	0	0.531766	0
4.87_406.0051m/z		406.005	1	4.8692	0.388817	0	Infinity	Condition 492	Condition 35	100	157.93	0.1	11.2862	4.56716	9.26661	10.6282	3.28328	11.6949	11.4262	7.06922	1.24183	4.72006	12.3733	5.08491	7.10458	13.042	12.8218	5.08248	5.00955	5.82719	0.397954	7.4952	0.11109	10.4153	3.07186	9.45613	1.0913	2.36391	10.2544	6.50507	1.14095	3.80888	3.21929	5.04659	4.75114	9.78343	0	15.7666	1.50263
4.87_423.0597m/z		423.06	1	4.8692	0.37905	0	Infinity	Condition 481	Condition 39	100 - 1.16	97.2868	5.37	1.88061	0.586984	2.68431	2.37838	0.711814	1.85141	0.949453	1.112	1.32598	2.17654	1.91879	0.295232	1.49577	1.88773	1.63877	0.970068	1.88388	1.0069	0.62965	1.12513	0.0653767	0.464092	0.420543	2.99113	1.36786	5.35702	1.91062	0.471767	0.351968	0.768231	0.266843	1.38596	0.21894	1.28169	0.0825675	1.89373	0.127812
4.87_526.1015m/z		526.102	1	4.8692	0.244867	0	Infinity	Condition 257	Condition 2	100	12.2642	0.08	0.315087	0	0.179792	0.418997	0	0	0	0	0	0	0	0	0.204152	0.168703	0.235349	0	0	0	0	0	0	0	0	0.133577	0	0.1238	0	0	0	0	0.142559	0	0	0	0	0	0
4.87_527.1112m/z		527.111	1	4.8692	0.231033	0	Infinity	Condition 418	Condition 2	100 - 3.52	22.3251	2.43	0.224114	0	0	0.441121	0	0	0.135841	0	0	0	0.47739	0	0.159642	0	0.849137	0	0	0	0	0	0	0	0.0989116	0.650382	0	0	0.292246	0	0	0.105573	0	0	0	0.177301	0	0.758953	0
4.87_642.1589n	642.159	643.166	1	4.8692	0.795383	0	Infinity	Condition 479	Condition 12	100 - 34.7 - 22.9	3634.3	0.03	207.618	22.1031	136.438	142.525	52.9689	14.2759	92.0352	112.231	34.9436	38.1915	45.2543	0	142.116	29.8847	51.4967	27.5294	68.5305	62.552	10.5034	13.935	2.37727	58.3887	30.055	158.105	77.6932	67.7651	41.4619	28.7082	7.88355	12.3624	15.3665	40.9193	43.0496	59.4114	4.6224	41.3749	16.9357
4.87_646.1869m/z		646.187	1	4.8692	0.702683	0	Infinity	Condition 171	Condition 10	100 - 14.4	635.479	0.1	8.75367	0.279976	5.81009	6.88955	3.16129	0.120494	2.23553	4.43578	0.734991	0	0	0	4.95897	0.289981	0	0.224434	2.10017	1.47288	0.0254495	0	0	4.26467	0.359198	4.89646	2.37756	16.0263	0	0.751279	0	0.571248	0.124291	0.757953	1.93939	0.759293	0	0.215884	0.040791
4.87_695.1553m/z		695.155	1	4.8692	0.351383	0	Infinity	Condition 270	Condition 6	100 - 8.09	115.146	0.97	6.90924	0.485591	5.76507	5.18433	1.25461	0	2.77429	3.1705	0.518791	0.924132	0.780584	0	5.33542	0.535158	0	0.298424	2.69061	1.41497	1.35146	0.428885	0	1.89569	0.839749	5.11864	1.5084	1.58652	0.70467	0	0	0.0868922	0.347804	1.43183	0.2788	1.57206	0	0.170997	0
4.87_695.6575m/z		695.658	1	4.8692	0.26845	0	Infinity	Condition 270	Condition 2	100 - 0.933	56.3232	0.68	0.957342	0	1.30307	0.643155	0	0	0.491519	1.08921	0	0	0	0	1.74273	0	0	0	0.139451	0.122978	0	0	0	0.31331	0	1.26551	0.288907	0.404083	0	0	0	0	0	0.286711	0	0	0	0	0
4.87_933.2447m/z		933.245	1	4.8692	0.254633	0	Infinity	Condition 479	Condition 2	100 - 39.8	303.205	0.48	0.607422	0	0.81641	0.156142	0	0	0	0.201743	0	0	0	0	3.32074	0	0	0	0	0	0	0	0	0	0	0.723468	0.370698	0	0	0	0	0	0	0	0	0	0	0	0
4.88_342.0678m/z		342.068	1	4.88302	0.26845	0	Infinity	Condition 293	Condition 2	100 - 0.538	59.3847	3.4	1.47148	0	1.43638	0.162419	0.398939	0	0.34037	1.06388	0.206766	0.330283	0	0	2.37327	0	0	0.143621	1.20117	0.245572	0	0	0	0.409029	0.254177	1.55671	2.84842	1.91125	0	0	0	0	0	0.177463	0	0	0	0	0.1672
4.88_342.5696m/z		342.57	1	4.88302	0.2034	0	Infinity	Condition 218	Condition 1	100	12.2308	28.79	0	0	0	0	0	0	0	0	0	0	0	0	0.0558156	0	0	0	0	0	0	0	0	0	0	0	0	0.12548	0	0	0	0	0	0	0	0	0	0	0
4.88_417.0305m/z		417.03	1	4.88302	0.309933	0	Infinity	Condition 294	Condition 2	100 - 0.727	40.3158	0.41	2.47658	0	1.28385	3.39603	0	0.439262	2.49422	0.387785	0	0.283359	0.569218	0	0.165139	1.94149	2.25762	0	0	0.796087	0	0.0917189	0	1.29689	0	0.867988	0.147142	0	0.894543	0	0	0	0.09405	0.368849	0.149647	1.01316	0	2.1546	0
4.88_518.1081m/z		518.108	1	4.88302	0.309933	0	Infinity	Condition 298	Condition 12	100 - 46.6 - 1.37	208.81	3.25	11.4613	0.573999	8.63793	7.28116	2.82473	0.150291	3.3687	6.92565	1.36198	1.98629	1.54903	0	8.69541	0.218047	1.2127	1.55014	4.9513	3.78794	0.0801174	0.325753	0	2.76233	2.79539	10.3823	4.58352	6.08068	1.22283	0.933635	0	0.170617	1.00767	3.65019	1.34206	2.746	0	0.456564	0.594819
4.88_518.6098m/z		518.61	1	4.88302	0.24485	0	Infinity	Condition 218	Condition 2	100 - 26.8	81.9782	2.69	1.98461	0	1.82293	1.23812	0.16617	0	0.305468	1.28704	0	0.300643	0	0	3.3459	0	0	0.228829	0.752014	0.386946	0.0903784	0	0	0.219732	0.187511	2.41739	0.760523	1.24028	0.206896	0	0	0	0	0.757322	0.172622	0.514118	0	0	0
4.88_641.1508m/z		641.151	1	4.88302	1.20198	0	Infinity	Condition 270	Condition 12	100 - 28.5	957.03	0.05	11.7611	3.12085	10.5328	6.63409	2.78307	0.946083	3.06219	2.88131	0.303578	1.72691	1.08532	0	28.2485	0.795221	2.09268	0.827568	2.93532	2.40651	0	0.402449	0.0473105	1.90558	0.655269	14.5038	3.71638	1.66857	1.79182	3.0258	0	0.11593	0.549194	1.45788	3.31219	2.35187	0	0.975109	0.162536
4.88_694.1478m/z		694.148	1	4.88302	0.203383	0	Infinity	Condition 270	Condition 2	100	19.7134	2.09	0.223709	0	0	0	0	0	0	0.202498	0	0	0	0	0.819638	0	0	0	0.492508	0	0	0	0	0	0	0	0	0	0	0	0	0	0	0	0	0	0	0	0
4.88_696.0797m/z		696.08	1	4.88302	0.258683	0	Infinity	Condition 352	Condition 6	100 - 55.9	165.361	0	1.00449	0.174663	2.61581	0.920629	0.546497	0	0	1.27658	0.238352	0.156406	0	0	6.07006	0	0	0.125251	1.07105	0.166923	0.0749513	0	0	0	0.433807	3.95315	4.65587	3.43175	0	0	0	0	0	0.419147	1.4809	0.167503	0	0	0
4.88_698.0933m/z		698.093	1	4.88302	0.26845	0	Infinity	Condition 293	Condition 6	100 - 26.8 - 1.6	386.757	0.01	8.80095	2.43465	10.5374	5.61717	5.60082	0	2.68061	10.807	3.38587	3.66768	0.332241	0	14.4564	0	0	1.75048	7.83796	1.97548	0.965769	0	0	1.04078	4.37854	16.885	16.9711	10.3482	0.938774	2.95653	0.239067	0	0.865115	5.04972	3.30206	2.48401	0.313092	0	0.840901
4.90_343.9983m/z		343.998	1	4.89685	0.2961	0	Infinity	Condition 352	Condition 12	100 - 8.35 - 0.0548	415.283	0.06	3.31381	3.08408	4.28172	2.57876	5.30969	0.0943494	0.565061	7.90185	7.64298	3.60076	0.615975	0	6.25821	0	0.427687	2.7126	6.77589	1.80529	2.80314	0	1.67805	0.28278	3.67061	8.90176	20.3413	14.4285	1.39709	5.10747	3.38479	0.251903	1.0587	5.56432	3.70931	2.574	6.07413	0.142773	3.41824
4.90_385.0250m/z		385.025	1	4.89685	0.309933	0	Infinity	Condition 352	Condition 12	100 - 11.6 - 0.16	749.046	0.01	8.60411	6.48839	9.16876	5.35686	10.0221	0.129945	2.24925	13.758	14.5253	5.41129	1.11296	0	11.5344	0	0.397166	5.43257	14.4807	3.20345	6.28377	0.13035	4.60648	1.91951	8.89049	16.936	39.0756	26.7566	1.91239	9.56215	6.4014	0.767414	3.83297	10.104	7.39287	4.67012	11.4033	0.11475	6.48027
4.90_419.0980m/z		419.098	1	4.89685	0.44815	0	Infinity	Condition 309	Condition 13	100 - 19.5 - 2.6	2705.07	0.03	118.71	146.769	225.821	101.919	25.8199	39.353	170.224	119.022	205.875	41.0906	88.8826	37.584	0	15.4496	58.8836	39.0241	0.259036	61.7188	45.2062	0.209473	14.6644	279.582	45.4906	108.594	23.6605	74.1812	13.4767	231.518	41.2538	0.118024	26.0116	147.403	12.783	43.9747	83.3471	84.1309	89.0637
4.90_437.0396m/z		437.04	1	4.89685	0.430267	0	251.059	Condition 481	Condition 348	100 - 11.1	170.759	1.08	9.17936	6.43683	8.17073	7.60719	3.57072	9.28997	8.70334	5.53429	5.64958	7.46959	12.3701	13.8743	3.99527	11.5607	8.11931	7.72202	7.98849	4.66373	1.85562	7.33081	1.29921	9.77885	3.73363	8.43203	3.25343	7.86865	8.6897	6.0706	3.58059	5.5056	5.51152	6.68666	1.83077	8.63961	0.0878728	12.5064	4.30396
4.90_638.2848m/z		638.285	1	4.89685	0.272517	0	Infinity	Condition 219	Condition 14	100 - 20.5 - 2.23	603.074	0.06	43.8829	0.122342	9.09387	10.3441	4.7733	2.31788	19.0896	0.645849	9.14668	3.89114	3.79335	25.7958	1.18008	0	4.45276	4.28869	5.56554	0	2.12163	4.32526	21.0183	12.7071	20.7189	5.13328	5.88359	10.3779	15.1745	3.59737	48.5416	6.63279	26.4544	25.7841	0.180817	36.2136	5.74645	10.5191	10.7078
4.91_430.0842m/z		430.084	1	4.91067	0.203383	0	Infinity	Condition 127	Condition 1	100 - 2.07	35.4425	31.37	0	0	0.981462	0	0	0.126574	0	0	0.312518	0	0	0	0	0	0.386524	0.307249	0	0.99915	0.510869	0	0	0	0	0.564863	0	0	0.154055	0	0	0	0.156768	0	0	0	0	0	0.167358
4.91_648.2086m/z		648.209	1	4.91067	1.07757	0	Infinity	Condition 171	Condition 12	100 - 29.5 - 2.64	3895.07	0.07	4.82811	1.89581	1.05425	24.3671	44.5207	0.435917	13.6344	16.0206	18.6193	3.0692	0.34482	0	0.153838	9.14466	1.12784	0.187901	19.0285	0.0925348	0.132516	0	0.0883188	81.6712	0	18.9806	1.44302	140.058	0.462285	31.0521	0.911675	17.6953	2.53914	3.42844	5.43952	0	0.343301	1.00716	0.226302
4.91_861.1673m/z		861.167	1	4.91067	1.20198	0	Infinity	Condition 352	Condition 12	100 - 22.4	806.383	0.51	0.965912	2.65002	1.92679	2.62512	9.9161	0.0054596	0.960548	6.4811	4.52943	1.46084	2.54192	0	8.65472	1.16442	1.65974	5.68266	9.55856	1.03105	2.02267	0.914854	2.85157	0.834763	1.40058	4.21217	14.2637	16.9584	2.42068	0.986703	7.14859	0.744232	2.43106	1.35671	11.7111	1.67197	2.88597	0.198908	2.65289
4.93_489.1011m/z		489.101	1	4.93435	0.365217	0	Infinity	Condition 142	Condition 20	100 - 6.32	369.82	0.04	10.7028	9.00121	22.1802	4.73078	7.35411	5.06824	16.8043	12.9028	31.1076	2.10198	6.34539	3.50332	0.00015961	4.64613	10.3065	11.9517	0.457916	13.2784	13.7972	0	0.329373	14.1883	4.45961	16.2369	1.26659	7.46467	7.16293	10.1667	2.2267	0	12.1913	7.10443	2.80457	3.2665	4.57113	1.93385	20.0681
4.93_611.1429n	611.143	594.14	1	4.93435	1.0125	0	Infinity	Condition 119	Condition 308	100 - 34.5	6493.6	0.15	114.867	112.848	66.283	142.141	163.787	42.0619	60.9071	205.675	139.571	52.9405	60.5957	0.885405	70.3842	117.341	45.1304	88.0659	51.0135	56.3096	5.24105	44.0283	311.486	73.5615	4.95522	45.8003	177.062	60.8826	187.195	114.324	140.954	10.9429	220.825	123.518	239.419	166.371	181.055	27.185	136.973
4.95_311.0534m/z		311.053	1	4.94818	0.23105	0	Infinity	Condition 352	Condition 6	100 - 3.54	534.097	0.29	7.49021	2.79812	4.63197	6.0459	5.71707	0	2.21575	11.1253	9.58577	5.55531	0.946433	0	5.88031	0.232353	0	5.99465	11.8179	2.34806	5.25782	1.81156	6.79608	2.77795	8.46546	10.9421	25.4821	18.6746	1.64756	5.52279	7.70273	2.01288	3.08188	10.197	5.92154	6.58466	10.6392	0.260154	4.64691
4.95_360.1446m/z		360.145	1	4.94818	0.337567	0	Infinity	Condition 293	Condition 1	100 - 14	547.132	0.7	0	0	0	0	0	0	0	0	0	0	0	0	0.0723749	0	0	0	0	0	0	0	0	0	0	0	0	0	0	0	0	0	0	0	0	0	0	0	0
4.95_387.9884m/z		387.988	1	4.94818	0.282283	0	Infinity	Condition 352	Condition 1	100 - 8.7	151.028	0.06	0	0	0	0	0.0670009	0	0	0.401987	0.15722	0.298123	0	0	0.399605	0	0	0	1.30954	0	0.0783716	0	0	0	0.443982	0.676894	2.89464	1.39462	0	0	0	0	0	0.209346	0.489413	0	0.367648	0.153779	0
4.95_561.2522m/z		561.252	1	4.94818	0.2034	0	Infinity	Condition 273	Condition 1	100 - 9.83	204.308	1.13	0	0	5.63269	0	0	0	0	0	0	0	0	0	0	0	0	0	0	0	0	0	0	0	12.9758	0	0.0384193	0.623737	0	6.33987	0	0.251531	0	0	0	0	0.160655	0	0.574933
4.98_317.1203m/z		317.12	1	4.97583	0.21315	0	Infinity	Condition 97	Condition 3	100 - 5.36	262.662	0.07	0.152502	0.144868	0	5.15699	0	5.75642	0	0	0	0	0	0.42735	0.52971	0	0.48252	2.39868	6.8508	0.803557	0	0.596966	0	0.13415	0	8.65244	0	0.360027	0.182008	3.50547	0	0	1.60022	0.102379	0.293673	0	0	0	0
4.99_537.1257m/z		537.126	1	4.98965	0.226967	0	Infinity	Condition 323	Condition 1	100 - 4.69	66.8975	3.04	0	0	0.59614	0	0.131174	0	0.135515	0	0	0	0	0	0	0	0	0	0	0.322908	0	0	0	0	0	0.206058	0	0	0	0	0	0	0	0	0	0	0	0	0
4.99_583.1040m/z		583.104	1	4.98965	0.3888	0	Infinity	Condition 414	Condition 12	100 - 8.17	130.427	0.18	8.51963	3.79332	3.50441	9.41519	0.021173	4.27106	11.5926	5.31303	5.12357	2.09701	4.59873	0	2.55905	5.9955	5.46483	0.583614	0.426974	2.83806	0.596674	0.774084	0	3.89641	0.422234	1.18581	1.87762	9.84891	12.5588	3.19011	1.94335	0.0983319	1.05098	2.41134	2.18464	2.50184	0.838874	4.93846	7.54034
4.99_748.6305m/z		748.631	1	4.98965	0.337567	0	Infinity	Condition 224	Condition 6	100 - 49	135.851	0.01	3.22752	0.711293	1.0757	5.24953	3.49382	0	0.761775	7.59887	6.15481	3.04356	0.974114	0	0.227423	1.1568	0.450947	3.12996	6.33343	0.781419	1.70084	0.749799	0.263734	0.288593	0.302442	0.203389	9.32454	6.40484	2.21694	0.159864	1.6209	0.279847	1.91214	0.243638	1.54405	0.317119	1.82312	0.171324	2.93068
4.99_753.1651m/z		753.165	1	4.98965	0.578267	0	188.966	Condition 487	Condition 492	100 - 33.6 - 4.74	669.866	0.09	44.4072	22.456	29.1637	54.4841	13.8039	11.4966	65.6623	40.7324	39.7325	15.4469	25.0047	5.34698	13.6812	29.886	36.1402	10.6361	12.9389	18.9946	16.9201	8.21395	1.58023	27.8426	10.0968	19.9746	17.0352	55.0122	63.9129	11.9917	20.9779	5.30861	15.5237	16.1963	17.4724	16.1829	14.4363	30.3095	38.9217
4.99_770.1931m/z		770.193	1	4.98965	0.21315	0	Infinity	Condition 60	Condition 39	100 - 23	247.348	0.64	11.5758	8.50935	4.70347	24.1216	5.0893	0.176999	36.6408	26.0898	17.5083	8.0924	1.83884	0.914652	1.45019	11.1135	13.5608	3.07115	4.35003	5.48997	5.62385	3.30836	0.162327	8.37905	6.08235	1.46058	10.5494	7.03978	28.2852	2.14128	9.25882	0.296867	7.118	5.63494	4.247	8.40191	8.39273	8.04126	19.7292
4.99_775.1542m/z		775.154	1	4.98965	0.56445	0	Infinity	Condition 207	Condition 12	100 - 14.6	137.378	0.58	5.38133	2.66174	0.893473	6.7992	0.287579	0.25178	9.07588	6.24645	5.67529	1.24805	0.280517	0	0.732942	2.01731	0.956061	0.380026	0.608141	0.911674	1.06937	0	0	1.24748	0.130448	0	2.47003	12.1686	9.28261	0	2.12806	0	0.542432	0.910946	0.826316	0.723729	1.36014	0	6.81202
5.03_305.0661m/z		305.066	1	5.03112	0.406683	0	Infinity	Condition 142	Condition 13	100 - 4.26	388.98	0.05	19.9005	16.7078	38.4824	13.2802	8.13099	8.29353	25.8507	25.2667	36.467	6.02973	15.171	4.46136	0	6.53045	15.0665	10.5057	0	17.3676	11.0621	0	2.19261	23.5247	10.2178	16.6411	3.28138	11.7039	6.69676	27.8428	5.277	0	10.3306	12.5133	2.27663	7.77284	10.3385	5.94253	19.9217
5.03_349.0898m/z		349.09	1	5.03112	0.282267	0	148.369	Condition 426	Condition 483	100 - 13.7	1150.9	0.01	27.0059	13.9626	42.1296	27.5563	40.57	14.0989	38.5394	18.6085	13.7728	6.06629	40.6801	40.2739	5.63404	42.8725	63.975	55.1392	85.6251	91.9371	32.3357	3.37298	2.98823	22.57	20.3346	50.033	67.2451	40.2714	36.3225	13.2415	36.0732	4.15549	36.6591	5.33066	15.5283	12.3232	4.21998	54.7902	12.4647
5.03_380.0198m/z		380.02	1	5.03112	0.254633	0	Infinity	Condition 426	Condition 21	100 - 26 - 0.692	318.455	0	7.20249	1.50989	8.01216	6.25706	9.80261	2.87003	5.1621	4.7589	1.58432	0.644209	12.1847	6.82228	0.129865	11.3156	21.6335	15.1877	23.05	24.8355	6.51117	0.158206	0	3.68378	3.87579	8.31999	15.4657	10.3193	9.71876	1.34998	5.06181	0	6.51248	0	3.93904	1.81728	0.205344	11.1868	2.91159
5.03_483.1499m/z		483.15	1	5.03112	0.244767	0	Infinity	Condition 379	Condition 2	100 - 1.51	95.3681	0.06	0.0616181	0	0.0408249	0	0	0	0.735214	0.0963396	0.155722	0.00176143	0.04706	1.86938e-05	0	0.187952	8.52578e-05	0.0378225	0.498825	5.89926	0.238801	0	0	0.00320041	0.00106428	0	0.699581	1.30389	3.54426	2.84909e-06	0	0	0.119436	0.0147954	0.000104668	0	0.0368828	1.51674	2.25841
5.03_509.1314m/z		509.131	1	5.03112	0.217117	0	Infinity	Condition 501	Condition 1	100 - 5.92	159.87	0.22	0	0	0	0	0	0	0	0	0	0	0	2.93569	0	0	0	0	0.209864	1.05153	0.884968	0	0	0	0	0	0	0	0	0	0	0	0	0	0	0	0	0	0
5.03_588.0779m/z		588.078	1	5.03112	0.230933	0	Infinity	Condition 272	Condition 3	100 - 21.2	130.605	0.01	0.0445268	0.7623	0	0.0775848	0.0945315	0.096809	0.65874	0.071056	0.0210651	0.0542797	0.00927304	0	1.40867	0.421798	0.0468323	0.00130463	0.0389579	0	0.0191367	0.00320614	0.00387713	0	0	2.60913	0.0344691	0.0700356	0.0169668	0.188438	0.0139632	0.139678	0.0106854	0	0.000397142	0	0	0	0.00660408
5.03_609.1269m/z		609.127	1	5.03112	0.21315	0	Infinity	Condition 434	Condition 4	100 - 8.79	127.971	0.26	0.259237	0.129782	2.74331	0	0	0.213533	0.798225	0.294393	0.878038	0.286105	1.84505	0.490973	0	0.468788	1.43603	0	0	1.71369	1.62356	0	0.174453	0	0.434052	0.635651	0	1.06884	0.220854	0.716405	0.630347	0	0.109576	0.139641	0	0	0.0570486	0	0.156918
5.03_675.1899m/z		675.19	1	5.03112	0.203283	0	Infinity	Condition 426	Condition 1	100 - 24.8	320.497	0.27	0	0	0.444423	0	0.649078	0	0	0	0	0	0	0	0	0.215208	1.74552	6.11145	13.992	18.7435	1.96193	0	0	0	0.227914	0	5.64761	0.852865	0	0	0	0	1.77017	0	0	0	0	1.30671	0
5.03_687.1900m/z		687.19	1	5.03112	0.2033	0	Infinity	Condition 323	Condition 1	100 - 11.2	84.7589	0.03	0	3.26822	0	0	0.182271	0	0.880334	0	0	0	0	0	2.7662	0	0	0	0	0	0	0	0	0	0	2.99474	0	0	0	0.242677	0	0	0	0	0	0	0	0	0
5.03_689.2045m/z		689.205	1	5.03112	0.230933	0	Infinity	Condition 272	Condition 1	100 - 20.1 - 1.29	183.844	1.02	0	2.27016	0	0	0.16988	0.134401	0.401852	0	0	0	0	0	2.63824	0	0.000143146	0	0	0	0	0	0	0	0	2.64185	0	0	0	0.244066	0	0	0	0	0	0	0	0	0
5.03_879.2087m/z		879.209	1	5.03112	0.554683	0	Infinity	Condition 466	Condition 82	100 - 48.2 - 49.6 - 12.6 - 3.16 - 2.12	937.105	0.01	38.4215	20.9405	33.1814	39.642	48.2555	10.4713	27.3465	51.1964	58.0764	22.1794	18.0957	1.92342	13.7906	39.7958	23.6562	20.304	35.815	20.6349	9.47848	9.39935	17.7317	46.4323	10.1261	21.3956	48.9052	102.095	34.3595	29.5379	31.6292	6.95367	38.8457	20.5407	61.3698	43.9554	28.5784	32.9444	50.2017
5.04_165.0548m/z		165.055	1	5.04495	0.309817	0	Infinity	Condition 38	Condition 21	100 - 0.331	132.528	0.29	8.88267	5.0982	10.2968	7.94091	9.04941	7.44509	5.62339	5.95189	2.43522	0.669697	9.73253	5.13968	4.75871	10.9841	17.2144	6.33056	11.3999	11.8097	3.69392	0.385647	0	2.36292	2.23767	10.4069	8.80365	4.3292	8.77638	6.51709	4.78166	0	4.48173	0	3.35719	2.61248	0.206996	8.10798	3.72282
5.04_328.0831n	328.083	351.072	1	5.04495	0.244767	0	Infinity	Condition 272	Condition 9	100 - 2.64	170.412	0.5	0.189668	2.40765	0.893435	0.1052	1.80632	0.355569	1.77541	0.1713	0	0	1.38626	0	1.90847	0.66724	1.90778	1.39437	2.71803	3.96699	1.53226	0	0	0.840119	0.546224	4.18975	1.51911	2.341	0.499788	0.307728	0.693648	0.456606	0.388216	0	0	0	0	0.456798	0.114512
5.04_387.0714m/z		387.071	1	5.04495	0.203283	0	Infinity	Condition 263	Condition 1	100	49.6594	0.21	0	0	0.33565	0.164064	0	0	0.579364	0.309536	0	0	0	0	0	0	0	0	0.277798	0	0	0	0	0	0	1.06549	2.04683	0.8022	0	0	0	0	0	0	0	0	0	0	0
5.04_485.2389m/z		485.239	1	5.04495	0.2033	0	Infinity	Condition 359	Condition 1	100 - 5.73	114.208	0.63	0	0.221057	0.135021	0.316394	0	0	0	0.164933	0	0	0	1.00603	2.69133	0	0.428596	0	0.419835	0	0	1.53628	2.38489	0.746717	0.121009	0.1728	0.163762	1.30874	0.202111	0.867416	0	0.384867	0.236545	0.293063	1.51005	0	0.389592	0	0.824118
5.06_133.0649m/z		133.065	1	5.05877	0.37905	0	Infinity	Condition 171	Condition 158	100 - 3.19	511.365	0.01	4.84344	8.21358	1.66744	3.14717	15.9793	3.22553	20.022	2.63061	11.7065	3.12483	14.8141	14.1156	4.81225	9.78615	4.00002	3.92795	4.99056	5.43022	9.22612	6.51787	6.90139	14.9915	10.0388	14.9226	2.09535	9.0719	3.82787	8.07204	13.3454	13.3266	8.65006	10.4412	9.70363	5.89277	6.61117	9.1181	4.4669
5.06_326.1945n	326.195	349.184	1	5.05877	0.282267	0	Infinity	Condition 107	Condition 479	100 - 1.01	466.491	5.08	6.05501	3.31381	4.87604	7.52309	31.1643	3.3622	6.96974	4.36808	4.94789	4.63282	9.75228	6.83275	1.68814	4.16638	4.18741	4.08085	4.79264	3.64624	1.51062	4.11802	3.4896	7.74616	4.7786	3.88425	5.6218	7.14803	5.91312	6.75667	5.5083	3.01049	19.3003	5.46399	1.43727	7.51276	15.3585	6.04875	5.22174
5.06_335.1104m/z		335.11	1	5.05877	0.3514	0	Infinity	Condition 171	Condition 158	100 - 12.3 - 0.46	1308.45	0.02	8.23875	22.2515	2.16961	8.10964	33.7663	3.35017	48.8565	4.26353	20.8131	6.52523	37.9655	47.056	11.3458	19.9682	6.6531	8.89433	11.6121	9.8924	22.5475	17.3307	20.2335	38.0565	28.5744	34.9245	6.28112	16.8774	7.95878	6.0849	35.5943	41.4309	18.1617	24.4578	13.7432	11.0814	13.0782	17.4519	8.96151
5.06_419.1529m/z		419.153	1	5.05877	0.217117	0	Infinity	Condition 309	Condition 7	100 - 10.7 - 0.294	1232.92	0.39	3.04537	1.4177	41.9402	11.7242	1.71912	76.4692	0	3.9079	0	0	0	0	0	0	0	7.83312	1.01492	1.0059	0	0	0.108373	0	0	8.11633	0	16.1019	0	31.9852	0	0	22.9237	42.4217	1.24518	0.166831	0.563678	5.51877	0
5.06_463.1240m/z		463.124	1	5.05877	1.58097	0	Infinity	Condition 238	Condition 1	100 - 20.2	7664.45	1.8	0	35.0415	44.2074	0.0341502	0	145.374	59.6789	502.378	0.0744439	0.0176444	69.6682	0	0	0.121255	101.53	14.103	0	437.878	25.6684	0	0	1.06087	0.153748	86.0639	0	1.74604	0.313361	271.566	0.0168081	0	0	0.26621	0.72913	0	0.843709	0.387363	0.0562668
5.07_408.2058m/z		408.206	1	5.07258	0.309917	0	Infinity	Condition 173	Condition 1	100 - 12.6	601.263	0.67	0	0	0	0	0	1.84634	0	0	0	0	0	0	0	0	0	0	0	0	0	0	0	0	0	0	0	0	0	0	0	0	0	0	0	0	0	0.312549	0
5.07_453.0866m/z		453.087	1	5.07258	0.2586	0	Infinity	Condition 494	Condition 55	100 - 3.71	170.086	0.04	17.7459	9.58545	10.2998	21.6881	11.2329	5.75553	23.4428	19.7896	17.8094	16.7102	17.1812	1.52437	3.92736	20.8296	18.3525	11.2083	13.8871	7.20538	6.3691	9.3852	3.82203	15.7421	6.3424	5.09063	15.2874	15.0483	18.5161	5.60274	12.9622	5.48625	11.5102	8.95112	6.08456	12.0626	6.54275	14.6967	14.8145
5.10_472.1031m/z		472.103	1	5.09618	0.309833	0	Infinity	Condition 188	Condition 1	100 - 19	147.881	0.22	0	0	0	0.188058	0.482654	0	0	0	1.44603	0	2.46033	0.207756	0.429306	1.01928	1.1752	1.17778	2.53659	2.92292	0.861392	0	0	0.256683	0.130683	0.151268	2.0846	2.39899	0.344918	2.12269	0.915013	0	1.66578	0	0.376563	0	0	0.366936	0.198356
5.10_472.6046m/z		472.605	1	5.09618	0.26835	0	Infinity	Condition 481	Condition 1	100	39.6572	24.09	0	0	0	0	0	0	0	0	0	0	0	0	0	0	0.130412	0.193558	0.80045	0.375713	0	0	0	0	0	0	0.181672	0	0	0	0	0	0.334259	0	0	0	0	0	0
5.10_485.0930m/z		485.093	1	5.09618	0.3513	0	Infinity	Condition 207	Condition 1	100	47.2037	16.79	0	0.793446	0.699237	0	0	0.992823	0	0	0	0	0.202606	0	1.16975	0.288025	0.288579	0	0	0	0	0	0	0.165949	0	0	0	0	0.176761	0.32071	0	0	0	0	0	0	0	0.171483	0
5.10_486.1001m/z		486.1	1	5.09618	0.351283	0	Infinity	Condition 207	Condition 5	100 - 6.15	110.864	0.65	2.30201	2.29432	2.20514	1.63667	0	2.20465	1.40542	0.131057	0.183689	0	0	0	3.05248	0.816073	1.61761	0	0.142143	0.311086	0	0	0	0.107845	0	0.763818	0	0	0.584311	1.22926	0	0	0	0	0	0	0	1.12618	0
5.10_486.6020m/z		486.602	1	5.09618	0.32365	0	Infinity	Condition 207	Condition 3	100	39.8789	36.17	0.32232	0.441957	0	0	0	0.407473	0	0	0	0	0	0	0.42014	0	0	0	0	0	0	0	0	0	0	0	0	0	0	0	0	0	0	0	0	0	0	0	0
5.10_711.2021m/z		711.202	1	5.09618	0.2408	0	Infinity	Condition 171	Condition 1	100 - 25.6 - 0.264	155.56	0.56	0	1.25378	0	0.51231	3.67008	0	3.35905	0.360043	0.580775	0.231439	0	0	0.678887	0.210017	0.177338	0	0.21252	0	0.990863	0	0	0.88878	0	1.82133	0	0.644844	0.679371	0	1.72421	0.495088	0.370469	0.207943	0.97509	0	0	0	0.292957
5.10_867.2134m/z		867.213	1	5.09618	0.3513	0	79.5643	Condition 65	Condition 432	100 - 46.2 - 14.4 - 2.64 - 0.0575	8162.15	0.39	614.853	416.858	369.939	835.082	540.017	239.847	799.293	675.155	662.069	505.635	550.936	162.052	189.528	711.269	616.861	418.35	601.738	317.01	289.858	317.14	159.379	456.041	251.746	249.746	559.867	454.209	672.125	234.471	539.707	220.637	425.015	249.882	259.055	389.645	229.903	404.44	530.262
5.10_913.2533m/z		913.253	1	5.09618	0.2033	0	Infinity	Condition 272	Condition 1	100 - 28.2 - 19.7	232.287	0.02	0	1.81963	0	0.182274	5.76308	0	8.31001	0	2.55425	0.226801	2.13826	0	1.54144	2.60898	0	0.142644	0.28592	0	1.97578	0.326535	1.05154	4.54725	1.68179	2.92771	0	1.2851	0	0	4.44524	4.37891	1.31012	1.5923	0.364948	1.4339	0.452135	0.210528	0.772617
5.10_931.2298m/z		931.23	1	5.09618	1.41505	0	Infinity	Condition 424	Condition 10	100 - 43.8 - 8.15	1999.86	0.06	11.5897	21.7563	24.7816	8.88324	7.65832	17.3107	8.35737	1.42224	0.214591	0	4.39905	0	48.6533	9.32676	11.1263	0.471619	2.3528	3.81321	0	0.601397	0	1.86195	0	19.8669	1.83267	1.65397	8.70456	12.2126	0	0.139734	1.65601	0	1.84611	0.376035	0.120643	5.98582	1.37648
5.11_397.0875m/z		397.087	1	5.11	0.230933	0	Infinity	Condition 409	Condition 3	100 - 1.51	67.946	0.74	0.544318	0.429708	0	0.453573	1.03358	0	0.140781	0.440495	0.169879	0.241931	0	0	0	0.28286	0	0	0.706449	0	0.0808529	0.49698	0.510386	0.309775	0	0	0.174797	0.637708	0	0	0.569421	0.182675	0.276813	0	0.312231	0.161987	0.205208	0	0.321421
5.11_742.1547m/z		742.155	1	5.11	0.26835	0	Infinity	Condition 494	Condition 6	100 - 14.9	96.5445	0.29	1.274	1.09599	0.795801	3.60039	3.15557	0	3.01272	4.21264	3.78117	3.45839	2.1567	0	0.366747	3.45634	2.02691	0.925956	3.51184	1.02903	1.02458	0.851759	0.164816	1.68124	0.322778	0.162676	5.95503	4.46661	4.37552	0	3.61675	0.455597	1.98645	0.586878	0.218619	1.90799	0.491861	0	3.59907
5.11_742.6572m/z		742.657	1	5.11	0.244767	0	Infinity	Condition 494	Condition 3	100 - 0.638	45.5354	14.4	0.545105	0.20247	0	0.913071	0.585594	0	1.11633	1.46953	0.929013	0.463743	0.288555	0	0.116416	1.54152	1.11661	0	1.37005	0	0.339905	0	0	0	0	0	1.18004	1.21082	0.79724	0	0.411712	0	0.29364	0	0	0.382327	0.176767	0	0.537481
5.11_754.6862m/z		754.686	1	5.11	0.2407	0	Infinity	Condition 129	Condition 1	100 - 13.3	22.815	8.73	0	0	0	0	0.118303	0	0.240352	0	0	0	0	0	0	0	0	0	0	0	0	0	0	0.387019	0.0998111	0	0	0	0	0	0.190842	0.148868	0	0	0	0	0	0	0
5.11_955.2263m/z		955.226	1	5.11	0.282167	0	Infinity	Condition 207	Condition 5	100 - 23.7	84.9196	1.4	0.590803	1.32767	0.629712	0.228816	0	1.33061	0	0	0	0	0	0	2.93226	0	0	0	0	0	0	0	0	0	0	0.319318	0	0	0	0.784609	0	0	0	0	0	0	0	0	0
5.12_920.1262m/z		920.126	1	5.12382	0.26835	0	Infinity	Condition 485	Condition 6	100 - 51.3 - 16.3	99.232	0.13	0.877537	0.897598	0.194133	3.09423	0.981187	0	1.8223	1.53136	2.41395	2.54024	0.659569	0	0.284675	2.02846	3.87728	1.24437	2.90579	0	0.325145	0.678392	0.15077	0.814222	0.16177	0	1.98711	1.50476	1.84385	0.178892	0.915062	0	0.330084	0.390399	0.155192	1.1071	0.521185	0.223099	2.54917
5.14_295.1119m/z		295.112	1	5.13765	0.365117	0	Infinity	Condition 6	Condition 20	100	125.591	0.03	0.257758	0.424269	8.68796	6.93773	1.21044	13.7037	0.472304	3.15176	0.833618	0.358378	1.43107	1.03546	0.796189	0.826474	0.857202	0.72733	2.04327	1.19855	0.701021	0	0.0959835	0	0.396415	2.67247	1.06248	1.74647	1.31261	6.05122	0.651124	0.144461	7.47399	6.49874	0.871424	1.15778	1.07418	1.74701	0.249504
5.14_399.0844m/z		399.084	1	5.13765	0.254533	0	Infinity	Condition 488	Condition 1	100 - 0.0946	29.6628	19.8	0	0	0.19304	0.0429618	0	0.108013	0.171646	0.350751	0.281144	0.347982	0	0	0.0757006	0	0.3535	0.134196	0	0.28223	0.334868	0	0.102673	0.182762	0	0.241933	0.14415	1.11128	0.143391	0	0.577321	0.114518	0	0.539618	0.0783678	0.938961	0.237839	0	0
5.15_139.0395m/z		139.039	1	5.15147	0.309817	0	Infinity	Condition 65	Condition 39	100 - 0.161	144.094	0.04	13.6817	9.7202	8.55996	17.4086	11.8916	5.96365	16.039	14.2134	12.4744	10.2833	11.1709	0.571152	6.31524	15.3092	11.8171	9.00177	12.5899	6.76542	6.06057	6.84961	4.63659	9.11489	4.29846	5.39865	11.795	11.4776	14.611	5.09784	12.715	4.85083	8.84282	6.67378	6.67517	8.96987	6.45976	7.89455	12.8277
5.15_152.0471m/z		152.047	1	5.15147	0.282167	0	Infinity	Condition 475	Condition 3	100	18.2689	0.42	1.01022	0.677848	0	0.705733	0.812849	0	0.783433	1.12343	0.865138	0.986512	0.49063	0	0.135119	0.575047	1.40231	0.462418	0.964347	0.291906	0.260736	0.149765	0	0.314967	0.0820803	0	0.927307	1.10625	0.983107	0	0.664956	0	0.528086	0.118366	0.42187	0.382565	0.204508	0.362913	1.02691
5.15_247.0607m/z		247.061	1	5.15147	0.526933	0	Infinity	Condition 65	Condition 432	100 - 11.1	681.211	0.37	45.0257	36.2371	23.2959	63.5099	42.2959	16.8211	56.3373	59.1743	49.0234	39.5812	37.4566	6.75776	20.0079	55.0736	45.913	34.6305	48.4345	23.213	20.8341	24.8953	16.0452	32.4356	17.8341	18.4984	44.5793	40.4873	53.0834	17.3817	50.7443	19.9029	34.3944	24.6519	28.1972	37.1142	22.4662	29.1352	49.3904
5.15_275.0558m/z		275.056	1	5.15147	0.2407	0	Infinity	Condition 65	Condition 12	100 - 0.353	74.17	0.26	3.68915	3.30266	2.16671	6.17917	4.42394	0.936629	5.07543	5.88168	3.5564	3.21191	1.49937	0	1.04749	5.32667	4.34683	2.45572	3.86821	1.87096	1.94582	1.53602	0.835811	2.08765	0.787964	0.29936	3.26786	4.2344	5.87305	0.761248	4.32158	1.05408	2.91263	2.26793	2.51047	2.76122	1.40677	0.761969	4.65935
5.15_288.0639n	288.064	289.071	1	5.15147	0.8881	0	40.3158	Condition 65	Condition 106	100 - 12.7	2337.76	0.09	201.823	148.826	127.487	261.61	177.273	83.8676	210.4	233.919	210.418	152.393	163.903	55.2815	87.227	202.822	168.104	143.612	195.717	106.669	93.9362	100.713	67.7065	140.335	80.0627	101.815	203.698	167.645	204.67	94.3048	182.492	74.4003	138.895	103.559	113.493	137.974	102.902	121.586	193.918
5.15_291.0868m/z		291.087	1	5.15147	0.365117	0	101.951	Condition 65	Condition 432	100 - 16.9 - 1.75	3210.9	0.24	232.315	183.766	129.908	354.512	232.472	94.2851	289.099	278.258	251.067	203.964	197.904	51.6836	107.037	289.742	225.801	173.071	259.193	117.128	103.89	129.125	85.6076	186.181	94.8848	113.859	247.076	179.026	269.591	94.558	247.235	108.296	184.365	122.982	135.513	185.791	116.907	156.962	253.093
5.15_300.0479m/z		300.048	1	5.15147	0.254533	0	Infinity	Condition 488	Condition 12	100	32.6283	1.11	1.44477	1.84015	0.674309	1.79261	1.54847	0.23187	2.5127	1.80317	2.0348	1.46258	1.49717	0	0.789043	2.94068	1.60498	1.83987	1.44297	0.797235	0.437863	1.09731	0.181501	1.21069	0.882964	0	2.75132	2.1634	2.04757	0.149821	2.58006	0.664601	1.37305	0.565853	0.336369	1.6323	0.298144	0.936769	2.24687
5.15_303.0843m/z		303.084	1	5.15147	0.351283	0	Infinity	Condition 97	Condition 81	100 - 0.554	132.52	0.04	4.38983	3.58498	1.53118	8.46161	4.27823	4.93702	5.64675	6.15153	4.58645	2.91707	2.40242	1.9691	1.5846	5.45713	5.16545	2.93692	4.93838	3.81021	1.79211	0.691044	0.584303	3.50288	1.39691	0.543945	3.18617	5.77922	5.26991	0.740089	3.37859	0.926423	5.24494	1.92056	2.3518	2.61188	1.91131	0.762604	4.42457
5.15_309.0524m/z		309.052	1	5.15147	0.337467	0	Infinity	Condition 391	Condition 82	100 - 3.8 - 2.75	357.992	0.43	34.1355	26.0077	18.8914	42.8375	29.7801	13.7577	40.8547	38.938	38.2832	32.7629	34.2842	6.65461	15.7536	39.297	31.9025	27.2289	36.2392	16.8929	15.4617	23.0166	15.761	29.3395	18.1173	16.8153	42.6779	29.8854	41.3512	14.0998	37.3823	17.2429	25.1157	23.6804	13.5328	31.5547	20.0652	25.4175	33.5378
5.15_309.5541m/z		309.554	1	5.15147	0.309817	0	Infinity	Condition 391	Condition 39	100	95.7642	0.18	9.40342	6.93654	4.8767	11.77	7.77315	2.81685	10.9983	11.2815	10.667	9.00748	9.51126	0.300756	4.3337	11.1247	9.72234	7.74165	10.9218	4.63429	3.58986	5.91987	4.29012	8.3382	4.09409	3.54944	11.1027	8.40168	12.4446	2.89211	10.8478	4.97328	7.76578	6.01197	2.85941	7.88844	4.96905	6.09043	9.2883
5.15_411.1075m/z		411.107	1	5.15147	0.540867	0	Infinity	Condition 65	Condition 149	100 - 19.7 - 0.261	641.479	0.06	43.0026	34.8599	19.2125	59.7479	41.274	14.6389	56.2983	52.9495	43.9514	35.4675	35.501	5.49777	19.4604	50.7853	42.3144	28.4769	45.6199	20.2495	18.3985	23.5647	14.9197	30.6214	15.026	18.14	41.2111	40.5922	50.0336	15.8358	47.5969	19.6476	31.1781	23.4084	27.8338	33.3112	21.206	25.862	44.3683
5.15_426.0958n	426.096	427.103	1	5.15147	0.6474	0	161.4	Condition 65	Condition 106	100 - 24.3 - 2.99	4660.57	0.39	333.211	262.045	162.411	460.666	309.005	125.977	399.138	389.077	331.72	277.607	276.016	62.5428	153.621	395.804	325.429	235.945	352.965	161.32	140.594	178.97	119.759	240.253	123.686	145.213	333.782	271.857	379.65	123.591	356.008	148.002	249.65	175.467	200.08	259.781	163.795	214.676	336.57
5.15_452.1083n	452.108	453.116	1	5.15147	0.351283	0	Infinity	Condition 487	Condition 161	100 - 11.6 - 0.236	445.153	0.07	24.4817	21.2728	17.5955	36.23	22.6988	11.141	36.5288	30.6349	28.5566	23.5625	21.4285	1.72369	9.3345	32.1855	26.2173	17.2913	25.7871	11.7914	11.2787	10.6786	7.15844	19.958	8.48041	8.09271	27.06	32.4839	33.2022	13.8222	27.5598	11.5943	18.771	15.3147	13.0799	21.1119	11.4743	16.9228	28.5376
5.15_481.1318m/z		481.132	1	5.15147	0.230933	0	Infinity	Condition 280	Condition 2	100 - 2.9	179.483	0.2	2.13426	0	2.53676	0	0.650543	0.196438	0	0	0	0	0	12.4545	0.0826414	0	0	0	0.226141	1.0443	0.101334	0	0	0	0.477027	1.71545	0	0.286393	0.389764	0.169841	2.16715	0	0	0	0.0384711	0	0.996091	2.62059	0
5.15_578.1434n	578.143	579.151	1	5.15147	0.730333	0	51.0897	Condition 65	Condition 432	100 - 37.5 - 9.87 - 1.73	48686.8	0	4650.32	3648.09	2612.66	6346.9	4400.78	2010.05	5617.41	5415.06	4880.95	3984.42	4175.4	1354.97	2169.75	5368.37	4323.56	3520.38	4932.85	2394.19	2080.16	2678.24	1845.08	3703.69	2002.34	2457.8	4763.1	3330.12	5300.09	1997.56	4923.97	2282.01	3678.41	2651.76	2616.28	3745.03	2406.65	3259.58	4758.5
5.15_578.6464m/z		578.646	1	5.15147	0.296	0	Infinity	Condition 83	Condition 12	100 - 0.0744	87.7795	0.12	4.98348	2.98459	0.824986	8.11875	6.06606	0.966271	6.11862	6.61376	4.24295	4.0636	3.65396	0	0.709382	8.97929	5.22954	1.82273	5.91402	1.47543	2.52063	2.35473	0.774972	3.61945	0.747154	0.296318	5.85299	3.88282	4.43473	0.527583	4.86855	0.992093	3.34614	0.63314	1.32808	2.31686	0.913176	1.772	5.41052
5.15_579.2029m/z		579.203	1	5.15147	0.21305	0	Infinity	Condition 65	Condition 1	100 - 0.294	1161.15	0.53	0	7.32592	0	21.565	9.83581	0	7.12386	6.43802	4.07531	8.53553	0	0	2.34413	16.3059	8.5498	0	16.4805	0.489122	1.54252	0	0	1.67374	0	0	7.68928	4.16855	5.25805	0	7.25038	0	5.0612	0	0.529012	0.994844	0.350758	0	11.9729
5.15_583.1622m/z		583.162	1	5.15147	0.296	0	Infinity	Condition 65	Condition 12	100 - 0.119	109.932	0.02	4.24451	4.23286	2.67815	8.78272	7.3614	0.540026	6.54776	5.93443	4.86804	3.72686	2.93167	0	2.3439	7.29201	5.90803	2.75165	8.34575	1.75521	1.66844	2.09493	0.702099	3.48073	0.869661	0.384567	5.32201	4.31581	6.62543	0.426214	6.50729	2.0846	4.08267	0.868443	2.64611	2.92378	1.71554	1.36989	6.00172
5.15_590.6351m/z		590.635	1	5.15147	0.282183	0	Infinity	Condition 494	Condition 6	100 - 17.2	104.282	4	3.10994	3.25463	0.482258	5.55047	4.81631	0	4.70593	5.50212	4.21616	4.08873	2.95795	0	1.15612	7.06479	2.96947	2.31952	5.88476	0.924726	1.31101	2.05337	0.922355	2.33851	0.84492	0.176654	5.77119	4.42098	5.1801	0.300278	4.49102	1.17643	2.80568	1.17713	0.981942	3.35103	1.77712	0.741344	5.94174
5.15_598.1230m/z		598.123	1	5.15147	0.337467	0	272.76	Condition 391	Condition 252	100 - 89.8 - 24.7	1047.59	0.03	101.736	88.1424	49.2793	138.434	93.9722	38.7152	132.076	122.528	110.586	97.1637	99.2969	20.6864	49.8345	134.076	101.724	86.6899	121.859	47.5756	43.9065	72.124	48.1798	89.871	46.2565	47.9614	118.589	90.1248	128.201	42.6184	123.848	60.1982	81.6951	65.405	53.4269	99.9483	57.6042	74.1666	114.978
5.15_598.6258m/z		598.626	1	5.15147	0.296	0	Infinity	Condition 391	Condition 12	100 - 7.34 - 0.339	337.613	0.07	26.0816	20.2008	8.52791	35.3582	23.982	5.86927	34.8969	29.9643	25.9532	24.2444	19.5324	0	10.0647	34.4603	25.1583	19.7383	31.9318	9.16149	9.52535	13.6386	8.50977	18.2787	7.5064	6.36618	29.5099	20.7325	32.4647	6.365	30.4404	13.1761	19.433	13.3493	9.44797	20.3248	11.2181	12.2767	31.2773
5.15_617.1073m/z		617.107	1	5.15147	0.309833	0	Infinity	Condition 494	Condition 39	100 - 18.4 - 2.3	150.408	1.36	11.329	9.52406	5.44742	14.6854	10.2783	3.69714	14.4202	14.3868	13.5461	11.2412	12.0333	1.14754	5.4185	16.4431	12.1194	10.0128	15.8042	6.59646	4.51216	7.01845	4.87602	9.58146	4.05312	4.17867	14.0954	14.5947	15.1448	3.46076	12.8425	5.85306	9.31903	7.33527	5.66404	10.8568	5.03727	8.01479	14.5413
5.15_623.1145m/z		623.115	1	5.15147	0.282183	0	Infinity	Condition 494	Condition 12	100 - 10.1 - 0.221	83.5499	10.93	1.31071	2.05755	0.324454	3.21877	1.54946	0.676199	3.52291	3.3976	2.63439	2.26961	1.88131	0	0.518883	3.17644	2.37882	1.65885	3.77516	0.920879	0.613215	0.944733	0.315323	1.26028	0.210721	0.681073	3.44528	4.03099	3.0064	0.14993	2.38237	1.31321	1.7735	0.797395	0	1.6973	0.864634	0.607737	3.28392
5.15_632.0622m/z		632.062	1	5.15147	0.282183	0	Infinity	Condition 485	Condition 55	100 - 50.6 - 4.46 - 1.98	337.602	0.05	25.3416	23.0316	12.8068	43.3492	26.5388	9.87873	37.7332	33.8226	33.274	29.0398	26.7501	2.41733	12.9135	40.6128	29.9526	24.5145	36.9484	11.9958	11.3352	20.1391	12.0534	24.7893	12.1934	9.65731	36.4989	24.8755	33.1565	11.2973	32.2775	15.2885	23.5963	18.3514	18.88	27.5993	16.3163	20.4188	31.4671
5.15_649.1148m/z		649.115	1	5.15147	0.254517	0	Infinity	Condition 502	Condition 1	100 - 6.62	50.2482	14.41	0	0	0	0.364238	0.189066	0	0.494494	0.225785	0	0.183727	0	0	0.071468	0.388155	0.144749	0.184754	0.543538	0	0.054206	0	0	0	0	0	0.41576	0.406545	0	0	0.308374	0.0968577	0	0	0	0.132806	0	0	0.176205
5.15_673.0890m/z		673.089	1	5.15147	0.337467	0	Infinity	Condition 85	Condition 432	100 - 41.2 - 6.97	674.154	0.02	64.1887	53.2672	34.8581	95.9415	57.3078	25.3501	84.9099	82.2044	74.9288	65.5686	65.5803	15.8668	30.5928	90.2329	69.9312	61.1052	80.0233	31.3621	30.3896	48.1449	31.0823	60.0005	31.6902	32.8853	86.0919	60.321	83.3739	28.3205	78.3354	39.1066	52.3092	45.3146	40.5097	67.575	40.5973	48.7799	76.0593
5.15_678.0686m/z		678.069	1	5.15147	0.226883	0	Infinity	Condition 485	Condition 39	100 - 30.1	54.2582	0.02	1.21886	2.03769	0.496885	2.97964	2.7596	0.347239	2.90131	2.79181	1.91339	2.22934	1.04619	0.250203	0.801851	4.14075	3.16048	2.84913	4.51583	0.602623	0.528715	1.44059	1.00022	1.22696	0.731228	0.384155	4.07092	0.580158	2.21456	0.563726	1.67101	1.68351	1.90328	1.21963	1.48161	1.90555	0.658296	1.45047	2.38763
5.15_879.7034m/z		879.703	1	5.15147	0.254517	0	Infinity	Condition 283	Condition 3	100 - 13.5	52.7528	1.56	0.258664	0.243621	0	0.656207	0.995036	0	0.275674	0.739892	0.69495	0.855974	0.278511	0	0	0.6292	0.192575	0.393084	2.15786	0	0.129775	0	0	0	0	0	1.064	0.645836	0.873154	0	0.541111	0.112279	0.387015	0	0	0	0.154057	0	0.786161
5.17_127.0394m/z		127.039	1	5.1653	0.434233	0	Infinity	Condition 97	Condition 55	100	156.914	0.02	8.16643	5.17733	4.09533	13.1718	6.32471	5.91484	7.50601	9.48072	7.4796	5.3993	4.50888	8.0324	2.8165	7.9972	6.84788	5.79846	8.22945	4.46231	3.40631	3.4696	2.58824	5.11842	2.26804	1.95827	7.17354	6.91359	8.08746	1.8576	7.79798	3.07551	6.77088	4.38263	3.76122	5.36546	3.63595	5.49553	7.34754
5.17_151.0395m/z		151.04	1	5.1653	0.254517	0	Infinity	Condition 65	Condition 3	100	26.6528	0.58	0.496654	0.654639	0	1.56617	0.644886	0	0.287259	1.28518	0.427668	0.51625	0.199471	0	0.506951	1.01156	0.853893	0.39398	0.642017	0.604769	0.376422	0.0805235	0	0.160947	0.0577094	0	0.321966	0.551217	0.939614	0	0.379085	0.144026	0.411088	0	0.0642954	0	0.169471	0.268783	1.13219
5.17_233.0286m/z		233.029	1	5.1653	0.226883	0	Infinity	Condition 488	Condition 6	100	18.0247	7.85	0.329631	0.137131	0.141834	0.451055	0.386678	0	0.266624	0.257481	0.145959	0.280565	0	0	0.11212	0.794401	0.102577	0.123487	0.497925	0.0717284	0	0	0	0.249365	0	0	0.571763	0.426993	0.148609	0	0.118945	0.151839	0	0.0999058	0	0.387519	0.162726	0	0.623067
5.17_259.0609m/z		259.061	1	5.1653	0.2407	0	Infinity	Condition 65	Condition 12	100	53.5433	0.02	2.01203	1.32219	0.519015	4.18793	2.63701	0.553759	2.3321	2.69812	1.82327	1.45841	0.532018	0	0.503283	3.61536	2.609	0.980792	3.4604	0.680131	0.541426	0.730098	0.210137	0.527307	0.126291	0	1.91229	2.17209	2.32804	0.237543	2.28958	0.170438	1.67636	0.566567	1.09352	1.07393	0.728978	0.786511	2.65339
5.17_300.0635n	300.064	301.071	1	5.1653	0.457917	0	539.15	Condition 65	Condition 432	100 - 14.2	537.359	0.13	38.1803	30.0559	20.6624	49.3885	33.537	17.1875	49.8703	65.4324	37.1793	30.6161	32.9447	7.3251	16.0087	44.7135	41.4963	26.9883	39.8388	34.4728	17.0862	20.6043	13.2704	29.2497	13.5145	16.6129	36.9702	39.5678	44.6583	24.111	40.0642	15.9283	27.6359	20.4186	25.2009	31.2722	19.9994	23.9281	40.3625
5.17_333.0974m/z		333.097	1	5.1653	0.39275	0	Infinity	Condition 65	Condition 1	100	30.8116	0.13	0	0.189363	0	1.24797	0.230238	0	0.208591	0.124238	0.163604	0.147721	0	0	0.105456	0.591205	0	0	0.307607	0	0.0657751	0.103839	0.0858368	0.24086	0	0	0	0.441943	0	0.140373	0.132788	0	0.153666	0.167721	0.124202	0	0	0	0.158854
5.17_403.1582m/z		403.158	1	5.1653	0.32365	0	Infinity	Condition 492	Condition 1	100 - 0.511	132.058	0.58	0	0.712541	0	0.0547906	0	2.25105	0	5.30528	0.133014	0	0	0	0.551973	0	0.294434	1.71772	3.67268	0	0.748207	0	0	0	0.101407	0.141438	0	0.100284	0.173074	0	0	0	2.74679	0.351204	0.875383	0	0	0	0
5.17_405.1738m/z		405.174	1	5.1653	0.254517	0	Infinity	Condition 160	Condition 2	100 - 4.84	374.008	0.03	0.500241	0	1.09117	11.2754	0.309178	2.80606	0	8.89312	4.62185	1.39916	0	12.9664	1.41891	0.491936	0.119332	0	0	3.85954	1.07297	2.89201	4.94604	0.942353	3.85658	0	1.8113	10.1355	3.87755	0.143687	10.2711	8.95902	5.27308	2.53499	0.125063	0.902739	2.15278	4.84868	0.402216
5.17_439.1029m/z		439.103	1	5.1653	0.309817	0	Infinity	Condition 322	Condition 39	100 - 18.1 - 16.8	289.62	0.05	24.7455	18.1339	9.72045	34.5031	20.7921	15.5746	21.7919	25.2073	19.5166	15.366	16.1511	3.29163	7.87349	22.5519	19.4936	18.9092	26.1933	11.6501	8.69168	9.7716	9.8072	13.4941	6.5047	7.29177	18.3721	18.1813	22.1381	7.33069	20.6222	8.94237	23.4677	11.7866	12.8098	15.788	10.8876	13.9146	20.7214
5.17_502.1205m/z		502.12	1	5.1653	0.213067	0	Infinity	Condition 19	Condition 30	100 - 0.58	59.4697	0.04	2.36819	0.957651	5.2462	4.15304	2.03106	0.100135	5.43186	4.86923	3.75044	4.23741	1.85698	1.20385	0.161721	2.32191	3.30265	0.729461	2.39987	3.76669	4.34047	0.254584	0.165855	1.04977	1.90308	1.46392	0.921293	2.54876	3.76052	0.37898	1.82207	0	1.20073	1.87411	0.599595	0.417627	2.19624	1.21373	4.49866
5.17_576.1273n	576.127	577.135	1	5.1653	0.836867	0	29.045	Condition 65	Condition 432	100 - 44.4	6201.87	0.45	713.133	548.405	436.748	914.113	645.119	314.297	788.859	825.07	749.846	603.906	662.765	266.301	328.459	768.65	641.768	577.399	762.277	381.323	341.855	447.228	314.999	554.458	342.161	419.442	779.792	613.342	785.122	354.149	758.608	355.635	561.826	433.589	461.7	594.092	405.144	528.558	694.515
5.17_691.1667m/z		691.167	1	5.1653	0.309817	0	Infinity	Condition 185	Condition 3	100 - 13.3	124.776	0.42	0.221976	0.240907	0	2.91833	0	0	0.577098	0	2.0055	0	0.675258	0	0	0.383098	0.409495	0	0	0	0.360236	0	0	0.222185	0	0.312849	0.236417	2.15196	3.8987	0	0	0	0	0	0	0.301047	0	3.20254	0
5.17_863.1828m/z		863.183	1	5.1653	1.87703	0	Infinity	Condition 352	Condition 39	100 - 54.9	3292.9	0.02	78.3531	62.6511	71.0017	102.968	113.463	16.1896	73.9342	103.75	88.6491	69.2632	57.9109	4.26436	92.5774	66.8773	59.7254	81.3857	105.405	42.199	46.3358	45.0939	37.8127	42.9578	38.7465	104.562	122.918	114.609	83.4853	32.4552	88.7317	30.7138	64.4839	38.9102	82.868	50.3739	47.4554	33.4403	78.1043
5.17_886.1871m/z		886.187	1	5.1653	0.554683	0	Infinity	Condition 494	Condition 39	82.8 - 100 - 33.4 - 57.3 - 16 - 1.21	679.993	0.26	37.6076	33.6738	13.3153	64.0516	44.6603	6.56573	61.5881	54.1569	50.7566	41.8213	31.9509	0.230504	12.7295	63.6673	45.2221	32.8488	57.0329	13.8707	17.1137	22.5432	8.54736	29.8094	8.28309	3.1733	54.8906	46.9239	53.1689	7.39775	44.274	16.7584	30.1427	14.0664	11.9676	29.1327	17.4184	16.9066	50.7911
5.17_886.6894m/z		886.689	1	5.1653	0.26835	0	Infinity	Condition 494	Condition 12	100 - 88.8 - 9.53 - 0.224	325.876	4.88	14.3513	13.9793	2.47976	25.8238	19.1582	1.46259	21.3661	19.5668	20.2865	18.7501	10.107	0	4.2318	28.1063	17.4319	11.5374	25.4151	3.8951	4.80156	7.46681	3.47418	10.5322	2.2221	0.991795	20.8604	13.3209	20.3049	0.997663	17.8326	5.97264	11.3608	4.35688	3.90051	12.0963	6.44838	3.1293	23.4616
5.17_894.6748m/z		894.675	1	5.1653	0.254533	0	Infinity	Condition 245	Condition 3	100 - 17 - 0.483	78.0302	0.02	0.442754	1.34328	0	3.75932	1.83276	0	3.10218	1.39897	1.21452	1.78922	0	0	0.499626	4.40575	2.51123	0.450782	3.13585	0.185467	0.218278	0.526637	0	1.00598	0	0	1.28264	1.1	1.66237	0	1.50581	0.231213	1.52645	0	0.490891	0.481767	0.436424	0	2.79158
5.17_895.1788m/z		895.179	1	5.1653	0.296	0	Infinity	Condition 68	Condition 12	100 - 28 - 11.7	107.793	0.11	0.388124	1.43434	1.5375	3.71236	2.3613	0.804901	1.76384	2.77899	3.49676	1.95967	1.22912	0	0.691375	1.86902	0.966076	0.35408	3.9217	0.382132	0.380727	0.333078	0	0.330523	0	0	2.68428	1.22456	0.883959	0.177414	0.952335	0.207346	1.54013	0.300817	0.90286	0.752629	0.953508	0.165007	2.45966
5.18_423.0729m/z		423.073	1	5.17912	0.26835	0	Infinity	Condition 65	Condition 12	100 - 2.53	84.2977	0.02	2.54609	3.4765	1.57748	6.21898	4.42797	0.812792	4.56631	5.47537	4.69564	3.57588	1.74259	0	1.53068	4.09423	3.96	2.29984	5.60549	1.0539	1.62905	1.61957	0.90956	1.71509	0.519666	0.153949	3.76863	3.99284	3.28827	0.829722	3.31829	1.18211	3.26655	2.01685	2.93539	1.58706	1.87083	0.618322	4.5639
5.18_424.0802n	424.08	425.087	1	5.17912	0.406583	0	61.3902	Condition 495	Condition 432	100 - 23.2	1133.3	0.02	117.984	94.1594	64.7655	159.572	109.937	54.6606	140.925	135.769	122.217	106.943	117.058	41.9771	56.0729	146.704	115.007	99.6453	135.501	62.394	55.5285	78.8973	58.4069	96.4914	58.8577	65.0604	129.681	101.288	137.879	56.1441	140.902	66.9956	101.902	79.6939	83.2287	111.36	70.7532	91.4795	122.223
5.18_437.0885m/z		437.089	1	5.17912	0.282167	0	Infinity	Condition 496	Condition 55	100 - 4.06	101.002	0.03	6.64295	6.09562	3.4161	9.85912	7.36452	2.28385	9.54665	8.78773	8.73263	5.84756	6.95384	0.309081	3.21011	8.32266	6.93315	5.51293	7.2959	3.99421	3.61729	4.67323	3.65653	6.22308	2.73865	1.77745	6.7241	8.67025	8.40447	2.70558	10.7076	4.36416	5.96166	5.45759	6.9087	7.03391	5.20465	4.54418	7.26106
5.18_573.1042m/z		573.104	1	5.17912	0.457917	0	Infinity	Condition 352	Condition 39	100 - 22.8	291.726	0.28	12.2889	14.8331	6.54511	18.812	14.3811	5.51949	17.3027	15.9507	13.0431	13.1611	12.8457	0.797326	8.95234	19.2518	14.5103	11.4836	16.4668	4.53196	6.33265	8.57919	6.04801	10.7316	5.49484	11.3475	14.5719	15.6422	17.6247	5.06271	15.7876	7.6126	10.9955	9.15513	10.701	13.7834	8.5699	8.82093	17.1436
5.18_574.1120n	574.112	575.119	1	5.17912	0.5131	0	26.6943	Condition 496	Condition 432	100 - 36.7	1854.71	0.16	157.594	133.024	90.4881	207.078	143.327	74.2513	186.138	182.589	170.557	145.485	168.282	98.6937	77.3744	189.17	153.867	145.107	182.357	86.4254	79.4205	115.095	93.9526	136.44	89.3181	97.3423	173.596	157.434	192.134	82.5918	202.686	98.3371	141.027	127.359	129.802	159.624	104.21	134.737	170.84
5.18_592.1449m/z		592.145	1	5.17912	0.365117	0	177.612	Condition 499	Condition 432	98.1 - 100	669.141	0.88	57.3249	51.852	42.0703	77.3779	45.1155	30.3053	66.7141	72.7689	65.8252	52.9599	53.2514	35.6139	24.7141	62.3744	53.2764	45.027	47.7349	33.2627	26.4478	35.0218	37.4723	49.3582	39.5174	48.4113	56.603	51.557	64.8157	34.4169	63.4826	28.1039	54.4021	59.1395	40.9836	54.3572	46.5018	55.4149	66.7831
5.18_605.1010m/z		605.101	1	5.17912	0.430183	0	Infinity	Condition 485	Condition 39	100 - 63.1 - 18.2 - 0.323	310.441	0.02	21.7535	20.1626	10.689	35.625	23.1423	6.17828	32.3536	32.1535	30.1519	22.8171	20.6582	0.51968	10.0849	35.7808	25.4056	19.0762	32.4085	10.3132	11.1392	16.4367	8.59073	17.5833	7.0336	5.08066	31.6134	23.2749	32.3049	5.0848	30.0759	13.0337	19.4265	12.7502	16.3828	20.9903	12.7609	14.8182	32.2593
5.18_671.0797m/z		671.08	1	5.17912	0.254533	0	Infinity	Condition 485	Condition 39	100 - 22.8	105.964	0.05	4.42692	5.00534	2.39062	8.96292	5.09369	1.12962	7.72376	6.397	5.37621	6.79077	6.10296	0.420475	3.70992	10.6557	7.34176	5.86365	9.98934	2.03147	2.45583	5.44596	3.20401	6.01194	2.68133	1.41604	10.222	8.02541	8.80163	1.88615	9.08837	4.68074	4.43835	5.04565	4.85789	6.85027	3.62621	3.23675	7.24638
5.18_865.1982m/z		865.198	1	5.17912	2.33483	0	352.386	Condition 245	Condition 106	100 - 99.9	6335.85	0.09	548.63	365.934	437.642	634.404	533.45	201.508	479.55	640.803	565.314	384.05	421.097	111.496	308.116	433.136	408.386	416.527	525.294	290.701	270.416	272.901	169.565	329.634	225.549	404.38	629.49	479.527	512.803	246.251	415.123	179.927	358.458	216.975	315.52	297.577	252.283	291.098	452.375
5.18_991.3448m/z		991.345	1	5.17912	0.203283	0	Infinity	Condition 120	Condition 1	100 - 43.9	516.482	0.36	0	0	0.244909	7.49655	0.371768	1.22783	0	0	0	0	0	0.358002	0	0	0	0	0	0	0	0	0	0	0	0	0	0	0	0.243637	0	0	0.343747	0	0	0	0	0	0
5.19_245.0452m/z		245.045	1	5.19295	0.485467	0	38.5789	Condition 495	Condition 432	100 - 15.7	462.272	0.85	43.2044	35.6852	25.094	61.3569	40.9233	21.4592	55.956	52.1582	48.4588	43.2933	47.6457	21.8435	21.1772	56.8204	45.7457	40.4497	54.0521	23.6605	23.1596	34.4419	23.7138	39.0334	24.0123	27.5983	50.742	39.3463	55.1415	22.0516	53.1602	27.3637	39.5091	30.6966	30.9306	43.2224	28.021	38.272	46.2556
5.19_287.0557m/z		287.056	1	5.19295	1.1604	0	Infinity	Condition 235	Condition 252	100 - 14.8	1676.7	0	109.298	83.0435	132.103	91.9638	51.6933	37.8823	89.3783	110.2	127.123	50.074	88.3842	25.2832	9.17644	46.6535	72.2567	62.0243	22.7564	69.7734	40.423	13.2294	19.9876	111.855	38.1972	61.5208	60.1304	85.222	52.5593	157.364	47.8506	11.4142	40.4175	84.8985	28.6742	73.0597	56.5481	62.6979	71.3775
5.19_308.0427m/z		308.043	1	5.19295	0.282167	0	Infinity	Condition 391	Condition 39	100	65.0473	1	4.11166	3.87647	1.56958	5.28452	4.42893	1.17649	6.00343	4.92522	5.1545	4.20575	4.32677	0.308992	2.14916	7.13972	5.09827	4.78338	5.73401	1.65747	2.31572	3.71269	2.58865	4.59497	2.48623	2.04617	6.26806	4.87001	6.23361	1.85553	5.83388	3.27093	3.86305	3.33859	1.88349	5.82494	2.98838	1.42131	5.9159
5.19_308.5451m/z		308.545	1	5.19295	0.226883	0	Infinity	Condition 481	Condition 1	100	16.3818	10.47	0	0.089022	0	0.262963	0.141259	0	0.150599	0.10299	0.144148	0	0.220076	0	0.0396968	0.280536	0	0	0.513554	0	0	0.0921934	0	0	0	0	0.275776	0	0	0	0.161872	0	0	0.0991471	0.0638135	0.17999	0	0	0.267276
5.19_393.1524m/z		393.152	1	5.19295	0.203283	0	Infinity	Condition 268	Condition 30	100 - 0.0384	34.8215	0.35	1.73808	1.99453	1.46563	0.62355	0.718429	1.26958	1.97923	1.33367	1.81854	1.76384	1.21203	2.98676	0.809237	2.10575	1.24648	1.11386	0.90706	1.24224	0.998619	0.757762	0.406004	0.666483	0.739785	1.85913	1.31438	3.21555	2.83056	2.25287	2.31501	0	1.40088	1.71472	0.551091	1.32623	1.03301	0.337546	0.962725
5.19_430.2289m/z		430.229	1	5.19295	0.30005	0	Infinity	Condition 120	Condition 2	100 - 12.2	1769.27	0.3	1.24324	0	0	22.9829	3.77677	0	0	0	0	0	0	90.3277	0	0	0	0	2.56086	0.307932	0	0	0	0	0	0	0	0	0	0	2.50956	0	0	0	0	0	0	0	0
5.19_466.1172m/z		466.117	1	5.19295	0.392767	0	Infinity	Condition 120	Condition 81	90.2 - 100 - 2.76	1084.33	0.04	9.79768	6.33057	6.31678	27.9353	9.7393	2.0002	5.20791	7.05964	6.7716	3.56376	5.57887	84.0828	6.59581	3.62924	4.2073	3.1137	7.08235	5.82925	1.79122	1.07625	2.04654	6.33904	1.8978	5.42051	1.13107	6.24438	2.29048	4.82143	7.65948	0.944251	4.67723	2.02065	2.64977	5.58219	2.54278	3.88543	6.3152
5.19_515.1497m/z		515.15	1	5.19295	0.217117	0	Infinity	Condition 120	Condition 1	100 - 5.49	256.434	2.19	0	0	0.406774	5.35547	0	0	0	0	0	0	0	2.58864	0	0	0	0	0.166632	0	0.229742	0	0	0	0	0	0	0	0	0	0	0	0	0	0	0	0	0	0
5.19_550.1059m/z		550.106	1	5.19295	0.203283	0	Infinity	Condition 300	Condition 5	100 - 5.14	74.4119	3.5	2.47901	0.564185	7.16413	3.40557	0	0.29552	3.51079	3.77947	3.22463	4.59377	1.99062	0	0	0.189023	2.41863	0.512536	0	5.51979	5.04536	0	0.477696	0.74457	1.80365	1.775	0.143695	9.72269	4.28118	1.17786	0.90986	0	1.42259	4.35969	0.955021	0	3.24956	0.713994	6.46419
5.19_589.6281m/z		589.628	1	5.19295	0.337467	0	Infinity	Condition 494	Condition 11	100	48.0592	2.68	0.622398	1.00848	0.360689	1.76383	0.746128	0.290263	1.97795	1.54334	1.28732	1.102	0	0	0.364282	2.32617	1.1875	0.400433	1.27621	0	0.0894405	0.298988	0	0.844358	0.37794	0	1.24958	1.5632	2.32421	0	1.04498	0.138474	0.507436	0	0.12296	0.455334	0	0.241073	1.68765
5.19_604.5989m/z		604.599	1	5.19295	0.457817	0	Infinity	Condition 85	Condition 39	100 - 71.4 - 19.5 - 1.03	338.685	0	25.6978	21.0705	9.21098	33.1452	23.6419	5.21419	35.191	29.9663	31.9052	25.2662	23.0145	0.471864	10.0167	37.819	28.4238	20.9285	30.3541	10.1393	12.2205	17.4161	9.74276	20.1593	8.10018	3.83144	34.0299	24.3198	34.0569	6.74445	29.1566	14.1835	19.7965	13.1555	14.8689	21.2176	14.2112	13.8898	33.8458
5.21_167.0344m/z		167.034	1	5.20677	0.258583	0	Infinity	Condition 3	Condition 17	100	101.478	0.01	4.4908	2.26192	10.6362	5.78963	0.978447	3.407	5.55847	6.17625	6.55464	5.77074	4.77033	8.23234	0.153818	1.5048	6.36754	0.973758	0	7.02405	6.3255	0	1.56366	2.03955	5.22215	6.17756	1.25855	6.29773	6.19986	4.33706	2.96299	0.0587588	3.46719	5.81433	2.08852	0.309954	4.79431	4.82407	6.4704
5.21_251.1496m/z		251.15	1	5.20677	0.313883	0	Infinity	Condition 120	Condition 2	100 - 5.9	1533.09	0.55	1.99505	0	0	22.6873	4.00585	0	0	0	0	0	0	73.9337	0	0	0	0.208514	3.62702	0.272285	0	0	0.0857656	0	0	0	0	0	0	0	1.67949	0	0	0	0	0	0	0	0
5.21_321.0605m/z		321.06	1	5.20677	0.30005	0	Infinity	Condition 3	Condition 13	100 - 1.04	184.189	1.26	10.6186	4.15877	19.8682	10.3234	1.91182	7.08243	8.64822	11.4908	10.4555	9.49918	7.51742	13.4589	0	1.26862	9.10937	2.93175	0	13.3386	10.5907	0	2.69684	5.02866	8.36781	9.07758	0.553632	9.10401	9.04562	8.17721	4.71572	0	5.77043	10.9149	3.08468	1.06803	8.22688	7.5212	10.8575
5.21_337.1263m/z		337.126	1	5.20677	0.24475	0	Infinity	Condition 129	Condition 27	100 - 6.01	494.372	0.15	5.25294	2.81061	0.623498	3.50827	3.84027	1.49358	1.65219	0.811732	0.977745	1.12955	7.81952	9.07574	0.947753	3.11476	0.317679	0.196005	0.345018	1.35611	3.72715	1.72752	3.11468	6.51949	2.47504	21.3546	0.125778	3.00855	0	2.63682	5.09648	1.69886	4.774	1.52221	1.73439	12.3358	1.67551	15.1995	0.150819
5.21_435.1842m/z		435.184	1	5.20677	0.402533	0	Infinity	Condition 120	Condition 2	100 - 14 - 1.7	3184.58	0.04	4.61545	0	0	51.2446	8.82844	1.52581	0	0	0	0	0	196.372	0.0024694	0	0	1.55366	8.97202	1.7807	0	0	0.674415	0	0	0	0	0	0	0	6.18924	0	0.426297	0	0	0	0	0	1.01129
5.21_500.1411m/z		500.141	1	5.20677	0.32365	0	Infinity	Condition 3	Condition 246	100 - 20.4 - 2.04	1682.57	0.04	88.0885	34.4745	170.593	99.5698	28.4914	51.8628	88.3577	108.121	95.0294	105.821	72.9154	121.616	7.58437	33.4061	99.2035	33.6058	0.609239	104.152	101.497	3.31958	32.0889	41.1017	80.6264	96.0058	25.5	59.166	103.793	69.2578	56.1665	5.06817	59.1057	90.3652	35.6759	24.1266	78.0293	78.5895	103.504
5.21_505.0961m/z		505.096	1	5.20677	0.309833	0	Infinity	Condition 401	Condition 17	100 - 18.4 - 2.9	739.354	0	40.6218	15.5708	87.0783	32.208	7.68347	21.7915	36.7157	47.0996	41.3622	44.0592	38.1808	55.4967	2.18284	11.5425	34.628	14.3534	0	58.7163	49.4439	0	12.7074	20.4121	35.7787	39.3967	8.58584	76.8392	45.7522	31.9138	25.1309	0	20.5237	48.6896	19.6014	8.03127	32.7765	32.0562	47.7875
5.21_521.0723m/z		521.072	1	5.20677	0.254533	0	Infinity	Condition 444	Condition 5	100 - 1.33	57.9402	2.09	0.846309	0.311552	5.936	1.30314	0	0.188303	1.26537	1.56139	0.976744	2.26124	1.26481	1.96961	0	0.238529	1.01853	0.425932	0	3.22372	2.56479	0	0.0675431	0.408033	1.11388	0.793082	0	7.13725	2.14541	0.655169	0.174842	0	0.204167	1.65693	0.171867	0	1.0492	0.18556	2.69791
5.22_368.0561m/z		368.056	1	5.2206	0.286233	0	Infinity	Condition 293	Condition 1	100 - 41.4	160.826	0.26	0	0	0	0	0	0.00980471	0	0	0.140108	0	0.240143	0.222895	0	0.140647	0	0	0	0	0.0818471	0	0	0.275248	0	4.10494	0	0	0	0	0.156569	0	0.207448	0	0	2.36892	0	2.90537	0
5.22_483.1146m/z		483.115	1	5.2206	0.286233	0	Infinity	Condition 401	Condition 2	100 - 0.69	75.1535	0.16	0.968546	0	6.52309	0.19385	0	0.825653	0.373352	1.3422	0.854428	2.09847	0.505464	1.83758	0	0	0.513938	0.457433	0	5.21588	3.78293	0	0.205633	0.216437	0.889179	0.422258	0	4.56444	2.1396	0.897856	0.351379	0	0.195404	2.6698	0.571342	0	1.46951	0.235572	2.69313
5.22_536.0259m/z		536.026	1	5.2206	0.24475	0	Infinity	Condition 82	Condition 5	100 - 25.2	220.673	0.09	3.95376	0.868839	20.3025	2.45077	0	2.02432	5.71713	5.77956	5.3346	8.30288	5.49795	11.3649	0	0.379855	5.39312	1.29601	0	11.9902	10.4023	0	1.6959	1.68011	7.00722	6.7014	0.157825	17.4787	6.85194	5.16612	1.79556	0	1.49347	9.35271	2.72584	0	6.59318	4.01479	8.99205
5.22_609.1606m/z		609.161	1	5.2206	0.217117	0	Infinity	Condition 20	Condition 39	100 - 7.49	62.6556	0.14	5.65211	5.4885	2.7375	6.90256	3.65586	3.85702	3.97659	6.83572	5.40013	3.40059	5.341	7.0673	2.26919	7.33397	6.42885	5.42745	4.65391	3.62514	4.23069	5.2523	1.81705	4.70995	1.7885	3.61403	5.89475	2.4657	6.21632	2.63058	4.81894	2.23579	4.01057	0.570533	1.19283	2.75308	3.09092	7.72032	5.50073
5.23_743.1967m/z		743.197	1	5.23442	0.56445	0	Infinity	Condition 187	Condition 6	100 - 17.8	385.405	2.68	0.338599	5.80554	0.0508952	0.695194	13.5984	0	1.22344	0.101004	0.128268	0	2.1984	0	0.0414074	0.431634	0	0.300848	0.714878	2.46815	0	0	0	0	0	2.47774	2.79967	4.89849	0	0	4.58336	2.94245	3.36566	1.0754	0	0.0695894	0.0729556	0	0.0130632
5.25_511.1426m/z		511.143	1	5.24823	0.23095	0	Infinity	Condition 55	Condition 1	100 - 1.46	145.649	0.49	0	0	0	0	0	0	0	0	3.15935	0	0	0	0	0.387077	0	0	0	0	0	0	2.46785	4.54199	0.0839259	0.260019	2.83765	4.18878	0	0	1.07008	0	0	0	0	0	0	0.562345	0
5.25_729.1759m/z		729.176	1	5.24823	0.2033	0	Infinity	Condition 68	Condition 7	100 - 38.2	81.6887	2.49	2.18986	1.06393	0.14591	3.39205	0.544212	2.67964	0	0.53216	0	0	0	0	0	0	0	1.07497	1.3347	1.42397	0	0	0.216296	0	0	0	0	0	0	0.150079	0	0	3.54246	0	0	0	0	0	0
5.27_85.0286m/z		85.0286	1	5.27182	0.337467	0	Infinity	Condition 97	Condition 2	100 - 0.388	175.546	0.1	0.699597	0	0	2.47759	0.342817	3.28322	0	0	0	0	0	8.59132	0	0	0	0.175273	0.201069	0.671724	0	0	0.0729396	0	0	0	0	0.221764	0	0	0	0	0.83917	0	0	0	0	0	0
5.27_162.0532n	162.053	145.05	1	5.27182	0.41635	0	Infinity	Condition 120	Condition 7	100 - 1.68	958.006	0.01	4.89183	0.289282	0.927819	19.3744	4.04667	15.9813	0	0.655396	0.0811941	0.0292127	0	55.7967	0.015405	2.24781e-05	0.0894873	2.62781	3.27477	3.06232	0	0	1.64628	0.169471	0	0.295728	0.0157084	0.555757	0	0.315237	0.748492	0.0492605	6.30348	1.14865	4.07385e-06	0.569657	0.276583	0.714305	0
5.27_325.1141m/z		325.114	1	5.27182	0.300067	0	Infinity	Condition 120	Condition 2	100 - 4.78	838.021	0.88	0.189514	0	0.046399	11.87	1.38129	3.74752	0	0.0337947	0.103667	0.0362943	0.0386826	41.7835	0.075215	0.00272164	0.0326562	0.313886	0.681064	0.306832	0.0234256	0.0220009	0.096405	0	0.063032	0.0490559	0	0.0116291	0.0900828	0.0458661	0.516861	0.0354863	0.934934	0.00298439	0.0131813	0.0044587	0.0593583	0.108822	0.0493348
5.29_97.0286m/z		97.0286	1	5.28565	0.230933	0	Infinity	Condition 97	Condition 1	100	48.0994	1.53	0	0	0	0	0	0.492515	0	0	0	0	0	0	0	0	0	0	0	0	0	0	0	0	0	0	0	0	0	0	0	0	0	0	0	0	0	0	0
5.29_265.1289m/z		265.129	1	5.28565	0.2407	0	Infinity	Condition 97	Condition 2	100 - 1.53	141.54	4.22	0.170294	0	0	0.238332	0	4.25182	0	0	0.345573	0	0	2.07337	0	0	0	0	0.127937	0	0	0	7.45996	0	0	0	0	0	0	0	0	0	0.595959	0	0	0	0	0.259732	0
5.29_282.1553m/z		282.155	1	5.28565	0.2033	0	Infinity	Condition 43	Condition 3	100	88.8945	45.45	2.28799	0.136029	0	2.68916	1.20636	4.2894	0	0.176245	0	0	0	0.472293	0	0	0	0.216489	0.510077	0.416506	0	0	0	0	0	0	0	0	0	0	0	0	1.95499	0	0	0	0	0	0
5.29_284.1021m/z		284.102	1	5.28565	0.2033	0	Infinity	Condition 97	Condition 2	100 - 7.27	762.7	0.33	0.668684	0	0	0	0	11.0755	0	0	0	0	0	2.30693	0	0	0	0	0	0.121232	0	0	0	0	0	0	0	0	0	0	0	0	0.805781	0	0	0	0	0	0
5.29_287.1106m/z		287.111	1	5.28565	0.282183	0	Infinity	Condition 97	Condition 7	100 - 12.7 - 1.39	6178.74	0.08	83.1947	13.3809	11.3276	78.9706	22.6319	242.108	0	23.1654	3.194	0	6.57374	232.898	0	0	10.5373	38.7272	33.5202	45.7965	0	1.33785	29.5244	0.675218	0	4.70661	0	4.83146	0	5.08261	0	0	90.3706	10.8897	4.59331	16.8703	7.32909	38.6105	0.0910349
5.29_318.0404m/z		318.04	1	5.28565	0.444	0	Infinity	Condition 97	Condition 13	100 - 56.3	803.763	0.12	30.9498	8.0123	13.7322	28.0142	10.4568	49.3411	1.83602	14.8064	4.68957	2.58114	6.10906	57.2194	0	0	7.75277	17.4617	12.1929	19.2134	3.76963	0.591879	12.0309	0.799784	2.31312	3.09535	0	10.2269	1.16825	4.32869	0.367903	0	26.8241	11.1377	4.1442	8.45314	7.74069	14.3844	3.89121
5.29_378.0254m/z		378.025	1	5.28565	0.32365	0	Infinity	Condition 97	Condition 2	100 - 16.7 - 18.3 - 0.888	1331.01	0.13	5.19517	0	0.358392	6.72569	0.800894	30.0367	0	0.339146	0	0	0	26.9193	0	0.361663	0	6.42915	3.92164	7.28865	0.956264	0	0.649744	0.324255	0.864436	0	2.15907	1.03403	0	0	0.714396	0	7.28622	0	0	0	0	2.22826	0
5.29_419.0980m/z		419.098	1	5.28565	2.17287	0	Infinity	Condition 235	Condition 161	100 - 17.3 - 6.27	9064.23	0.06	372.779	276.942	680.886	219.9	106.108	119.996	184.559	378.806	474.392	81.3352	229.519	24.7009	2.13224	47.0048	180.079	215.527	5.04408	300.385	115.055	1.86406	13.5112	487.217	50.4686	229.433	137.515	265.025	70.8	885.144	41.4778	1.10909	69.7633	313.601	40.9337	218.147	167.502	166.227	170.486
5.29_419.1529m/z		419.153	1	5.28565	0.23095	0	Infinity	Condition 97	Condition 1	100 - 5.23	427.73	0.3	0	2.29969	0.442368	4.18651	0	5.17454	0	1.60869	0	0	0.704089	5.33284	0	0	0.405371	0	6.24994	0.176997	0	0	2.4116	0	0	0	0	3.82398	0	0	0	0	7.382	5.96495	0	5.71273	0.277688	6.59159	0
5.29_433.0928m/z		433.093	1	5.28565	0.244767	0	Infinity	Condition 238	Condition 1	100 - 3.76	97.2573	0.45	0	0.0893091	0.209496	0.135713	0	0.576256	0	2.67145	0.0792888	0	0	0	0	0	0.111898	0	0	3.59693	0	0	0	0	0	0	0	0.123923	0.0924965	0.595285	0	0	0	0	0	0	0.0526548	0	0
5.29_527.1338m/z		527.134	1	5.28565	0.365117	0	Infinity	Condition 326	Condition 1	100 - 19.2 - 5.31	1101.76	0.56	0	0	0	0	0	0	0	0	0	0	0	0	1.88563	0	0	1.45592	0	0	0.00928806	0	0.112012	0	0	0	0	0.017386	0	0	0	0	0	0	3.69465	0	0	0	0
5.29_551.2316m/z		551.232	1	5.28565	0.230933	0	Infinity	Condition 97	Condition 2	100 - 21.4 - 4.91	1165.02	0.15	7.49487	0	0	7.95604	0.800183	37.267	0	0.156166	0	0	0	36.0503	0	0	0	2.6108	1.48541	4.07872	0	0	2.65871	0	0	0	0	0	0	0	0	0	10.4587	0	0	0.563297	0	1.7743	0
5.30_216.0078m/z		216.008	1	5.29947	0.203283	0	Infinity	Condition 97	Condition 2	100	60.1458	0.14	0.342573	0	0	0.524286	0	3.12258	0	0	0	0	0	1.92987	0	0	0	0.0924	0.133433	0.377199	0	0	0.119997	0	0	0	0	0	0	0	0	0	1.12851	0	0	0	0	0	0
5.30_275.9938m/z		275.994	1	5.29947	0.309817	0	Infinity	Condition 120	Condition 2	100 - 0.502	96.5272	0.05	0.119554	0	0	0	0	1.23	0	0	0	0	0	10.2119	0	0	0	0	0.11172	0	0	0	4.35469	0	0	0	0	0.308993	0	0	0	0	0	0	0	0	0	0	0
5.30_464.2134m/z		464.213	1	5.29947	0.217117	0	Infinity	Condition 459	Condition 2	100 - 5.56	160.271	3.83	4.92689	0	0	0	0.572663	0	0	0	0	0	0	0	0	0	0	0	1.51614	0	0.525039	0	0.135183	0.613825	0.253241	4.38696	0.502385	0	0	0	1.40753	0	0.764698	3.37463	0.795634	2.83757	1.73872	2.17777	0
5.30_469.1688m/z		469.169	1	5.29947	0.337467	0	Infinity	Condition 459	Condition 2	100 - 5.91	296.084	0.16	4.03633	0	0.733578	2.32661	0.899597	0	0	0.862078	0	0	0.277325	1.09139	0.238697	0	0	0.157544	0.75737	0.373544	0.600002	0.129883	0	1.50432	0.183677	5.79332	2.98353	8.35056	0.19839	3.96402	2.42442	0.131724	0.754975	4.95563	1.25031	2.70898	1.45742	6.56875	0.332492
5.30_480.1485m/z		480.149	1	5.29947	0.282167	0	Infinity	Condition 157	Condition 1	100 - 24.3	718.449	0.51	0	0	0	0	0	0	0	0	0	0	0	0.177343	0	0	0	0	0	0	0	0	0	0	0	0	0	0	0	0	0	0	0	0	0	0	0	0	0
5.30_895.2437m/z		895.244	1	5.29947	0.309817	0	Infinity	Condition 66	Condition 1	100 - 45.7	446.966	0.27	0	0.000154305	0	0.00454932	0.00779466	0.00917604	0	0.00912962	0.0190733	0	0	0	0.0433949	0	0.0099307	0	0.000969366	0	0	0	0	0	0	0	0.00196766	0.0339531	0	0	0	0	0.0918013	0.0527937	0	0.00233426	0	0	0.0036125
5.31_441.0821m/z		441.082	1	5.3133	0.254517	0	Infinity	Condition 32	Condition 12	100 - 1.49	89.1648	0.14	4.88914	4.37369	6.94643	6.61941	2.40696	0.669091	4.67468	7.81992	6.31827	1.40759	0.807834	0	0.0447698	0.000399688	2.55351	2.38609	0.0316469	3.75846	1.06623	0	1.82478	1.98704	1.72016	4.01166	0.906486	9.33018	4.64048	2.47342	0.854336	0	2.55114	9.49115	5.55297	0.0497137	5.64886	2.39603	8.48888
5.33_247.1181m/z		247.118	1	5.32712	0.2407	0	Infinity	Condition 21	Condition 1	100 - 0.637	158.669	0.26	0	0	0	0.790536	0	3.32078	0	0	0	0	0	1.56482	0	0	0	0	0	0	0	0	10.0714	0	0	0	0	0	0	0	0	0	0.117593	0	0	0	0	0.963688	0
5.33_449.1636m/z		449.164	1	5.32712	0.268333	0	Infinity	Condition 21	Condition 1	100 - 6.44	437.387	0.16	0	0	0	0.151521	0	4.64195	0	0	0.857571	0	0	8.17115	0	0	0	0	0.770366	0	0	0	30.1563	0.348214	0	0	0	0	0	0	0	0	0.31187	0	0.111523	0	0	1.98871	0
5.33_936.2719m/z		936.272	1	5.32712	0.767733	0	Infinity	Condition 129	Condition 2	100 - 44.2 - 7.25 - 0.141	1183.69	0.05	0.554255	0	0	5.50611	8.30774	0	0.727126	1.67631	2.14245	0.336231	0	0	0	1.16094	0	0	3.45678	0	0	0	0	24.7973	0	1.18632	0	31.1728	0	7.48646	0.27386	2.92894	0.200534	0	0	0	0	0	0
5.34_325.1396m/z		325.14	1	5.34093	0.21305	0	Infinity	Condition 105	Condition 7	100 - 1.44	156.562	0.48	0.0182855	0.170589	2.89426	1.41158	5.56632	5.21883	0	1.34202	0.0419323	4.84418	2.21507	6.60922	7.52787	0.102628	3.76493	11.2196	5.86027	0.631832	2.44139	1.9477	2.82458	0	4.72649	4.89709	0	0.436182	13.9699	1.83118	11.9139	5.69514	6.95606	0.358094	1.29526	1.79001	3.16723	1.34191	2.10097
5.37_798.2112m/z		798.211	1	5.36858	0.323633	0	Infinity	Condition 42	Condition 1	100 - 22 - 7.48	466.895	2.38	0	0	0	0	0	0	36.4265	0	0	0.706685	0	13.6856	0	0	0	0	0	0	9.26165	0	0	10.7155	16.1873	0	0	0	0	0	7.76773	1.5456	0	0	0	0	0	0.744998	0
5.37_963.1991m/z		963.199	1	5.36858	0.32365	0	Infinity	Condition 83	Condition 12	100 - 40 - 5.14	732.447	0.04	10.2871	8.4693	3.015	25.927	9.02885	1.62486	33.6656	9.16276	9.87041	11.0953	7.91824	0	0	32.9973	15.4789	3.57561	14.1316	3.67519	2.06063	0.686819	0.175324	3.01697	1.57903	2.12936	8.9286	9.57582	11.5002	0.135994	6.62554	0	2.38945	0.634989	0	4.10595	0.121333	3.95375	4.3294
5.38_195.0656m/z		195.066	1	5.38242	0.244767	0	Infinity	Condition 285	Condition 8	100 - 0.393	144.908	0.68	0.445439	0.512705	2.21865	3.93056	6.58203	0.209588	5.65783	0	0	0	0	0	0	2.34274	5.11889	4.99636	0.494941	2.83581	0.682224	0	0	0	0	0.60819	1.55064	0.452793	0.615808	4.43075	0	0	0.091974	0.131114	0	0	0.628028	0.866523	0.421639
5.38_379.1003m/z		379.1	1	5.38242	0.2586	0	Infinity	Condition 285	Condition 21	100 - 11.3	1148.92	0.04	15.5182	10.6749	23.6758	34.2188	47.858	9.53523	43.8244	5.78296	3.26627	1.67569	10.8928	13.3483	0.274393	24.022	43.2944	41.7141	7.29609	26.2183	8.43895	0.122973	0	5.05412	6.58479	17.6953	16.7624	6.64743	11.5158	39.8344	3.37781	0.222598	3.35599	5.50141	0.0618206	3.98374	10.8706	20.1022	9.0414
5.38_385.0559m/z		385.056	1	5.38242	0.2407	0	Infinity	Condition 99	Condition 39	100 - 5.45	167.524	0.02	1.5097	1.61012	0.292391	6.18707	2.37018	0.200887	9.88674	2.61308	1.5125	4.01095	1.46726	1.75554e-05	0.00692391	9.33691	5.24592	1.23774	3.93174	1.13048	0.338876	0.0155299	0.00951591	0.478621	0.275114	0.154182	3.24105	3.01838	3.08914	0.000343203	2.03509	0.0133781	1.15863	0.486289	0.0320029	0.778025	0.00617535	0.904891	1.26191
5.38_387.0717m/z		387.072	1	5.38242	0.2586	0	Infinity	Condition 83	Condition 12	100 - 7.07 - 0.345	359.307	0.15	5.88466	5.24878	3.15265	14.2643	6.29608	1.30491	19.8076	6.29933	6.91978	7.84339	5.03127	0	0	17.9513	9.39009	3.34744	8.94245	3.08705	2.54374	0.283192	0.568672	2.15188	2.49551	2.83191	8.63873	7.67322	8.0624	0.257303	5.36237	0.690121	3.51509	1.43816	0.0390656	4.23564	0.284247	3.37284	3.74061
5.38_410.0303m/z		410.03	1	5.38242	0.2586	0	Infinity	Condition 285	Condition 9	100 - 16.4	386.294	0.06	1.94654	1.51025	5.86997	8.5166	16.2145	0.936796	11.924	0.35864	0	0	0.666566	0.269792	0	5.87414	12.416	12.8884	1.1628	6.37402	1.96643	0	0	0	0.529335	2.26863	3.91964	0.823826	1.36905	10.1926	0	0	0	0.326448	0	0	1.38609	3.68597	1.51997
5.38_866.7080m/z		866.708	1	5.38242	0.757983	0	Infinity	Condition 65	Condition 39	100 - 15.3	1804.64	0.04	157.832	97.6833	111.951	190.354	132.999	60.6745	132.714	181.229	176.342	111.993	127.526	20.4902	35.2677	136.626	120.458	107.613	148.311	81.2517	91.8509	80.577	33.9288	98.6061	53.6491	52.2706	158.051	122.908	150.628	59.671	111.565	48.7427	96.5336	40.5859	70.3578	72.8002	59.3549	86.3774	147.02
5.38_877.1912m/z		877.191	1	5.38242	0.37895	0	Infinity	Condition 154	Condition 12	100 - 95.6	137.388	0.09	1.62767	1.43174	1.26332	1.98312	1.84447	0.180808	0.826864	2.6015	3.08404	1.75728	1.58655	0	0.427551	4.31	1.61553	1.02896	3.1167	1.06099	1.65091	0.660573	0.212506	3.09159	0.12194	0.125001	1.61157	8.61895	3.43674	0.418572	1.39323	0	2.02909	0.195866	1.0585	1.18128	0.394873	0.687961	5.90786
5.38_877.6917m/z		877.692	1	5.38242	0.254533	0	Infinity	Condition 283	Condition 1	100 - 56.3	54.6298	0.67	0	0.15032	0	0.252396	0.434801	0	0.883949	0.488896	1.08836	1.02998	0	0	0	0.481153	0	0.276831	1.44358	0	0.664081	0	0	0	0	0	0	0.652408	0.556962	0	0	0	0	0	0	0	0	0	0.96417
5.38_885.1794m/z		885.179	1	5.38242	0.309833	0	Infinity	Condition 494	Condition 12	100 - 53.1	270.186	1.08	15.2365	13.4946	9.36218	22.0502	16.5935	3.15831	13.6149	21.2752	21.7823	16.3619	15.2025	0	3.99738	20.0854	13.9357	12.3344	16.9724	6.26154	10.9214	9.69489	2.2461	11.0871	3.91138	2.28874	17.655	19.1557	22.7087	3.24099	14.6018	6.40591	12.7559	2.43511	4.35032	8.05037	7.25956	7.87178	26.2996
5.38_885.6816m/z		885.682	1	5.38242	0.309833	0	Infinity	Condition 494	Condition 12	100 - 13.9	177.461	5.46	7.739	7.98163	5.33221	12.4421	8.1421	1.83656	9.46125	11.412	13.0123	8.2976	7.66968	0	1.45863	12.833	7.41227	5.65804	10.9052	2.72423	6.26329	5.94132	1.88661	5.85445	2.28829	1.5037	9.54248	9.08113	10.9225	1.90836	7.54303	2.8102	5.18586	0.999462	1.74907	3.93165	3.71436	3.17786	14.4068
5.38_892.6624m/z		892.662	1	5.38242	0.633567	0	Infinity	Condition 485	Condition 12	100 - 84.6 - 3.23	453.807	0.01	26.9583	20.2767	13.6339	35.7804	27.2987	4.25127	26.7106	35.1709	37.9518	24.2328	20.8446	0	4.92568	38.0744	27.7251	19.5007	35.1368	8.14793	16.2649	16.7335	4.57748	15.2685	5.29975	2.47162	35.77	28.5075	30.218	3.91368	24.6414	10.026	17.6411	3.58135	16.9687	10.6983	10.8469	9.85243	38.9524
5.38_893.1675m/z		893.168	1	5.38242	0.726267	0	Infinity	Condition 67	Condition 12	100 - 46.5 - 6.28	549.275	0.07	27.1335	22.742	15.763	43.9194	28.9012	4.9527	25.097	40.2936	37.4736	24.874	20.995	0	10.0147	38.4878	24.6092	22.3107	34.9892	9.83499	15.1883	18.6915	4.45684	22.123	4.18811	4.57591	39.0274	33.377	35.8401	3.87096	25.3692	8.37316	18.0883	5.46228	16.1857	13.9713	12.1211	13.2742	43.3636
5.40_235.0243m/z		235.024	1	5.39623	0.2033	0	Infinity	Condition 83	Condition 1	100 - 0.589	62.3229	0.12	0	0.106007	0	1.09682	0	0	2.25352	0	0	0.120733	0	0	0	1.45876	0.460268	0	0	0	0	0	0	0	0	0	0.312024	0.218757	0.345865	0	0	0	0	0	0	0	0	0	0
5.40_381.0784m/z		381.078	1	5.39623	0.217117	0	Infinity	Condition 285	Condition 1	100 - 0.169	88.2303	4.75	0	0	0.162119	0.557257	1.25931	0	0	0	0	0	0	0	0	0.0911404	0.819165	1.09396	0	0.0778859	0	0	0	0	0	0	0	0	0	1.09607	0	0	0	0	0	0	0	0	0
5.40_735.2111m/z		735.211	1	5.39623	0.2033	0	Infinity	Condition 285	Condition 1	100 - 25.3	496.674	0.94	0	0	0.252907	0.15605	3.86149	0	2.22382	0	0	0	0	0	0	0	3.19762	2.174	0	0.457185	0	0	0	0	0	0	0	0	0	2.19224	0	0	0	0	0	0	0	0	0
5.41_163.0756m/z		163.076	1	5.41007	0.217117	0	Infinity	Condition 171	Condition 3	100 - 4.25	60.9185	0.04	0.0677064	0.280025	0	0.165304	0.171074	0.211435	0	0.000458649	0.740409	0	0.151233	0.00408541	0.66436	0.0951253	0	0.33278	0	0	0	0	0	1.04276	0	0	0	0.0290767	0	0.0846019	0	0.036204	0.193988	0.10758	0.00736871	0	0.29209	0	0
5.41_433.1684m/z		433.168	1	5.41007	0.244767	0	Infinity	Condition 493	Condition 2	100 - 9.91	472.737	0.03	2.83204	0	0.284138	1.76233	0	0.652913	0	1.23472	0	0	0	2.97529	0	0	0	0	0	0.281948	0	0	1.67417	0	0	0	0	11.3398	0	0	0	0	12.2792	9.9024	0	9.83083	0.230276	13.2349	0
5.41_493.1337m/z		493.134	1	5.41007	0.554583	0	Infinity	Condition 66	Condition 1	100 - 14.1	613.74	0.33	0	0.0860631	0	0.46909	0	0	0.369193	0	0	0	0	0	0	0.242647	0.0553456	0	0	0	0	0	0	0	0	0	0	0.126414	0	0.246817	0	0	0	0	0	0	0	0	0.0793445
5.41_722.1743m/z		722.174	1	5.41007	0.933633	0	Infinity	Condition 65	Condition 39	100 - 45.1 - 0.582	1426.72	0.01	129.732	82.7391	89.1344	157.398	113.255	43.9325	107.619	149.179	141.472	88.899	97.2115	8.83216	37.2169	104.223	94.8459	80.109	121.839	67.4798	69.5777	61.438	24.9553	77.4515	42.3199	42.7325	136.367	142.668	130.991	44.8624	96.7195	36.1475	75.9643	35.8489	67.1786	63.7842	51.8281	60.8496	119.246
5.41_722.6761m/z		722.676	1	5.41007	0.4066	0	Infinity	Condition 65	Condition 39	100 - 4.86	589.785	0.01	45.1317	29.5568	23.1855	53.5114	36.3017	16.2791	39.6356	45.2264	46.4287	31.0762	33.7604	1.75941	8.27605	48.4002	36.0415	29.0164	41.0367	21.897	23.1641	21.6898	8.50464	28.2761	12.469	8.14595	35.7581	32.8198	44.603	10.6773	33.3168	13.166	29.3524	9.76399	16.9909	19.3093	13.7378	21.6699	43.0115
5.41_733.1577m/z		733.158	1	5.41007	0.323633	0	Infinity	Condition 494	Condition 6	100 - 75 - 30.5	106.216	0.98	1.62554	0.369069	0.235065	0.974518	1.50462	0	1.39454	1.44408	1.10135	1.15024	0.250697	0	0.0554716	2.61719	1.09068	0.27543	1.21757	0.336156	0.803876	0.447594	0.122106	0.746033	0	0	0.579371	2.82544	0.307579	0.205491	0.516749	0.0945524	1.07549	0.169799	0	0	0.242226	0	2.96774
5.41_733.6595m/z		733.66	1	5.41007	0.309817	0	Infinity	Condition 283	Condition 3	100 - 31.3	45.9016	9.42	0.192386	0.448177	0	0.20822	0.156919	0	0.579493	0.341849	0.38047	0.163866	0	0	0	1.47863	0.157276	0	0.251933	0	0.0825153	0.302685	0	0	0	0	0.303182	0.363273	0.282415	0	0	0	0.121967	0	0	0	0	0	0.874472
5.41_741.1486m/z		741.149	1	5.41007	0.37895	0	Infinity	Condition 494	Condition 39	100 - 23.6 - 1.05 - 0.0318	301.534	0.4	17.5179	13.9468	8.84344	23.9846	18.3976	4.24964	21.0626	22.6983	22.214	15.7967	16.6923	0.332332	4.922	25.3232	16.9667	13.3373	22.644	8.93325	12.1948	10.3432	3.54419	13.6883	4.42061	3.8444	18.2452	22.3414	25.2238	4.13021	18.5064	8.21477	12.9089	4.78095	4.15587	10.116	6.20577	8.97223	26.477
5.41_741.6498m/z		741.65	1	5.41007	0.392767	0	Infinity	Condition 494	Condition 39	100 - 3.87	176.571	0.13	6.59803	6.76399	3.94526	10.1056	8.18929	3.04066	11.1735	11.9591	12.8665	8.22557	8.87082	0.192389	2.02086	14.4599	9.93342	6.13118	11.5491	3.49838	6.30358	5.93242	1.7889	6.74682	2.13461	0.98894	8.56954	9.71344	14.07	2.51432	9.16856	4.55467	4.82612	2.40528	2.04338	3.53531	3.02542	4.21323	11.0485
5.41_748.6304m/z		748.63	1	5.41007	0.365117	0	Infinity	Condition 65	Condition 39	100 - 41.9 - 1.13	253.87	0.03	14.6559	11.3047	6.92377	19.659	13.6559	4.47175	15.4364	19.7273	18.0559	15.4779	12.7032	0.442578	2.94448	27.0062	15.4429	11.6723	18.2867	5.18343	8.20732	12.2235	3.9153	10.7849	3.65754	1.81121	13.8124	13.7796	20.4212	2.927	14.5732	6.65398	11.9362	3.47911	7.65717	7.24418	4.73137	6.20231	19.9981
5.41_749.1328m/z		749.133	1	5.41007	0.365117	0	Infinity	Condition 65	Condition 12	100 - 14.7 - 2.64	224.618	0.08	11.2064	10.8217	9.12282	16.8543	11.558	3.22957	11.4405	16.018	17.157	12.8648	11.6393	0	2.78024	18.3343	12.6171	9.34832	13.082	5.14064	7.03133	8.15864	2.55155	8.96934	3.84065	1.66375	12.5898	16.2834	15.0768	3.33841	10.6803	4.97012	10.3826	4.80213	7.49289	6.8383	5.69559	6.05691	15.8281
5.41_961.1828m/z		961.183	1	5.41007	0.26835	0	Infinity	Condition 83	Condition 3	100 - 27.5	179.305	0.05	0.166353	0.375478	0	1.00098	0.45006	0	3.4141	0.135965	0	0.842473	0.278281	0	0	3.17021	1.57844	0	0.797705	0.190726	0	0	0	0	0.215179	0.225743	0.843871	0.378732	0.503941	0	0.237753	0	0	0	0	0	0	0	0
5.43_370.2211n	370.221	393.21	1	5.43365	0.337483	0	569.83	Condition 107	Condition 479	100 - 5.91	983.441	2.56	13.7301	9.69812	11.731	17.7546	72.1049	8.78867	14.5886	11.8637	14.158	11.272	18.4219	22.1247	5.66418	12.4617	12.1726	12.0227	10.8973	9.57183	6.00096	11.1636	7.87574	19.1122	12.2001	13.3014	13.293	22.5597	16.3088	18.0477	12.9259	6.98937	46.6526	14.9276	3.81298	16.8066	32.5393	16.2141	11.9632
5.43_388.2546m/z		388.255	1	5.43365	0.244767	0	Infinity	Condition 107	Condition 65	100 - 5.77	425.643	0.33	0.759428	0.704587	2.25205	2.91216	28.2517	1.62323	2.01299	0.42955	1.3878	1.9602	1.90536	4.82322	0.959595	1.69005	1.26801	0.914847	2.25021	1.19917	0.411241	2.19616	1.62772	5.40812	3.8283	2.18083	2.3573	0.759416	0.470469	4.11066	0.936296	1.05285	18.7682	3.36595	0.116229	2.60267	13.2892	1.51915	1.37407
5.43_411.9883m/z		411.988	1	5.43365	0.217133	0	1	---	---	100 - 50.2	0	---	0	0	0	0	0	0	0	0	0	0	0	0	0	0	0	0	0	0	0	0	0	0	0	0	0	0	0	0	0	0	0	0	0	0	0	0	0
5.43_416.2860m/z		416.286	1	5.43365	0.2033	0	Infinity	Condition 403	Condition 33	100 - 0.415	62.761	16.5	0.626001	0.453491	0.527076	0.407381	3.61353	0.392167	0.380345	0.185579	0.313068	0.392984	1.2511	0.594119	0.124103	0.413987	0.329027	0.349032	0.300069	0.356126	0.521316	0.50617	0.314396	0.214428	0.699237	0.665692	0.228969	3.64764	0.446863	1.71218	0.562102	0.102035	0.950224	1.0538	0	1.00444	0.41161	0.428337	0.373444
5.43_536.2280m/z		536.228	1	5.43365	0.374883	0	Infinity	Condition 189	Condition 1	100 - 4.14	252.69	0.29	0	0	1.52296	0	5.57644	11.1864	0.0198433	0	0	0	0	0.186248	0	0	0.000175413	0	0	0.133003	0	0	0	0	0	0	0	0	0	0.977527	9.52054e-06	0	0	0	0	0	0	0	0
5.43_748.1282m/z		748.128	1	5.43365	0.282167	0	Infinity	Condition 245	Condition 1	100	31.8713	0.19	0	0	0	0.2564	0.26093	0	0.494963	0.582165	0.404563	0.161395	0.621481	0	0	0.856176	0.210794	0	0.234573	0.208096	0.0965645	0.12438	0	0.165408	0	0	0.182574	0.618409	0	0	0	0	0	0	0.132014	0	0.0976076	0.171172	0.56269
5.45_417.1738m/z		417.174	1	5.44747	0.337483	0	Infinity	Condition 157	Condition 3	100 - 3.09	520.514	0.18	1.97807	0.139526	0	1.01426	0	5.72811	0	16.4953	4.55573	0.209606	0	5.0669	2.31122	0.188278	0	0	0.14723	2.32448	0.322256	5.76418	3.53615	1.42377	2.79478	0.957234	0.579508	0.295613	11.0528	0.950168	2.08805	2.59348	4.67927	0.441223	4.25205	1.79198	0.777882	4.21285	3.09963
5.45_751.1541m/z		751.154	1	5.44747	0.23095	0	Infinity	Condition 55	Condition 5	100 - 8.76	155.851	0.08	0.978774	3.12468	5.93191	1.53185	0	0	4.07173	1.82436	8.12865	0.68549	6.24069	0	0	0	0.0829354	0	0	0.726151	0.151467	0	0	4.89497	1.507	0.53194	0.319513	10.5293	1.23494	2.68661	0.700938	0	0	6.98805	0.0693892	0.539694	1.79007	0.317891	2.21341
5.45_879.2079m/z		879.208	1	5.44747	0.272417	0	Infinity	Condition 293	Condition 12	100 - 26.6	403.861	0.07	0.405369	1.20746	0.343733	1.06965	1.95365	0.412636	1.20227	2.46368	1.99178	0.76296	0.520588	0	1.16175	3.25784	0.601164	0.193225	0.296408	2.49363	0.295853	0.677615	1.04507	8.15787	0.422258	1.09088	2.00541	33.1735	2.0002	2.40749	1.73224	0.196152	1.59421	0.715519	2.68852	3.848	1.11054	1.99407	5.2578
5.46_781.1979m/z		781.198	1	5.4613	0.32365	0	Infinity	Condition 66	Condition 1	100 - 40.4	1123.84	0.99	0	0	0	0	0	0	0	0	0	0	0	0	0	0	0	0	0	0	0	0	0	0	0	0	0	0	0	0	0	0	0	0	0	0	0	0	0
5.49_349.0890m/z		349.089	1	5.48893	0.540767	0	Infinity	Condition 491	Condition 287	100 - 4.37	619.525	0.02	7.29981	9.68612	9.6445	13.7191	4.80152	10.952	1.20248	9.91772	27.9584	4.36312	1.58212	27.2172	13.9791	7.25661	4.64425	17.4729	25.8126	17.5024	21.3143	7.56698	11.9933	29.3473	12.1691	16.8629	20.5859	27.6728	2.87974	2.30677	15.9178	5.53632	46.1934	13.1395	31.1613	3.03083	4.86609	35.7505	11.8888
5.50_505.0962m/z		505.096	1	5.50277	0.254533	0	Infinity	Condition 309	Condition 13	100 - 5.47 - 0.0593	262.872	0.31	5.8048	3.14872	11.8735	2.86794	0.309431	6.71346	1.69225	7.15326	4.35433	3.47525	3.56697	6.40681	0	0.757741	4.84457	5.44178	0	4.77196	2.84335	0	0	1.90079	1.18017	6.77721	0.450371	6.96121	8.49574	3.25507	0.246328	0	3.46083	5.68394	0	1.28225	0.726196	5.30589	0.175299
5.50_737.1748m/z		737.175	1	5.50277	0.26835	0	Infinity	Condition 138	Condition 20	100 - 20.5	125.349	0.28	7.18979	4.02268	3.28698	8.70298	0.676028	7.02192	1.05685	11.6483	0.362959	3.72268	9.27616	8.77837	4.33007	4.53825	15.3415	1.35538	3.02764	3.03346	0.177923	0	0.119484	1.29567	0.273873	0	0	0.13917	0.274375	3.48254	0	0	0	0.504199	0.403749	0	0.533866	0.729375	1.27812
5.52_773.1934m/z		773.193	1	5.51658	0.2033	0	Infinity	Condition 187	Condition 12	100 - 18.2	138.291	0.01	3.13171	2.13756	3.92672	2.55439	0.212643	0.60069	0.590503	4.36071	3.01238	1.34483	0.285959	0	0	0.321904	1.69192	2.23079	0	1.84541	0.609471	0	0	0.677393	0	0.63869	0.254001	4.52546	3.1338	0	0.118299	0	1.42031	0.742729	0	0	0.564778	0.174676	0.670039
5.53_310.0602m/z		310.06	1	5.53042	0.254517	0	Infinity	Condition 502	Condition 12	100	186.189	0.06	9.36357	11.8741	3.74415	19.8355	10.0016	1.17791	14.9438	18.361	11.8733	8.92824	7.20212	0	10.4879	10.9579	8.3735	5.92957	11.3456	3.64999	2.99257	2.41347	3.81465	11.2396	3.14479	5.46275	13.627	11.0821	11.8332	2.52313	12.1291	4.56007	6.35744	8.00557	4.09556	11.9379	7.6984	3.1326	15.7776
5.53_310.5620m/z		310.562	1	5.53042	0.217117	0	Infinity	Condition 502	Condition 3	100	63.5771	0.25	1.3425	2.8687	0	5.36847	2.46125	0	2.48054	4.31885	3.67872	1.73965	0.76084	0	3.12032	2.09739	1.68553	0.797723	2.4696	0	0.439861	0	0.119956	2.64904	0.368396	0.319053	3.35988	2.2891	2.42784	0.335343	2.80141	0.441223	1.0171	1.39702	0.589321	2.83023	1.73731	0.377629	4.09487
5.53_343.9983m/z		343.998	1	5.53042	0.309833	0	253.448	Condition 352	Condition 432	100 - 39.2 - 1.46	473.158	0.02	35.0974	35.5707	16.3075	50.8843	29.5046	11.623	40.5784	45.4355	38.146	29.5754	36.3108	8.69024	26.6358	37.6255	32.3177	27.2859	37.4169	15.7478	12.4414	17.5012	16.8041	37.5598	18.9748	25.2454	42.8634	36.6057	38.6419	18.6954	39.37	17.9092	24.542	30.6497	23.7987	38.4123	25.689	23.6175	37.9257
5.53_352.0522n	352.052	375.041	1	5.53042	0.230933	0	Infinity	Condition 488	Condition 55	100 - 4.45	105.027	0.01	6.08994	6.76861	3.31923	7.59364	4.94848	1.87377	5.05664	7.8972	5.68103	5.84604	7.06679	0.500705	4.84432	4.9302	6.25898	3.95691	7.80952	2.21496	1.29491	2.50511	2.36927	7.61671	4.36669	3.99405	5.39447	8.25756	5.93667	3.26119	6.43088	3.2073	4.31276	4.65389	1.80368	6.99116	3.29509	3.05132	4.98838
5.53_360.0357n	360.036	383.025	1	5.53042	0.309833	0	Infinity	Condition 352	Condition 55	100 - 34	165.236	0.03	4.79876	7.48481	2.46887	10.3839	5.88046	1.04142	6.77743	8.32764	7.90897	6.34941	7.02481	1.09749	6.44152	7.67413	4.98111	5.96682	8.72746	2.12572	2.15264	2.2809	3.59779	8.1822	3.29877	4.83718	10.4934	11.2439	6.8976	2.71573	7.82286	5.05673	4.33378	7.71983	5.56218	8.18333	4.93798	4.03027	8.43741
5.53_385.0253m/z		385.025	1	5.53042	0.26835	0	53.6003	Condition 352	Condition 106	100 - 24 - 1.53 - 0.0616	1120.51	0.01	89.3431	87.8924	50.5351	126.421	80.458	32.9616	108.313	114.575	103.755	79.645	94.5935	28.7547	64.2788	95.0375	84.915	73.3288	96.7482	41.5487	34.4623	49.8607	46.4835	97.4513	49.0888	67.7078	111.757	88.8617	98.3702	48.5309	102.528	48.4797	65.858	78.9546	59.5121	97.7306	64.9775	62.2641	99.464
5.53_455.6016m/z		455.602	1	5.53042	0.217117	0	Infinity	Condition 502	Condition 3	100 - 1.35	120.381	0.88	2.40559	4.23945	0	7.42925	3.9804	0	4.05547	6.3633	3.55252	2.11744	0.788942	0	4.57523	2.69561	1.88211	0.901617	4.20233	0.123196	0.342895	0	0.338824	2.84054	0.193911	0	4.37847	3.57903	2.82316	0	3.17096	0.364998	1.387	1.53883	0.640498	2.30227	1.42328	0	6.50974
5.53_487.1081m/z		487.108	1	5.53042	0.2033	0	Infinity	Condition 207	Condition 3	100 - 7.62	26.874	3.44	0.467411	0.556645	0	0.419164	0	0	1.02052	0	0.389642	0	0	0	0.22592	0.386107	0.106209	0	0	0	0	0	0.0784908	1.4512	0	0	0	0.330455	0	0	0	0	0.118926	0.477537	0	0	0.614366	0	0.122814
5.53_490.1134n	490.113	455.099	1	5.53042	0.443983	0	Infinity	Condition 66	Condition 12	100 - 9.09	359.38	0.02	9.93021	13.3799	1.42429	26.1708	10.8034	0.478855	16.7276	19.0154	11.5173	8.70679	5.03124	0	13.6645	13.0926	9.99373	5.02738	11.0272	2.6793	1.42296	0.90277	2.84751	12.7969	2.41229	2.83727	13.1776	11.4367	9.85044	1.42792	13.1107	3.58936	4.17461	7.67282	3.9848	12.3494	7.37927	2.88943	18.6348
5.53_600.6412m/z		600.641	1	5.53042	0.2033	0	Infinity	Condition 184	Condition 1	100 - 1.74	90.4192	0.2	0	1.15516	0	2.82961	0.791878	0	0.555256	1.8982	0.527481	0.460959	0	0	1.35428	0.202103	0.294483	0	0.843923	0	0	0	0	0	0.0778749	0	1.79398	0.760687	0.520957	0	1.10997	0	0	0.20608	0	0.451933	0.323065	0	3.17669
5.53_603.1476m/z		603.148	1	5.53042	0.32365	0	Infinity	Condition 66	Condition 39	100 - 30.8 - 11	693.596	0.09	30.3326	43.1372	10.7951	69.3538	35.8146	4.3445	47.4644	58.3946	41.2002	30.248	23.7844	0.0779101	40.7974	36.4545	30.9717	21.8788	43.2968	11.7992	8.61433	7.79098	12.5698	36.6976	11.915	15.3829	47.7608	37.3583	39.1652	11.4426	45.1606	14.0424	18.6731	26.9626	16.1527	36.7486	26.4886	12.0251	53.2408
5.53_634.0773m/z		634.077	1	5.53042	0.254517	0	Infinity	Condition 498	Condition 12	100 - 53.8 - 11.4 - 6.01 - 0.134	773.96	0.01	36.5306	50.2863	12.4055	80.703	43.9745	5.79992	50.5396	67.2872	49.003	36.4983	29.551	0	45.8235	44.3262	36.8639	25.4479	50.969	12.4772	10.1254	12.7179	15.2898	44.4441	13.5352	21.994	57.5282	43.4626	44.6559	11.759	49.6913	17.4943	24.6793	32.6447	26.1295	43.1445	30.638	12.7917	60.6209
5.53_645.1805m/z		645.18	1	5.53042	0.258583	0	Infinity	Condition 278	Condition 6	100 - 24.1 - 3.57	236.289	0.34	7.07221	0.294282	1.37778	8.82184	0.125434	0	10.5612	0	0	1.43771	1.26937	0	0.897968	6.96378	4.3514	0	0	1.20488	0.0901811	0.399656	0	5.49176	0.112525	0.100237	0.173269	0	0.787531	0	0.24225	0.666371	0.117544	1.34305	0	5.49488	0.278218	4.56969	0.190996
5.53_824.3494m/z		824.349	1	5.53042	0.226883	0	Infinity	Condition 229	Condition 2	100 - 13.3	137.431	0.05	1.42504	0	0	0	0	0	0.939996	0	0	0	0	1.54898	0	0	0	0	0	0	0	0	1.14372	1.09069	0.289884	0	0	0	0	0	0	0	0.731435	0	0	4.92986	0	0.774072	0
5.53_924.1560m/z		924.156	1	5.53042	0.217117	0	Infinity	Condition 184	Condition 12	100 - 66.9 - 20.3 - 7.95 - 0.663	805.64	0.04	12.3439	26.0061	2.23599	48.3378	21.9691	0.186301	21.558	38.2786	21.347	15.6719	7.5008	0	28.5216	17.3292	14.6337	8.87941	26.5891	1.68297	1.58571	2.25829	4.69006	17.6476	3.3851	4.02768	29.5214	18.7576	18.7514	1.77192	26.0113	5.79781	8.55829	13.3932	10.1658	19.6366	14.8626	0.544252	37.6835
5.54_123.0445m/z		123.045	1	5.54423	0.43425	0	Infinity	Condition 65	Condition 304	100 - 1.01	228.228	0.09	17.5151	14.9695	8.18922	29.6514	16.2302	4.89997	25.424	23.2276	18.9812	14.3693	14.0148	1.54664	11.1263	21.4906	17.2455	11.9317	18.2577	8.17847	5.90395	7.114	5.87553	14.879	6.6809	8.09373	20.3006	17.8519	18.5607	6.31239	17.7016	7.25086	11.5002	11.9771	10.3848	15.6681	10.3771	10.6494	21.2677
5.54_156.0428n	156.043	139.039	1	5.54423	0.392783	0	169.336	Condition 479	Condition 308	100 - 2.57	396.762	0.19	29.4067	22.4846	14.2628	46.8513	24.3158	7.51021	38.9608	35.4827	28.8148	20.5663	21.2776	2.00144	20.2693	32.4919	28.1785	17.7791	26.6117	13.7503	9.36132	12.9416	9.69026	27.8687	10.2032	12.5856	27.6666	24.9001	26.7852	11.066	27.2474	11.2556	17.3647	18.45	14.9895	28.4192	16.2171	21.2737	33.0454
5.54_165.0551m/z		165.055	1	5.54423	0.296	0	Infinity	Condition 479	Condition 12	100 - 0.943	139.874	0.03	4.94205	5.11123	1.48678	11.0755	5.5543	0.398747	7.73459	8.9814	6.05528	4.17611	2.83414	0	5.8023	5.97475	4.93806	3.26158	6.51498	2.64992	1.87774	1.41218	1.58843	5.66983	1.57059	1.67187	7.56585	5.92595	7.14022	1.18522	5.99264	2.25772	4.12997	4.67414	3.55445	5.20988	3.89063	1.72963	8.8796
5.54_203.0534m/z		203.053	1	5.54423	0.2033	0	Infinity	Condition 293	Condition 9	100	22.276	0.13	0.143914	0.224067	0.38707	0.553227	0.181164	0.201642	0.347079	0.283095	0	0.329483	1.52054	0.576535	0.21032	0.586576	0.570943	0.731426	0.247683	0.188255	0.12811	0.564412	0.321452	0.815768	1.4086	0.263397	0.396728	1.61388	0	0	1.07037	0.640216	0.326997	1.23086	0	1.53712	0.799918	0.627666	0.116935
5.54_263.1495m/z		263.149	1	5.54423	0.2033	0	Infinity	Condition 189	Condition 1	100 - 0.154	93.5666	6.36	0	0	2.03264	0	1.1824	3.45564	0	0	0	0	0	0.524538	0	0	0	0.494929	0.131545	8.09947	0	0	0	0	0	0	0	0	0	0	0.129883	0	0	0.777956	0	0	0	0	0
5.54_290.0795n	290.08	291.087	1	5.54423	1.70123	0	91.2205	Condition 199	Condition 252	100 - 14.4 - 1.12	6620.19	0.21	428.223	388.462	219.182	692.559	399.958	144.244	533.866	566.481	500.275	326.589	346.415	77.22	326.261	466.245	377.842	329.425	452.54	208.208	156.872	193.953	154.612	405.396	158.582	223.634	477.357	396.224	518.617	177.309	437.76	181.497	300.669	268.53	260.889	366.965	271.628	292.437	566.023
5.54_329.0398m/z		329.04	1	5.54423	0.217117	0	Infinity	Condition 502	Condition 3	100 - 1.3	56.0562	2.32	1.01753	2.52759	0	5.0173	2.05216	0.0915322	3.57768	2.77076	2.34606	1.15843	1.28414	0	2.41824	2.4846	1.3411	0.790688	2.59194	0.799887	0.20376	0.386154	0.262135	2.94419	0.312772	0.372542	2.68056	3.55455	1.94758	0.2088	3.05359	0.695651	0.626959	1.71181	0.471877	1.57941	1.28069	0.760978	3.14645
5.54_391.0122m/z		391.012	1	5.54423	0.217117	0	Infinity	Condition 391	Condition 6	100	59.5646	0.11	1.6028	2.5888	0.0807856	5.17463	3.39516	0	3.9279	3.95821	2.81987	2.32951	0.969572	0	2.94999	3.15414	3.46222	1.28003	3.18249	0.664249	0.311188	0.10236	0.119429	1.92342	0.132436	0.299165	3.64341	3.55192	2.70865	0.405345	2.54266	0.616043	1.01607	0.821716	1.8194	2.43717	1.87114	0.360207	3.94273
5.54_481.0840m/z		481.084	1	5.54423	0.244767	0	Infinity	Condition 472	Condition 1	100 - 1.29	43.7842	0.92	0	0	0	0.299134	0	0	0	0	0.317388	0	0	0	0.214229	0	0	0	0	0	0	0	0	0	0	0	0	1.55124	0	0	0.108341	0	0	0	0	0	0	0	0.515684
5.54_581.1593m/z		581.159	1	5.54423	1.04987	0	Infinity	Condition 65	Condition 79	100 - 12.9 - 1.01	1709.93	0.08	60.6279	59.1613	30.731	109.923	70.5189	13.3209	77.1146	92.7646	71.9193	46.938	38.4435	2.99179	51.7295	64.9495	54.0946	40.6278	80.3295	26.1269	21.4274	21.6753	17.6645	52.2513	17.2299	24.1911	80.8741	65.4745	65.9313	20.2514	64.5617	22.2411	36.4149	34.826	39.9064	47.5016	39.6125	23.6137	93.7222
5.54_619.1150m/z		619.115	1	5.54423	0.2033	0	Infinity	Condition 502	Condition 12	100 - 15.4	102.66	3.47	1.04998	3.46284	0.022426	6.64992	2.37691	0.134663	2.57729	4.91304	3.24021	1.71248	0.78464	0	3.38787	2.29393	1.61476	0.630826	2.89196	0.474535	0.249539	0	0.37325	1.82269	0.0973919	0.152717	3.10633	4.48143	2.95166	0.302055	2.474	0.49862	0.813411	1.75315	0.655778	3.02487	1.72365	0	5.3043
5.54_642.1588n	642.159	643.166	1	5.54423	0.282183	0	Infinity	Condition 207	Condition 12	100 - 25.9	405.946	0.45	18.0191	0.367151	5.91719	26.9834	1.73519	1.64348	25.8731	3.10282	0.358969	6.3063	6.17563	0	5.27554	17.635	14.6149	1.90221	2.97863	4.95272	0	4.20937	0	15.2487	0.640607	2.58612	0.505301	2.2498	4.59704	0.304232	1.15213	3.68446	4.1613	6.24006	0.717399	15.8493	0.653442	13.9072	0.757319
5.54_651.1619m/z		651.162	1	5.54423	0.2586	0	Infinity	Condition 352	Condition 1	100 - 9.93	73.7762	1.7	0	0	0	0.823499	0	0	0.568373	0.167088	0.615596	0	0	0	0.0610153	1.06001	0	0	5.81741	1.22983	0	0	0	0	0	0	4.15435	4.68705	2.24465	0	0	0	0.335493	0.287465	0	0	0.476971	0	3.94789
5.54_667.1373m/z		667.137	1	5.54423	0.23095	0	Infinity	Condition 352	Condition 2	100 - 9.82	63.7236	0.26	0.293253	0	0	0.237052	0	0	2.263	0	0.220982	0	0	0.778066	0	2.58169	0.190799	0	2.9404	1.41567	0	0.0711427	0	0	0	0	2.7741	3.04263	0.891056	0.155266	0	0	0	1.04969	0	0.0766008	0.0721286	0.276173	2.1426
5.54_909.1938m/z		909.194	1	5.54423	0.26835	0	Infinity	Condition 266	Condition 3	100 - 36.5	81.8031	0.17	0.200364	1.74109	0	2.09396	0.713312	0	0.179116	0.797833	0.561135	0.506688	0	0	1.73126	0.116996	0	0	0.934455	0	0	0	0	0.339393	0	0	0.499298	1.43075	0.717551	0	0.489478	0	0	0.216309	0	0.20456	0	0	2.04038
5.54_922.1415m/z		922.141	1	5.54423	0.28625	0	Infinity	Condition 391	Condition 12	100 - 70.2	422.453	0.02	14.4727	23.5588	2.67719	38.4339	19.9976	0.923948	21.8755	33.354	21.5352	17.2925	13.1143	0	23.0783	20.0802	15.7312	11.4522	26.0123	2.90268	3.05682	3.27498	8.51254	20.6717	5.17973	4.76503	26.424	21.3098	18.156	3.23857	25.7883	8.13544	9.41633	15.8879	12.5388	20.1124	15.8336	3.12659	31.2211
5.54_972.1778m/z		972.178	1	5.54423	0.230933	0	Infinity	Condition 179	Condition 1	100 - 57 - 9.29	99.4707	0.13	0	0	0	0	0	0	0.874164	0	0.179543	0	0	0	0	1.1813	0	0	5.54157	0	0	0	0	0	0	0	5.16275	4.31536	1.64396	0	0	0	0	0	0	0	0.115825	0	3.68279
5.56_311.0531m/z		311.053	1	5.55807	0.416367	0	23.196	Condition 352	Condition 432	100 - 15.4	889.724	0	61.317	58.6	34.6164	83.9431	47.7071	26.7313	72.5436	76.6003	67.0042	54.0675	74.021	42.9487	44.9334	61.9642	55.9804	55.9291	61.4465	29.5684	24.4079	38.7382	38.5018	66.5923	43.7747	56.2258	77.2939	60.9916	68.3421	42.1183	78.6308	38.1799	44.539	66.3705	37.0942	76.493	47.9089	50.1682	62.1039
5.56_319.0456m/z		319.046	1	5.55807	0.2033	0	Infinity	Condition 95	Condition 1	100 - 0.205	65.1331	0.18	0	0	0	0	0	0	0	0	0	0	0	0	0	0	0	0	0	0	2.41703	0	0	0	0.317178	0	0	2.54078	0	0	0	0	0	0	0	0	0	0.272219	0
5.56_360.1446m/z		360.145	1	5.55807	0.337483	0	Infinity	Condition 293	Condition 3	100 - 9.22 - 0.0905	526.19	0.15	0.378839	0.726901	0	3.73747	3.36982	0	2.17491	1.5433	0	0	0	0	0.207942	0.454651	0.123423	0	1.54734	0	0	0	0	5.79625	0	0.333939	0	9.69735	0	2.32257	0	0.899007	0	0.907606	0.13754	0	0	0	0.117682
5.56_393.0974m/z		393.097	1	5.55807	0.2033	0	Infinity	Condition 195	Condition 3	100 - 7.2	94.6013	0	0.597865	1.5865	0	3.86083	1.42484	0	1.21762	3.15184	0.705139	0.909307	0.264106	0	2.59647	0.968177	0.872279	0.494485	2.34152	0	0	0	0	0.670963	0	0	1.15319	1.86565	1.66395	0	1.62171	0.115128	0.180203	0.957877	0.887068	1.03236	0.533552	0	3.53722
5.56_411.1069m/z		411.107	1	5.55807	0.2407	0	Infinity	Condition 195	Condition 6	100 - 3.33	114.758	0.18	1.5104	3.50056	0.290654	6.34122	4.0029	0	3.16661	6.39286	3.68821	1.9202	0.729046	0	2.99437	3.00051	1.71798	0.437937	4.41057	0.736434	0.426475	0.256651	0.38792	2.32084	0	0.134734	3.29524	5.09872	3.36555	0	2.96961	0.453897	1.35642	1.26452	2.77473	2.08236	1.52609	0	5.31714
5.56_426.0958n	426.096	427.103	1	5.55807	0.739983	0	Infinity	Condition 195	Condition 333	100 - 15.4 - 0.81	1610.35	0.02	59.7973	67.3789	21.0235	122.201	66.751	9.36112	80.6332	100.231	75.9424	50.2987	39.2737	0.5024	60.1443	68.6448	53.1953	39.3331	84.9578	24.4107	20.7799	21.3645	24.991	58.5114	16.5808	20.2816	85.0647	80.242	84.3505	17.6771	73.0289	26.0112	48.7472	43.7815	48.958	61.7877	46.7789	28.007	102.591
5.56_441.1185m/z		441.119	1	5.55807	0.286233	0	Infinity	Condition 195	Condition 492	100 - 19.4 - 0.636	401.158	0.22	16.2822	20.5033	7.67063	34.6668	17.7957	4.93067	22.7893	27.3218	21.1603	16.6695	14.1624	7.0136	19.6329	17.9744	16.8612	13.0929	24.3556	7.54112	6.00864	5.27773	6.85548	17.9874	5.10293	9.64659	23.2254	22.8074	20.7522	6.65861	24.339	7.65377	12.1816	17.2486	14.4359	18.8152	14.505	7.92215	28.6723
5.56_447.1843m/z		447.184	1	5.55807	0.258583	0	Infinity	Condition 125	Condition 1	100 - 5.84	458.922	0.51	0	0	2.9376	0	1.02617	5.26511	0	0	0	0	0	0.617098	0	0	0	0.680033	0.15743	12.1927	0	0	0	0	0	0.112521	0	0	0	0	0.411229	0.08848	0	1.74585	0	0	0	0	0
5.56_578.1430n	578.143	561.14	1	5.55807	0.888	0	Infinity	Condition 195	Condition 39	100 - 26.7 - 44.7	2570.59	0.07	76.6723	100.629	32.1358	168.567	96.5304	16.5769	138.517	152.715	92.4263	76.9266	59.1286	1.07355	82.8347	106.089	76.629	57.3958	121.179	36.2599	37.4766	30.4849	34.9359	89.5238	27.6202	29.6863	116.068	101.924	90.4977	27.5563	130.472	44.5521	52.1746	66.3739	51.9625	86.5584	64.9088	37.0294	160.773
5.56_632.0637m/z		632.064	1	5.55807	0.28625	0	Infinity	Condition 352	Condition 39	100 - 60.6	292.32	0.25	12.1204	17.6329	4.44863	25.2973	13.691	1.55406	15.7329	22.754	15.5055	13.9004	10.8167	0.292509	13.3379	15.1222	12.2484	11.462	18.4662	3.41281	3.84661	5.31116	7.41496	17.2889	6.23262	6.62124	20.933	18.7139	15.489	4.88682	19.0961	6.88406	9.57694	14.1335	12.2016	17.6898	12.1459	4.72492	18.3818
5.56_682.0990m/z		682.099	1	5.55807	0.32365	0	Infinity	Condition 352	Condition 2	100 - 42.4 - 1.12	185.626	0.21	0.331323	0	0	0	0.130583	0	6.33321	0.822449	0.787457	0	0	0	0	6.44109	0.124765	0	15.4513	5.43008	0	0	0	0	0	0	13.5305	9.90692	7.15768	0	0	0	0.35669	3.40769	0	0.536039	0.665548	2.29475	10.8461
5.59_387.9888m/z		387.989	1	5.58572	0.2033	0	Infinity	Condition 352	Condition 149	100 - 48	131.475	0.04	3.06999	3.97961	1.81085	2.80229	2.11553	0.986896	2.84003	3.95984	2.243	4.61471	6.88358	1.16741	1.78999	3.66127	3.11626	3.77879	4.36522	1.43233	1.61738	3.1655	3.72612	4.4103	3.12277	3.78037	5.78783	5.23812	2.73171	2.7145	5.061	3.77086	2.61348	5.82362	3.70193	6.48436	4.29267	3.49274	3.47718
5.59_423.1297m/z		423.13	1	5.58572	0.217117	0	Infinity	Condition 70	Condition 39	100	81.8206	0.15	4.79123	4.59273	3.89982	7.27991	5.46843	2.97243	6.27555	3.72689	5.32017	6.66039	8.12321	6.8854	4.65803	5.49267	7.78317	6.08236	5.48796	1.92206	2.71995	2.30774	2.58781	4.31986	3.59169	5.22643	3.59987	6.47648	4.51288	3.40924	8.59323	3.10412	4.06241	5.92243	1.53811	5.94165	4.25758	2.04194	4.16026
5.59_424.1387m/z		424.139	1	5.58572	0.244767	0	Infinity	Condition 481	Condition 39	100 - 6.18	129.669	0.2	8.86078	6.09834	7.76733	10.679	9.87391	5.02376	10.424	5.7803	9.66411	11.0772	13.5963	2.79285	9.28059	8.62102	14.5899	8.4342	9.71125	4.66708	4.84544	4.17405	4.07555	7.01014	3.40788	8.42412	5.25671	7.72081	7.2379	5.83771	14.5816	5.08118	5.71707	6.90304	2.44572	9.33683	5.92945	3.12706	6.3996
5.59_424.6407m/z		424.641	1	5.58572	0.2033	0	Infinity	Condition 163	Condition 36	100 - 0.0607	42.0263	2.41	1.85991	1.39099	1.47427	2.29379	3.20175	0.896231	3.22577	0.283432	2.80917	3.16779	2.75779	0.66202	3.28328	2.0459	3.29627	2.14327	2.40898	0.904735	1.01344	0.99295	0.717449	1.69076	0.661699	1.16567	0.247029	2.45227	0.708408	0.158413	4.67836	1.23856	1.29459	1.99138	0.0752472	1.43841	1.10663	0	1.02942
5.59_478.1066m/z		478.107	1	5.58572	0.309817	0	Infinity	Condition 125	Condition 1	100 - 69.4 - 1.54	175.221	0.95	0	0	0	0	0	0.39801	0.793317	0	0	0	0	0	0	0	0	0	0.314662	2.31122	0.594667	0	0	0	0	0	0	0.257732	0.303751	0	0	0	0	0	0	0	0	0	0
5.59_598.6258m/z		598.626	1	5.58572	0.244767	0	Infinity	Condition 391	Condition 3	100 - 23.2	136.284	2.4	2.66997	5.66677	0	8.96036	4.88452	0.149779	2.65377	7.28362	4.11327	2.99876	1.88009	0	4.64997	4.13152	2.18171	1.6589	5.6243	0.766403	0.655537	0.923984	1.00148	3.51025	0.708652	0.428715	5.14997	5.13914	2.69862	0	5.28601	0.979386	2.00525	1.26592	1.41981	3.1734	2.44805	0.281705	6.25382
5.59_742.6574m/z		742.657	1	5.58572	0.2033	0	Infinity	Condition 184	Condition 3	88.7 - 100 - 37.1	85.538	4.34	0.317867	1.1917	0	1.35217	1.05508	0	0	2.57842	0.668428	0.298514	0	0	1.58237	0.907764	0	0	1.13498	0	0	0	0	0	0	0	1.5882	1.38414	0	0	1.28407	0	0.406843	0	0.215324	0	0.365656	0	1.69719
5.59_970.1633m/z		970.163	1	5.58572	0.296017	0	Infinity	Condition 352	Condition 1	100 - 46	116.24	0.3	0	0	0	0	0	0	1.10853	0.307627	0	0	0	0	0	0.337359	0	0	5.90002	0.929586	0	0	0	0	0	0	2.94218	2.56698	1.75748	0	0	0	0	0.114571	0	0	0	0.205763	2.14722
5.61_177.0551m/z		177.055	1	5.6093	0.244767	0	Infinity	Condition 55	Condition 3	100 - 0.188	234.229	0.01	3.84797	5.3173	0	6.81657	0.139939	3.27184	0	2.60325	8.04739	2.58234	1.51378	3.22941	5.33101	4.69956	0	0.840184	0	0	2.08346	0.770751	1.62682	4.63628	0.163985	1.57136	4.43772	4.15819	3.00433	12.2719	0.307931	1.51885	2.17937	3.17211	2.12396	0.133926	5.40063	5.25996	7.87494
5.61_279.0994m/z		279.099	1	5.6093	0.300067	0	Infinity	Condition 481	Condition 492	100 - 0.206	81.6092	0.35	3.28478	2.38472	5.36662	3.84648	4.58729	3.87002	5.81227	0.900674	3.15442	5.32713	8.30649	9.09749	3.78398	3.831	6.99704	5.58952	4.28358	2.63839	2.66756	2.67179	2.18886	2.14446	2.24899	5.43846	1.88914	3.96978	3.0612	3.74788	8.76527	2.79686	2.86714	2.61572	0.75009	4.73435	2.11987	2.69216	2.20495
5.61_289.0713m/z		289.071	1	5.6093	1.06775	0	24.2062	Condition 65	Condition 106	100 - 14	2573.39	0.02	218.663	173.515	137.505	281.905	185.473	108.375	219.27	237.613	241.333	154.929	201.566	89.8304	102.202	225.02	188.957	181.381	197.368	113.59	108.182	130.733	83.6653	179.594	93.6919	118.044	196.204	185.385	223.324	111.682	196.274	96.1295	156.267	116.111	142.31	155.698	125.633	172.922	245.781
5.61_379.1001m/z		379.1	1	5.6093	0.2033	0	Infinity	Condition 55	Condition 495	100 - 2.44 - 0.053	449.44	0.07	3.26034	8.52383	1.8302	10.3745	2.7248	5.13639	3.40764	2.53839	7.60761	2.46514	2.75059	6.72978	8.00187	4.96378	1.54381	5.49818	1.552	0.256371	5.23661	1.80008	2.31969	3.75705	0.71315	1.6415	7.20309	7.58566	6.21614	14.6552	1.90858	2.244	5.06432	8.06603	3.88313	0.354983	7.76833	5.44332	8.26225
5.61_518.2370n	518.237	519.244	1	5.6093	0.365117	0	10.8693	Condition 189	Condition 314	100 - 24.2 - 4.91	1422.52	0.06	83.968	43.7089	98.0714	82.5159	91.1731	104.355	108.294	44.1648	80.8556	99.8946	149.374	231.115	65.597	99.4317	138.612	98.4476	97.5369	78.1862	64.2043	65.1923	43.2623	55.5133	51.2997	109.224	64.7422	73.2251	80.0531	81.5742	130.785	52.3165	72.424	68.0802	39.8322	80.4058	54.8388	91.6692	52.2013
5.61_598.1239m/z		598.124	1	5.6093	0.258583	0	Infinity	Condition 391	Condition 106	88 - 100 - 30.2	397.136	0.19	17.5182	23.9249	4.65587	34.911	20.1793	2.62908	22.3866	33.3786	22.3993	16.6927	15.8833	2.32137	19.1219	19.6851	16.104	11.7435	24.7912	4.56565	4.56898	5.36229	11.4853	22.1059	9.48862	9.56365	27.8225	22.1253	19.6009	6.2267	27.4543	10.0617	11.8879	18.1293	10.0361	21.789	15.71	7.56548	27.9124
5.62_149.0965m/z		149.096	1	5.62312	0.309833	0	13.0166	Condition 189	Condition 314	100 - 1.92	244.684	0.12	15.0636	7.88188	15.9608	14.2765	13.5521	17.425	17.2514	7.64285	14.2064	16.4324	23.9758	35.9165	10.9362	16.1695	23.5462	16.2875	14.2175	12.2891	9.80462	11.3974	7.2466	8.72768	7.75257	17.5408	9.4048	10.7	13.0928	12.224	21.2149	8.52813	11.78	10.305	6.66676	13.4284	8.65428	15.1511	8.41804
5.62_207.0657m/z		207.066	1	5.62312	0.217133	0	Infinity	Condition 215	Condition 3	100	33.765	1.55	0.223682	0.1021	0	0.361491	0	0	0	0	0.129672	0.110307	0	0	0	0	0	0	0	0	0	0	0.368826	0.158325	0	0	0	0	0.518176	0.127795	0	0	1.01881	0	0	0	0	0	0.0962713
5.62_224.1417n	224.142	207.138	1	5.62312	0.457833	0	9.61702	Condition 115	Condition 314	100 - 14.1	4876.58	0.28	351.11	187.722	372.956	333.04	326.058	379.17	410.677	209.009	326.275	364.119	552.35	785.02	251.051	353.579	513.018	372.561	323.13	259.786	225.816	265.369	169.754	223.002	183.921	400.152	228.239	244.183	311.217	311.259	466.692	208.051	260.548	268.042	164.271	319.941	201.644	368.051	204.561
5.62_386.1947n	386.195	387.202	1	5.62312	0.430183	0	11.2565	Condition 115	Condition 314	100 - 19.9	2692.16	0.47	170.828	97.9918	198.275	159.579	169.245	198.23	211.806	95.7435	176.912	192.391	287.961	428.175	132.882	179.679	270.375	192.875	164.17	135.27	118.288	137.898	89.0413	114.845	91.9159	206.128	109.965	122.961	162.349	155.897	241.743	111.797	135.703	134.92	83.4253	163.609	98.1153	187.885	102.04
5.62_538.2178m/z		538.218	1	5.62312	0.217117	0	Infinity	Condition 125	Condition 25	100 - 13	418.695	0.74	3.62545	1.10521	9.34938	0.869169	4.52415	11.6787	5.38044	0.21514	3.33113	9.28628	13.9018	43.5946	5.36745	4.53362	15.6546	6.54934	3.41067	3.60504	4.89469	5.37043	2.8885	0.911501	2.16393	9.32824	0	3.11777	1.44871	4.80435	12.0206	3.99333	2.6667	2.94994	0.208299	4.12013	1.8032	4.34932	0.197501
5.62_538.7195m/z		538.72	1	5.62312	0.217133	0	Infinity	Condition 125	Condition 8	100 - 1.77	185.185	2.84	0.667742	0.164681	3.22184	0.117907	1.39988	4.84707	0.917384	0	0.473749	3.3648	4.26909	20.273	1.80547	0.976705	7.39357	2.09975	1.54751	0.732084	2.29921	1.03071	0.482718	0	0.746549	3.89731	0	0.195911	0.186539	1.27106	4.59903	1.0355	0.721479	0.261461	0.131729	1.57784	0.337604	0.511967	0.137644
5.62_541.2261m/z		541.226	1	5.62312	0.430183	0	19.5452	Condition 125	Condition 314	100 - 26.6 - 10.2 - 0.0969	3588.63	0.04	180.148	93.26	201.082	167.319	146.347	209.049	214.187	96.1591	162.442	188.046	308.213	574.17	122.694	175.881	273.716	190.523	154.584	139.365	117.389	152.817	98.5891	118.887	116.177	240.321	117.605	136.607	163.391	179.418	253.659	113.582	128.699	157.266	78.9585	181.384	104.029	214.792	91.2612
5.62_557.1992m/z		557.199	1	5.62312	0.23095	0	Infinity	Condition 125	Condition 99	100 - 5.11	210.329	0.8	2.60507	1.0713	5.88686	1.44834	2.29518	5.47556	4.2702	0.156312	2.45212	3.42989	5.91663	18.0829	2.2082	2.49311	6.11221	4.41633	2.94278	2.49137	2.92241	3.56004	1.88062	0.968711	1.43316	5.34496	1.59351	4.47377	1.55316	3.16942	5.0862	1.98715	1.86277	2.74261	0.601391	2.79723	1.31167	2.34593	1.01097
5.62_606.2121n	606.212	589.209	1	5.62312	0.32365	0	Infinity	Condition 244	Condition 2	100 - 7.2	198.187	0.99	0.233765	0	1.42733	0	3.21474	4.51639	1.69559	0.164981	0.176052	0.631171	1.17746	4.36657	0.531806	0.190402	1.44093	3.95996	0.943011	1.39924	0.727419	0.207415	0	0	0	1.2898	0	0.39114	0.613465	0.335633	0.781688	0	0	0.0959774	0	0.195286	0	0	0.39478
5.62_726.1848m/z		726.185	1	5.62312	0.296	0	Infinity	Condition 66	Condition 1	100	68.9237	0.5	0	0	0	4.06156	0	0	0	1.85136	0	0	0	0	0	0	0	0.227979	0	0	0	0	0	0	0	0	0	0.919694	0	0	0	0	1.71368	1.54637	0	0	0.692359	0	0
5.64_95.0858m/z		95.0858	1	5.63695	0.217117	0	23.0382	Condition 189	Condition 198	100	65.9488	0.11	2.44482	1.1356	4.06511	3.71605	3.88299	4.60954	4.3953	1.37171	2.96684	4.15592	6.51253	9.23657	2.90958	3.76993	6.44143	3.64489	3.02778	2.7975	2.49776	3.10454	1.47641	1.64177	1.06285	4.3571	1.85614	2.22739	2.32243	2.76082	5.5514	2.29247	2.53683	2.62113	1.53421	2.92994	1.92323	3.4713	1.55979
5.64_123.0807m/z		123.081	1	5.63695	0.254533	0	20.4048	Condition 189	Condition 314	100	82.1949	0.18	4.59301	2.29986	5.27696	4.3895	4.8204	6.61957	6.0896	2.29786	4.75786	5.20659	8.50766	13.0804	3.7841	5.30234	8.2375	5.78539	4.44766	3.52281	3.74328	4.23775	2.6137	2.69012	2.36917	6.07833	1.81069	3.27647	3.51978	4.24485	6.99597	2.66218	3.60288	3.91628	1.53605	4.0491	2.53031	4.98751	2.31199
5.64_135.1172m/z		135.117	1	5.63695	0.2033	0	Infinity	Condition 189	Condition 25	100	52.1522	0.15	1.89361	0.381671	3.27627	1.10887	2.26557	2.97718	3.21408	0.425978	1.96877	2.67419	3.43335	7.08264	2.22502	1.87449	4.69751	2.62215	1.90988	1.95513	1.48463	1.52319	0.923712	0.528683	0.937175	1.89956	0	1.66064	0.974217	1.53757	3.75572	1.45831	1.21781	1.28585	0.695988	1.64185	0.832116	1.68537	0.448771
5.64_161.1328m/z		161.133	1	5.63695	0.2407	0	15.8786	Condition 189	Condition 314	100 - 0.201	95.5408	0.02	4.73047	2.14455	5.96424	4.92523	5.32533	6.47922	5.99823	2.36474	5.6321	7.03549	8.83437	14.4843	4.59323	5.43279	9.24301	6.33013	5.03237	4.14787	3.59367	3.70128	2.65783	2.99432	2.44527	6.42018	2.53918	3.79913	4.54913	4.92391	7.63535	3.38663	4.18838	3.80036	2.27557	4.51383	2.97035	4.48808	2.74259
5.64_440.1136m/z		440.114	1	5.63695	0.254533	0	Infinity	Condition 125	Condition 195	100	161.202	0.11	4.33096	1.85845	7.48794	4.07746	5.20832	8.6395	4.78618	1.26366	4.51161	6.40737	13.2088	24.0301	4.43585	6.18834	10.6483	6.26181	4.98055	3.22261	3.45381	5.40948	3.62479	2.79318	3.62651	9.30117	1.62862	4.77177	1.95124	6.43656	8.12326	3.4327	3.03995	4.87022	2.158	4.9183	2.70947	5.46308	1.32855
5.64_530.2265m/z		530.227	1	5.63695	0.254533	0	Infinity	Condition 334	Condition 1	100 - 13.2	118.827	1.57	0	0	0.579876	0	0	1.17741	0	0	0	0.713457	0.400736	7.24259	0.183178	0.0772028	1.85043	0.134282	0	0	0.144866	0.120314	0	0	0	0.189586	0	0.164573	0	0.186069	0.642052	0	0.157347	0	0	0.21583	0	0	0
5.64_564.3019m/z		564.302	1	5.63695	0.254533	0	Infinity	Condition 189	Condition 22	100 - 7.19	191.02	1.15	1.80186	1.2375	2.48427	2.18284	2.19555	3.33324	4.3709	0.25748	2.07994	3.64433	5.95823	7.12797	2.56854	3.54472	6.83141	4.21679	2.778	4.79852	2.27097	1.30731	0.687933	0	1.24907	2.00759	0.569477	5.81432	3.78743	1.61407	4.31317	1.20892	2.24232	1.89471	0.0868674	1.33074	1.58922	3.44344	1.45512
5.64_572.1562m/z		572.156	1	5.63695	0.36105	0	90.6775	Condition 125	Condition 314	100 - 63.9 - 8.39 - 4.2	549.267	0.01	21.6801	12.6095	30.4318	18.8941	21.5699	30.1838	26.7015	8.17576	21.6751	28.8788	46.725	88.2937	17.7002	23.1845	43.5084	27.6611	22.2055	16.7363	16.1114	20.0994	13.1724	14.9016	15.568	37.9743	10.9319	20.8396	14.427	26.3247	35.3987	16.8619	15.8213	18.7031	12.0939	23.2183	13.7214	25.9198	7.7258
5.64_613.1830m/z		613.183	1	5.63695	0.226883	0	Infinity	Condition 125	Condition 99	100 - 13	179.637	0	2.85755	0.912792	6.29162	2.47427	3.55267	6.01148	3.52717	1.08207	3.4871	5.34886	9.10235	25.1613	2.5476	3.26944	7.41467	5.2591	3.52513	3.27132	2.93108	4.22448	2.43115	2.08348	2.04015	6.1864	1.46786	5.57577	3.02757	4.51759	5.29258	2.99697	3.94173	4.70358	1.32546	4.08502	1.95463	4.26227	0.721303
5.64_649.1522m/z		649.152	1	5.63695	0.2586	0	Infinity	Condition 352	Condition 1	100 - 5.26	70.0627	0.07	0	0	0	0	0	0	1.47666	0	0	0	0	0	0	0.421036	0	0	4.38945	1.89343	0	0	0	0	0	0	3.19937	2.83222	1.70763	0	0	0	0	0.310024	0	0	0.203801	1.34501	2.54529
5.64_712.2026m/z		712.203	1	5.63695	0.226883	0	Infinity	Condition 163	Condition 39	100 - 28.3	142.485	0.61	7.63589	6.79573	7.23657	8.89979	10.0955	6.38906	8.36574	3.1718	8.75124	13.1984	12.0845	4.16034	6.91701	8.4169	19.032	8.77496	6.89883	2.55469	6.20466	6.00968	4.59136	6.00554	3.36429	5.99457	2.34816	6.67585	3.96597	4.31923	15.5246	6.2365	5.51026	3.83915	2.53361	9.05577	4.65665	1.42368	4.54762
5.64_884.2344m/z		884.234	1	5.63695	0.337483	0	Infinity	Condition 119	Condition 12	100 - 11	231.023	0.15	15.2812	11.6233	2.89238	24.861	20.1415	1.89888	15.6238	27.1878	19.6478	8.67559	6.58146	0	7.8134	23.5631	13.2078	8.03166	22.7444	6.88551	3.38895	8.07625	7.57591	7.9544	3.29153	2.47845	22.2911	3.39741	20.7842	2.0755	14.6481	6.22236	15.7066	5.27932	5.70607	12.6329	9.20009	6.99145	22.8325
5.65_295.1032m/z		295.103	1	5.65077	0.254533	0	Infinity	Condition 31	Condition 7	100	108.531	0.24	0.23032	0.399225	3.40346	13.2246	2.19559	4.88948	0	5.07425	0.884927	0.476541	0	0.856958	0.93622	1.28806	1.01341	5.87264	1.22893	1.1354	1.28616	0.223908	0.200153	0	0	2.43076	0	1.83525	4.5863	4.22171	1.40968	0	11.2128	8.04411	1.03096	0.673854	4.27896	2.45048	0
5.65_321.0973m/z		321.097	1	5.65077	0.268367	0	Infinity	Condition 55	Condition 1	100	78.7209	0.14	0	0.1118	0	0	0	0.00257634	0	0	0.279018	0	0	0	0.411579	0	0	0	0.177348	0.626501	0.19294	0	0	0	0	0	0.167793	0.643245	1.50364	1.62909	0	0	0.867302	0.272327	0.0733959	0	0.228896	0.399735	1.26034
5.65_389.2137m/z		389.214	1	5.65077	0.296	0	135.109	Condition 18	Condition 475	100 - 2.49	253.244	0.01	4.75039	1.31363	4.78917	4.23862	4.62492	21.5125	9.04977	2.88335	5.29399	19.7051	23.421	26.8028	7.42144	8.48743	12.6672	4.47434	9.30368	27.5751	15.9214	5.38587	5.0432	5.49369	4.36904	14.3686	3.89122	6.69065	6.09459	4.9228	19.4063	2.99972	18.6235	3.06001	5.78768	7.43729	4.94463	3.78393	1.39796
5.65_448.1497m/z		448.15	1	5.65077	0.226883	0	Infinity	Condition 171	Condition 2	100 - 2.59	96.3972	2.95	0.949109	0	0.193211	0	0	0.603389	3.81304	0	0	0	1.5578	0	0	0.58399	0.777088	0	0.602915	3.21173	0	0.871848	0	0	0	0.499876	0.328622	1.16816	1.97562	0	0	0	0.107074	0.267883	0	0	0	2.32324	0
5.65_720.1766m/z		720.177	1	5.65077	1.14663	0	Infinity	Condition 424	Condition 39	8.62 - 100	1185.26	0.09	20.0916	18.896	16.441	22.4161	27.3641	7.64318	21.287	21.614	27.0545	15.469	18.2916	1.07183	26.9612	24.6814	18.0451	15.0608	21.3406	10.8708	11.0844	12.172	5.82866	16.5841	4.4093	14.5069	15.6687	22.1457	24.7783	6.13109	18.2247	8.08798	15.6201	5.49664	21.4574	12.8906	12.0414	18.9105	29.3319
5.65_765.2031m/z		765.203	1	5.65077	0.365117	0	Infinity	Condition 188	Condition 2	100 - 38.7 - 7.8	1274.42	0.47	0.165545	0	5.68553	0	0.166051	0	0.22135	0.264084	0.156429	0	0.229097	0	0	0.3798	1.63605	0.000337746	0.633459	0.145053	0.0162473	0.0800469	0	0.348911	0	0	0.186339	2.55515	0.321575	48.8133	0	0	0.150758	0	0.0497292	0	0.0704983	0.489118	0.399213
5.66_251.1496m/z		251.15	1	5.66458	0.2407	0	Infinity	Condition 31	Condition 7	100 - 0.907	213.336	0	1.809	1.14642	5.746	25.7224	0.871221	6.68825	0	10.9959	1.83769	0	0	0.31521	0.884572	0.64467	0	10.6658	1.20171	0.366318	1.14084	0	0.229889	0	0	1.33564	0.190666	2.66264	5.41429	6.78953	0.434461	0	21.798	14.8618	2.39188	0.921284	8.55065	4.32544	0.171497
5.66_377.0618m/z		377.062	1	5.66458	0.254533	0	280.046	Condition 415	Condition 252	100 - 4.79	262.252	0.54	33.3676	21.7892	15.6687	36.6298	21.658	12.0794	35.8887	26.7277	26.2958	20.5333	26.6026	6.96125	12.3786	30.4426	29.569	19.9257	23.2735	14.6855	10.5483	15.9822	10.3848	28.469	11.2523	14.3885	23.6638	21.1089	27.0618	9.8923	24.1842	12.4851	17.0089	16.4224	9.72862	25.657	12.5726	25.4925	22.074
5.66_377.5623m/z		377.562	1	5.66458	0.282183	0	Infinity	Condition 274	Condition 39	100	74.5131	0.78	5.30169	7.12734	2.67537	10.5132	6.19826	2.42509	6.49784	6.61759	8.13838	6.6262	6.33384	0.179134	3.61521	6.80858	7.27576	5.20245	5.26174	1.15248	2.30164	3.83582	2.66545	6.27865	2.83251	3.13203	5.50963	5.2928	3.71337	2.41297	7.52639	3.89436	2.95602	2.54247	1.93215	6.08822	3.2288	2.75052	6.43256
5.66_385.5485m/z		385.548	1	5.66458	0.21305	0	Infinity	Condition 65	Condition 1	100 - 0.649	33.82	0.42	0	0.546086	0	0.773444	0.434765	0	0	0.148823	0.121843	0.285174	0.278298	0	0.251209	0.182036	0	0	0	0	0	0	0	0	0	0	0.231545	0.338443	0	0	0.47295	0.080705	0	0	0.301377	0	0	0	0.501528
5.66_405.1739m/z		405.174	1	5.66458	0.268367	0	Infinity	Condition 149	Condition 23	100 - 13.4 - 0.649	1046.43	0.23	14.4423	11.1783	34.1397	116.009	9.80006	37.1309	3.39744	55.4184	15.8633	2.41653	0.231657	11.497	6.1661	10.2302	1.46539	54.8469	11.3071	8.52009	11.5154	3.17635	5.41379	0.578257	0	11.9454	5.18685	50.1352	35.9289	34.9677	7.65706	0	97.0712	85.3366	20.6649	13.4449	43.1122	27.6758	6.91587
5.66_436.1030m/z		436.103	1	5.66458	0.254533	0	Infinity	Condition 149	Condition 11	100 - 45.9 - 0.302	330.959	0.02	1.77144	1.83729	8.38753	32.4478	0.807149	9.03637	0.166664	13.1166	2.90324	0.107845	0	0.528746	0.841147	0.831669	0.0862102	15.7714	1.64999	1.44485	2.18887	0.179817	0.599424	0	0	1.90244	0	13.6053	6.92973	9.13828	0.453202	0	24.5457	23.0406	6.08521	1.86648	10.7561	3.6281	0.849796
5.66_445.0948m/z		445.095	1	5.66458	0.226883	0	Infinity	Condition 488	Condition 11	100 - 22.1	40.3681	11.56	0.819305	1.34956	0.195669	2.75192	1.16772	0.12415	1.99919	2.71483	1.94923	1.54939	0	0.225536	0.666544	1.2987	0.950419	0.985073	0.642383	0	0.5613	0.458774	0.345578	0.964299	0.498287	0.325116	0.732021	0.861809	0.719869	0.850487	1.8119	0.55287	0.6146	0.581688	0.234806	1.5832	0.515144	0	1.18295
5.66_453.0853m/z		453.085	1	5.66458	0.365117	0	Infinity	Condition 391	Condition 106	100 - 43.4	615.668	0.08	51.1996	57.3569	30.7881	77.3253	48.5382	17.5203	59.8238	64.7223	60.7367	47.5102	46.5665	10.7216	33.0126	52.6461	49.5776	40.3398	47.4791	15.9939	20.2654	25.064	24.3271	54.662	24.2053	28.0865	51.692	44.6693	46.7432	23.6001	60.7722	26.963	35.0427	34.7746	22.5449	51.472	32.167	23.5633	54.6511
5.66_453.5863m/z		453.586	1	5.66458	0.365117	0	Infinity	Condition 391	Condition 39	100 - 35.6	239.755	0	18.0931	20.4406	9.83071	28.9444	17.7701	5.9965	21.0929	22.5295	20.4274	16.2799	13.3571	1.67024	12.0848	17.9768	17.8093	14.139	17.3004	2.73905	6.76825	8.67996	8.30555	20.5533	8.79955	8.63587	18.733	16.9073	13.016	7.85395	23.5701	9.98888	12.4999	10.9298	6.9948	17.4106	12.5604	7.46195	21.3021
5.66_460.5669m/z		460.567	1	5.66458	0.240717	0	Infinity	Condition 437	Condition 12	100 - 2.42	55.2915	0.05	5.09168	5.74464	2.32108	6.4774	4.2036	1.59802	3.65708	5.19116	5.86784	4.82308	2.79909	0	2.46183	4.87288	5.50752	4.30251	3.05828	0.293495	1.91257	1.9417	1.89026	4.5933	1.40117	1.09175	2.20523	2.66688	1.8425	0.963826	6.10796	2.47233	1.79512	2.22648	2.71093	4.35656	2.10762	1.12088	3.88631
5.66_461.0690m/z		461.069	1	5.66458	0.240717	0	Infinity	Condition 65	Condition 6	100 - 2.1	37.6888	0.12	1.79046	2.43074	0.713212	4.11362	1.93929	0	0.87524	1.97563	3.00501	2.33259	0.553136	0	1.34833	1.55705	3.47074	2.01941	1.14492	0.137026	0.648313	0.998299	1.13157	2.66054	0.865187	0.60576	0.856302	1.88885	1.09182	0.46994	3.19911	1.48109	0.503587	0.344723	1.12369	1.9945	0.655117	0.315656	2.32932
5.66_534.1164n	534.116	535.124	1	5.66458	0.592	0	Infinity	Condition 65	Condition 12	100 - 9.4	332.595	0.09	7.29422	12.2308	2.23438	13.6765	9.12448	1.57236	9.25164	10.2584	7.84713	5.86238	4.40264	0	3.69262	8.72464	7.49117	3.52552	7.92556	2.44399	2.66835	3.20531	1.51352	5.64329	2.09726	1.18618	6.0299	6.93074	9.12134	3.01103	9.01131	2.53677	3.78844	3.14994	4.88813	4.07486	3.42528	3.74676	17.6364
5.66_577.1347m/z		577.135	1	5.66458	0.998633	0	111.075	Condition 65	Condition 432	100 - 42.9	5486.75	0.02	379.473	315.208	237.328	501.032	353.039	172.391	394.767	430.941	422.12	284.148	328.169	99.5692	221.37	403.598	328.704	307.777	368.92	184.58	186.05	225.421	136.793	308.55	150.511	228.457	355.307	319.271	396.829	179.102	365.589	164.856	270.172	170.579	251.946	250.771	209.69	284.024	444.16
5.66_617.2000m/z		617.2	1	5.66458	0.21305	0	Infinity	Condition 171	Condition 4	100 - 20.6	78.8787	0.17	0.0461445	0.00954156	0.128741	0	0.0288402	0.0842306	0.0109672	0	0.027058	0.106067	0.164889	0.830004	0.0472781	0.00842777	0.278396	0	0.990315	1.58783	0.016389	0.0972845	0.0536554	0	0.00465291	0.157917	0	0.287965	0.950383	0.0160313	0.0429024	0.0128512	0.0286627	0.0254969	0	0.0595085	0	0.769609	0
5.66_673.0954m/z		673.095	1	5.66458	0.540767	0	Infinity	Condition 485	Condition 12	100 - 11.9 - 0.183	165.762	0.09	4.684	8.96187	2.51031	12.1847	8.40988	0.945736	6.03554	8.66139	6.23818	6.47008	4.99078	0	3.55253	9.38616	7.82355	5.34387	7.21931	0.631464	2.77344	3.02008	2.88367	7.5117	1.83632	0.921409	6.41442	8.8946	3.1813	1.0231	9.83467	3.76908	4.20899	1.83939	5.38525	5.52338	3.81552	2.26361	10.9065
5.66_714.1572n	714.157	715.165	1	5.66458	0.688767	0	Infinity	Condition 65	Condition 12	100 - 28 - 2.7	617.596	0.02	25.6212	19.6792	7.95765	32.8598	24.0388	4.9809	30.1141	31.2388	25.1142	15.747	17.3222	0	10.2406	32.5242	18.2059	14.5986	38.3844	27.9327	7.78963	11.9788	5.39597	14.0053	5.34162	4.04635	32.5587	31.2798	46.4609	4.48549	22.111	6.81072	15.122	8.44711	14.7867	16.3507	11.7411	31.6526	38.0264
5.66_866.2062n	866.206	867.214	1	5.66458	1.34993	0	71.67	Condition 65	Condition 432	100 - 48.6 - 15.9 - 3.57 - 0.482 - 0.0129 - 0.0106	46655.5	0.01	3548.38	2987.31	1921.8	5029.7	3514.8	1451.83	4014.99	4262.95	3929.77	2799.62	3001.11	931.375	1803.93	3975.27	3180.97	2714.65	3744.52	1681.01	1580.38	1996.02	1383.91	2972.25	1397.24	1706.28	3613.15	2598.42	3910.1	1490.05	3597.94	1648.4	2669.46	1756.99	2056.37	2722.8	1954.52	2383.19	4205.73
5.66_886.6894m/z		886.689	1	5.66458	0.254533	0	Infinity	Condition 266	Condition 6	100 - 10.7 - 4.68	159.171	8.81	1.77696	5.46591	0.500662	6.42274	3.56549	0	3.09963	4.4464	3.54565	4.14066	0.658898	0	1.35631	2.84516	3.59989	1.29163	2.34957	0	0.732097	1.08991	0.661562	4.2848	0.511726	0.210873	2.29925	1.84624	0.728902	0	4.35421	1.55337	1.52428	0.348908	0.598657	2.69196	0.991599	0.226572	5.01739
5.66_905.1707m/z		905.171	1	5.66458	0.240717	0	Infinity	Condition 184	Condition 3	100 - 17.6	59.2045	4.02	0.92426	2.60711	0	3.48724	1.73389	0.135824	1.03209	2.44322	1.27434	1.58606	2.1546	0	1.37221	1.81919	2.25996	0.378028	1.68573	0.476179	0.44105	0.116265	0.32049	1.55799	0.329473	0.235135	2.22595	2.68927	0.812558	0.327919	2.09874	0.729591	0.911563	0.162534	0.296317	0.652351	0.491387	0	2.97806
5.66_920.1266m/z		920.127	1	5.66458	0.52695	0	Infinity	Condition 485	Condition 12	100 - 47.7	415.511	0.05	25.7403	27.0634	11.2421	43.5703	29.4849	7.08767	27.8918	33.3829	29.8136	25.446	22.146	0	16.0254	30.4116	25.6574	19.4689	31.1648	5.34828	9.57031	15.2157	11.5085	26.74	8.54131	11.8195	29.4893	20.1577	18.9631	7.47403	30.2665	14.4684	16.0655	11.7552	17.0498	26.2538	15.9449	8.43189	31.1348
5.68_152.0472m/z		152.047	1	5.67842	0.323633	0	Infinity	Condition 485	Condition 12	100	35.1254	0.01	1.55188	2.35463	0.799634	3.49657	2.33199	0.689596	1.94784	3.11657	2.19638	2.10214	1.18766	0	0.522869	1.61672	2.66554	1.23383	1.27233	0.0700735	0.277655	0.48547	0.82005	2.11012	0.798686	0.543713	1.22488	1.39357	0.547393	0.272905	2.55492	0.906899	0.902718	0.110994	1.22721	2.14295	0.875346	0.404692	2.24796
5.68_227.1642m/z		227.164	1	5.67842	0.309833	0	Infinity	Condition 18	Condition 86	100 - 0.387	161.849	0.41	1.72065	0.542195	1.48685	2.12216	1.21466	12.2418	6.38496	1.19025	2.88772	11.5707	13.0506	13.5066	4.60254	4.50085	7.3692	0.354262	4.46554	17.3639	10.0574	3.43948	3.74212	3.88148	3.48151	9.56028	2.78703	4.1993	5.47111	3.73924	10.5034	2.05139	11.2688	1.51613	5.51546	4.69508	2.6776	3.74971	1.1503
5.68_369.0715m/z		369.071	1	5.67842	0.240717	0	Infinity	Condition 488	Condition 12	100 - 18.1	55.2343	0.27	0.664304	2.07224	0.245411	2.97948	2.34796	0.116449	2.45467	1.69904	0.661366	1.9788	0.58609	0	0.71924	1.58452	2.04515	1.25946	1.71312	0	0.634042	1.05351	0.17816	3.06457	0.399543	0.180941	1.05767	1.16435	0.335293	0.168445	2.46636	0.450091	1.0431	0.31605	0	1.73529	0.467302	0	1.7131
5.68_425.0876m/z		425.088	1	5.67842	0.578167	0	Infinity	Condition 65	Condition 6	100 - 7.15	199.225	0.03	2.89719	4.02983	0.723437	6.93981	3.47716	0	4.6577	4.49745	3.53518	1.65409	0	0	1.60344	4.19608	2.57503	1.77823	3.15416	0.79747	1.86633	0.128844	0.187953	1.87234	0.198484	0.129038	2.40496	4.43305	3.03223	0.446387	3.19065	0.095719	2.11065	0.787478	1.81645	1.85864	1.15031	1.25843	5.96774
5.68_769.0868m/z		769.087	1	5.67842	0.21305	0	Infinity	Condition 65	Condition 1	100 - 3.59	24.9056	0.05	0	0.898198	0	1.60214	0.607086	0	0	1.24901	0	1.04108	0.34587	0	0.10135	0.529756	0.934433	0.212471	0.150434	0	0	0	0	0.977159	0	0	0	0.402862	0	0	0.807329	0.339195	0	0	0.134724	0.946779	0.221783	0	0.514248
5.68_878.1946m/z		878.195	1	5.67842	0.226883	0	Infinity	Condition 266	Condition 12	79.2 - 100	105.294	0.22	1.51859	6.18922	1.5645	8.43655	6.93458	0.401794	2.52826	3.8947	6.18616	5.03299	0.402325	0	2.38442	4.63522	4.70883	1.30229	4.73665	0.26959	1.0081	1.1229	1.71253	2.6805	1.01696	0.514297	3.7851	10.1181	1.86662	0	4.68041	2.32874	3.10613	0.357859	3.50793	2.23287	1.86463	0	7.47378
5.68_887.1844m/z		887.184	1	5.67842	0.365117	0	Infinity	Condition 392	Condition 39	100 - 40.2	439.169	0.11	15.1813	17.1278	9.0001	25.0982	17.3054	3.51428	15.6073	19.2532	19.391	13.0945	8.67489	0.262244	10.8178	15.741	14.657	21.2855	15.1	4.81318	5.71688	6.98745	30.1325	15.8275	5.63125	5.45876	18.9236	17.629	29.2179	6.00622	18.2931	7.86175	18.2715	7.04694	11.4543	15.1127	16.7461	4.85807	22.1493
5.68_893.6695m/z		893.669	1	5.67842	0.2407	0	Infinity	Condition 65	Condition 6	100 - 69.9 - 6.33	201.366	0.25	1.20428	4.58652	0.465563	6.31028	4.29441	0	1.46453	3.56912	2.33936	2.84627	0.336457	0	1.3319	1.85005	2.50081	0.594175	0.574351	0	0.370752	0.701362	0.569581	2.71567	0	0	0.907607	0	0.468653	0.20407	3.74271	0.590454	0.426866	0	1.08805	2.15359	0.453515	0	3.91186
5.69_407.0785m/z		407.079	1	5.69223	0.226883	0	Infinity	Condition 65	Condition 3	100 - 0.139	35.1904	0.13	0.242468	0.107927	0	0.215485	0.294637	0	0.55473	0.485132	0.187871	0	0	0	0.0618248	0.804252	0.230306	0	1.08047	0.438233	0	0.265046	0	0	0	0	0.358277	0.864763	0.956504	0	0	0.114472	0	0	0.0882833	0	0.11734	0.498219	0.69116
5.69_452.5774m/z		452.577	1	5.69223	0.254517	0	Infinity	Condition 481	Condition 6	100	20.7784	0.88	0.2541	0.941074	0.326458	0.593618	0.578633	0	0	0.29346	0.189224	0.178467	0	0	0.493915	0.155059	0.61186	0	0	0	0	0.31364	0.149423	0.212321	0.214868	0	0	0.262317	0	0	0.88663	0.26433	0	0	0.103974	0.514657	0.143996	0	0.277502
5.69_622.1351m/z		622.135	1	5.69223	0.32365	0	Infinity	Condition 86	Condition 2	100 - 23 - 1.22	275.426	0.05	15.0511	0	0.108799	3.818	10.0759	0.218732	23.4111	18.7969	13.4465	0	11.773	0	0.978007	21.131	0.71985	4.22623	28.9404	12.8747	3.55287	8.77249	1.29065	1.46461	0.511926	0.171628	25.4011	20.9126	30.6335	0	0.127583	0.732424	9.55359	4.33312	5.44613	1.30394	5.11901	17.7453	25.9154
5.69_622.6364m/z		622.636	1	5.69223	0.282183	0	Infinity	Condition 391	Condition 2	100 - 2.93 - 0.0434	127.414	0.24	6.20444	0	0	0.64274	4.62931	0	12.1956	9.21565	6.20261	0	6.18863	0	0	11.2771	0.474723	1.50659	12.8584	6.38868	1.5773	4.13757	0.344877	0.482572	0.308148	0	13.3016	8.89067	15.7926	0	0	0.081168	4.03738	0.885451	2.50866	0	1.59238	8.8299	13.4294
5.69_630.1214m/z		630.121	1	5.69223	0.26835	0	Infinity	Condition 383	Condition 2	100 - 18.6	67.9079	0.01	0.765819	0	0	0.516604	0.873416	0	1.53225	0.896395	0.539932	0	0.194595	0	0	2.45319	0.167385	0	2.94385	0.444111	0.141757	0	0	0	0	0	3.12441	2.36534	2.84023	0	0	0	0.537895	0	0.940313	0	0.102792	1.34671	2.83986
5.69_727.1689m/z		727.169	1	5.69223	0.254533	0	Infinity	Condition 66	Condition 1	100 - 8.26	58.7107	0.45	0	0.981071	0	3.32647	0.485049	0	0.19425	0.893715	0.25159	0.250303	0.661443	0	0.315197	0.95987	0.360166	0.448661	1.0716	0.0311968	0.0683288	0.166722	0	0.462519	0	0	0.624766	3.23903	0.560475	0	1.67343	0	0.535195	0.307075	0.706855	0.274922	0.726189	0.237922	0.509966
5.69_791.1847m/z		791.185	1	5.69223	0.240717	0	Infinity	Condition 363	Condition 2	100 - 26.2	129.204	1.68	0.19163	0	0	0	0.206635	0	2.02861	2.37205	0.416038	0	0.7069	0	0	3.27716	0	0.19067	9.31237	5.78687	0	0.332803	0	0	0	0	8.00268	4.71132	11.4778	0	0	0	0.637027	0	0.116023	0	0	4.59068	6.99864
5.69_791.6865m/z		791.687	1	5.69223	0.21305	0	Infinity	Condition 363	Condition 2	100 - 4.29	83.0494	2.62	0.504083	0	0	0	0	0	1.09616	0.78556	0	0	0	0	0	1.09672	0	0	4.93381	3.3057	0	0	0	0	0	0	5.21382	3.27619	5.73365	0	0	0	0.179321	0	0	0	0	2.37087	3.43144
5.69_861.1678m/z		861.168	1	5.69223	0.37895	0	Infinity	Condition 352	Condition 79	100 - 41.2	578.733	0.88	17.399	16.7809	8.04909	27.0542	21.7297	5.20105	18.4359	22.7449	19.6644	16.0806	14.254	2.70554	15.4638	20.1926	18.2098	15.8913	23.2243	6.82942	7.23724	11.9352	9.1632	13.4859	7.52003	9.48406	22.0806	22.4404	19.0977	7.65452	22.8789	9.80632	15.7822	11.655	20.8957	16.4958	11.7456	7.24219	23.5462
5.69_863.1829m/z		863.183	1	5.69223	2.15915	0	427.812	Condition 479	Condition 432	100 - 64.4	5166.29	0.01	139.239	125.89	97.4607	188.421	152.231	60.2332	166.259	169.145	149.771	132.401	145.244	47.4762	163.894	160.497	135.55	133.682	163.912	74.9186	69.8184	104.566	80.3514	130.775	65.6228	130.907	155.66	145.732	169.239	70.7202	165.243	85.6973	118.544	98.9672	142.898	131.576	95.0636	110.246	157.725
5.69_865.1983m/z		865.198	1	5.69223	1.99722	0	71.4265	Condition 199	Condition 432	100 - 90.9	18696.4	0.09	969.106	829.574	593.873	1283.25	985.45	458.709	1053.61	1107.91	1108.51	750.675	904.582	342.627	698.97	1090.08	870.486	820.477	986.472	474.059	480.476	628.741	395.507	846.062	399.097	619.978	918.092	757.543	1093.14	454.24	965.871	474.053	755.747	451.398	701.311	710.794	553.563	766.607	1197.48
5.71_119.0496m/z		119.05	1	5.70607	0.32365	0	Infinity	Condition 492	Condition 2	100 - 1.52	242.266	0.04	6.42647	0	0	0.220555	2.77741	0.0184238	10.1326	7.70722	5.50601	0	5.23431	0	0.0899559	8.8299	0.268743	1.75414	12.7979	14.5801	1.63022	4.06138	0.0357844	0	0	0.103325	12.7525	8.2456	20.1957	0	0	0	4.76253	2.48672	3.66598	0.217476	1.63673	17.0407	10.2314
5.71_126.0683n	126.068	91.0545	1	5.70607	0.32365	0	Infinity	Condition 492	Condition 1	100	52.6865	0.01	0	0.00844379	0.019418	2.73571e-08	0	1.1622e-06	0.086663	0.151548	0.104764	0	0.0938429	0.00239447	0	0.387613	0	0	1.61579	2.3367	0.0174291	0.0308902	0	0	0.00637069	0.0293101	1.45292	0.698903	3.17327	0.000357607	0	0	0	0.0165496	0.0297087	0.0026177	0.0286195	1.895	0.920253
5.71_147.0445m/z		147.045	1	5.70607	0.56435	0	281.093	Condition 492	Condition 435	100 - 10.2	3793.14	0.28	120.577	6.67796	16.5737	36.855	61.8383	22.1552	183.359	132.038	108.201	5.33672	119.454	32.1391	16.1132	152.038	23.0274	48.4456	215.872	223.792	40.9401	82.2349	20.2903	34.0612	20.6917	26.6005	213.737	150.743	323.884	4.03245	9.75731	16.8409	98.6546	60.1768	70.5312	21.0806	45.6717	284.041	175.971
5.71_338.1006n	338.101	361.09	1	5.70607	0.540767	0	205.934	Condition 492	Condition 435	100 - 15.8 - 1.45	4139.2	0.04	140.705	11.4094	14.7631	39.9582	61.4773	24.1204	207.765	148.173	122.571	3.99431	132.152	31.825	22.7188	177.937	19.2285	52.6461	264.126	262.857	44.8143	93.033	21.616	31.2799	17.6909	24.6919	270.77	195.915	386.871	18.0073	5.73047	18.9605	95.2001	78.195	69.0149	19.5026	58.6313	338.063	212.812
5.71_358.0811m/z		358.081	1	5.70607	0.26835	0	Infinity	Condition 263	Condition 1	100 - 47.2 - 11.2	155.482	0.05	0	0	0	0	0	0	0.606057	0	0	0	0	0	0	0.375928	0	0	1.30635	3.54855	0	0.102469	0	0	0	0	1.22236	1.16539	3.47253	0	0	0	0.12591	0	0	0	0	2.20718	1.18343
5.71_358.5830m/z		358.583	1	5.70607	0.226883	0	Infinity	Condition 263	Condition 1	100	22.3239	18.74	0	0	0	0	0	0	0	0	0	0	0	0	0	0	0	0	0	0.107965	0	0	0	0	0	0	0	0	0	0	0	0	0	0	0	0	0	0	0
5.71_392.0196m/z		392.02	1	5.70607	0.420417	0	Infinity	Condition 492	Condition 2	100 - 10.4	491.395	0.04	7.80355	0	0	0.136903	3.7641	0	13.4883	9.03961	7.5927	0	7.56213	0	0	15.2622	0	3.01534	26.8553	23.6052	2.5297	8.70633	0.0979831	0.379927	0.108974	0	25.1903	20.9171	33.1224	0	0	0.153687	6.83284	4.41734	4.95041	0	2.75837	28.8644	17.3393
5.71_438.0253m/z		438.025	1	5.70607	0.4066	0	Infinity	Condition 492	Condition 2	100 - 21.9 - 0.335	1071.46	0.09	24.9921	0	0.598319	1.11086	10.6055	1.29536	39.3029	26.4232	20.5363	0	23.753	4.71035	0.579386	32.9077	1.38295	8.86624	50.0508	50.4897	6.4784	19.0618	2.24759	3.06141	2.34446	2.79844	51.1776	36.095	68.4126	0	0	1.05722	16.9965	11.3424	13.1959	1.30583	8.06745	67.5735	34.6962
5.71_527.1315m/z		527.131	1	5.70607	0.26835	0	Infinity	Condition 263	Condition 1	100 - 7.77	198.513	4.05	0	0	0	0	0	0	0.383271	0.151927	0	0	0	0	0	0	0	0	2.02093	5.26896	0	0	0	0	0	0	1.05471	1.01623	6.49363	0	0	0	0.0430813	0	0	0	0	4.35228	0.559865
5.71_527.6333m/z		527.633	1	5.70607	0.240717	0	Infinity	Condition 263	Condition 1	100 - 0.485	96.3993	0.99	0	0	0	0	0	0	0	0	0	0	0	0	0	0	0	0	0.153984	2.06537	0	0	0	0	0	0	0	0	1.232	0	0	0	0	0	0	0	0	1.10066	0
5.71_568.1223n	568.122	533.108	1	5.70607	0.430183	0	Infinity	Condition 352	Condition 39	100 - 6.32 - 0.0251	201.501	0.32	5.70949	5.16753	1.47175	10.7703	7.73632	1.51171	10.1449	8.22924	7.81158	3.69085	4.06978	0.28858	3.90512	9.52167	6.0779	3.61604	12.8363	9.76959	1.76616	3.68949	2.2092	4.2782	0.953291	1.27428	10.6889	10.0404	16.3299	1.07042	6.48673	2.00236	5.44889	2.06171	5.65214	3.75411	2.46144	9.19029	11.2545
5.71_696.1816m/z		696.182	1	5.70607	0.226883	0	Infinity	Condition 379	Condition 1	100	141.665	3.14	0	0	0	0	0	0	0	0	0	0	0	0	0	0	0	0	0.93466	4.37312	0	0	0	0	0	0	0.824551	0.136082	2.113	0	0	0	0	0	0	0	0	2.19914	0
5.71_696.6835m/z		696.684	1	5.70607	0.2033	0	Infinity	Condition 379	Condition 1	100 - 2.29	93.801	12.91	0	0	0	0	0	0	0	0	0	0	0	0	0	0	0	0	0	2.19417	0	0	0	0	0	0	0.154542	0	1.25883	0	0	0	0	0	0	0	0	0.760893	0
5.71_699.1836m/z		699.184	1	5.70607	0.540767	0	Infinity	Condition 379	Condition 12	100 - 29.4 - 9.67 - 0.937	1010.62	0.15	14.6657	6.66182	1.71294	10.1552	11.0812	1.05861	25.9598	17.616	11.4229	4.07986	10.3829	0	2.83047	21.254	6.24678	5.6047	39.1834	48.9894	3.70927	8.61788	1.72516	5.15452	1.05164	0.284456	38.7044	25.885	62.6227	0.268055	6.40723	2.1382	8.65827	4.16273	7.93754	5.28678	4.88973	48.3567	28.0078
5.71_713.1551m/z		713.155	1	5.70607	0.282183	0	Infinity	Condition 65	Condition 12	100 - 18.2	214.963	0.07	8.87657	9.31422	3.58749	15.5238	12.3605	2.54518	11.0267	12.809	10.597	8.17965	6.36713	0	5.74378	11.8444	9.44641	10.4929	12.916	3.44409	3.16533	5.2354	2.49298	4.90182	1.38842	1.86679	9.59582	12.6609	11.9346	2.15514	10.216	3.83163	8.23467	3.23878	8.68533	6.05979	5.91059	5.91104	13.3774
5.71_730.1202m/z		730.12	1	5.70607	0.26835	0	Infinity	Condition 492	Condition 2	100 - 53.4 - 8.93 - 2.25	876.14	0.39	0.596794	0	0	0	0.0459245	0	4.38347	2.35321	0.312677	0	0.652616	0	0	6.32259	0	0	22.0318	31.9493	0	1.55132	0	0	0	0	20.5645	11.434	39.0208	0	0	0	0.97892	0	0.490684	0	0	32.6316	11.6624
5.71_847.1874m/z		847.187	1	5.70607	0.550517	0	Infinity	Condition 65	Condition 39	100 - 22.7	223.045	0.02	4.63611	7.01847	2.07913	12.5472	9.46375	1.54752	7.75578	7.58077	5.58385	5.15806	4.00599	0.272817	3.69734	9.36837	5.69402	4.31981	9.64466	1.46174	2.98319	3.48851	2.20518	3.67838	1.34909	1.16497	8.11106	8.81678	6.76745	1.10861	8.84664	3.37174	4.37074	2.63453	6.68387	5.60491	3.63269	2.61675	10.3275
5.72_208.1455n	208.146	209.153	1	5.71988	0.4066	0	58.9108	Condition 189	Condition 498	100 - 1.12	272.965	0.01	8.08786	2.23023	7.31515	5.48207	7.41908	17.8036	10.7573	8.96708	10.1214	15.2103	23.6235	28.5021	6.75856	9.60535	21.4819	5.02271	8.74475	21.2847	11.3709	6.90222	3.46843	4.77623	8.4394	11.5847	4.89956	6.6181	8.64878	13.4208	14.3677	2.66594	13.9353	5.1874	6.44881	11.494	5.4341	10.8939	2.86393
5.72_330.1738m/z		330.174	1	5.71988	0.230933	0	Infinity	Condition 427	Condition 16	100 - 3.67	137.432	0.19	3.26211	0.274003	0.246786	1.54653	0.219717	0.981247	2.10904	4.11682	3.84512	0.759912	3.98424	9.47962	0.476572	2.28982	8.88791	0	0.708248	0.75735	0	0.777665	0	0	1.38478	0.600529	1.40133	0.274202	1.70607	6.64748	0	0	0.742357	1.95085	1.0047	4.78531	1.01742	5.64502	0
5.72_348.0297m/z		348.03	1	5.71988	0.230933	0	Infinity	Condition 492	Condition 2	100 - 0.482	137.153	0.03	0.838958	0	0	0	0.424989	0	2.47808	1.8603	0.896955	0	0.648231	0	0	3.18316	0	0.212915	5.87672	6.86044	0.0533429	1.46332	0	0	0	0	7.00264	4.67509	9.82923	0	0	0	1.79514	0.702393	0.271679	0	0.601484	9.41739	4.37897
5.72_423.0610m/z		423.061	1	5.71988	0.26835	0	Infinity	Condition 108	Condition 2	100 - 1.71	74.3094	0.41	1.54428	0	0	0	0.36371	0	2.51261	2.39284	0.734028	0	2.4709	0.0247368	0	3.9958	0	0.417204	4.16453	5.12584	0.105921	1.36556	0	0	0.091847	0	6.53985	5.08091	7.78117	0	0	0	1.52882	0.923508	0.636892	0	0.737866	8.86858	3.27333
5.75_271.0609m/z		271.061	1	5.74753	0.661117	0	Infinity	Condition 348	Condition 39	100 - 0.775	203.841	0.05	2.88415	5.64182	1.9734	10.0329	8.88121	2.13303	5.06915	6.31816	5.41966	3.5357	3.13315	1.35629	2.03853	5.56043	3.95176	3.29546	4.72769	1.73139	3.41605	1.70267	0.745032	3.78466	0.664321	0.737068	3.21633	7.02136	3.47593	1.36282	6.05196	1.02777	2.3007	0.624897	2.11434	2.74387	2.70077	1.38279	9.0393
5.75_414.2473n	414.247	437.236	1	5.74753	0.309817	0	Infinity	Condition 107	Condition 480	100 - 9.23 - 0.0445	1210.23	0.09	15.8089	11.9474	14.2971	19.3619	93.4577	11.6355	19.5398	14.9987	14.6072	12.4762	23.5562	25.3684	7.38264	13.62	12.8931	13.8841	12.9698	11.4759	6.83418	12.6356	9.8109	26.1613	15.0941	15.0425	15.7759	29.7716	17.8664	23.541	15.4773	9.18268	55.1136	17.9684	4.97586	19.4723	39.9491	17.8996	12.2784
5.75_432.2810m/z		432.281	1	5.74753	0.244767	0	Infinity	Condition 107	Condition 64	100 - 4.55 - 0.329	1037.23	0.06	6.27163	3.04357	5.35799	9.26629	64.1853	5.59516	7.46794	4.7916	5.63062	6.31922	10.2382	15.7011	2.87288	6.90759	7.01951	5.29552	6.50322	4.28339	2.85407	5.79097	4.62653	12.662	10.3594	9.34169	7.61937	5.45565	6.50337	10.4028	4.80195	5.14423	40.746	7.10074	1.1802	8.90025	30.4446	9.08198	4.96864
5.75_460.3124m/z		460.312	1	5.74753	0.217133	0	Infinity	Condition 444	Condition 2	100 - 1.04	64.3308	4.52	0.0410214	0	0	0.162514	3.15725	0	0.432992	0	0.200511	0.138941	0.255334	0.602369	0.135966	0	0	0.202782	0.177023	0.133026	0	0.403667	0.379307	0.19016	0.25482	0.252275	0	3.52472	0.659496	1.31584	0.516234	0.124028	0.581727	0.647297	0	0.140688	0.546567	0.187302	0
5.75_935.2164m/z		935.216	1	5.74753	0.244767	0	Infinity	Condition 363	Condition 2	100 - 36.3	44.0643	1.35	0.167405	0	0	0	0	0	0	0.245648	0	0	0	0	0	0.327982	0	0	0.938227	0.602998	0	0	0	0	0	0	0.565216	0.532348	0.661084	0	0	0	0	0	0	0	0	0.264842	0.405679
5.77_766.1666m/z		766.167	1	5.77112	0.392783	0	Infinity	Condition 321	Condition 2	100 - 30.6 - 0.515	150.65	1.77	1.38794	0	0.157	0	1.75293	0	4.15114	3.80534	2.82961	0	2.84771	0	0	4.29515	0	0.384964	7.47261	3.16145	0.357691	1.04154	0	0	0	0	5.34102	7.61603	10.2511	2.42374	0	0	2.17758	0.253518	0.297566	0	0.911428	5.75342	8.39229
5.77_766.6683m/z		766.668	1	5.77112	0.2033	0	Infinity	Condition 320	Condition 2	100 - 2.84	65.706	4.71	0.221582	0	0	0	0.706975	0	2.64558	2.88281	1.05681	0	0.747219	0	0	2.44288	0	0.406572	4.69263	1.99539	0.285283	0.610491	0	0	0	0	3.60303	3.15213	4.86621	0	0	0	0.680844	0	0.319441	0	0	2.84527	4.98315
5.77_773.6497m/z		773.65	1	5.77112	0.2033	0	Infinity	Condition 320	Condition 1	100 - 92.2 - 8.52	49.4145	0.07	0	0	0	0	0	0	0.326358	0.178729	0	0	0	0	0.00521831	0.157223	0	0	1.27121	0.0967406	0	0	0	0	0	0	0.469107	0.423617	0.661056	0	0	0	0	0	0	0	0	0	0.564709
5.78_403.1032m/z		403.103	1	5.78495	0.217117	0	Infinity	Condition 487	Condition 3	100 - 2.76	77.589	1.85	0.439062	0.494734	0	3.25572	0	0	2.28455	0.283731	2.01333	0	0.988561	0	0	0.305003	0	0	0	0	0	0	0	0.490698	0	0	0.911109	1.47937	2.78799	0	0.176901	0	0	0	0	1.35375	0	0.907602	0
5.80_273.0764m/z		273.076	1	5.79877	0.282183	0	Infinity	Condition 348	Condition 3	100 - 0.209	61.4905	0.26	0.207193	0.108598	0	0.823766	0.402623	0	0.860135	0.451369	0.154456	0.181123	0	0	0.0564533	0.436023	0	0.106373	0.473315	0	0.064358	0	0	0.130646	0	0	0.256674	0.190858	0	0	0.446543	0	0	0	0	0	0.0787591	0	0.848908
5.80_493.6153m/z		493.615	1	5.79877	0.2033	0	Infinity	Condition 65	Condition 1	100	28.2235	2.45	0	0.64529	0	0.777494	0.284413	0	0	0.165466	0.321949	0.317467	0	0	0	0.462863	0	0	0.216978	0	0.0913518	0	0	0	0	0	0	0	0.452447	0	0	0	0	0	0.262442	0	0	0	0.957896
5.80_564.1590m/z		564.159	1	5.79877	0.430167	0	Infinity	Condition 283	Condition 12	100 - 8.52	399.216	0.33	2.05742	6.52658	1.60738	8.90499	6.55742	0.878556	13.2568	10.7929	2.77512	5.23551	0.50824	0	2.50929	8.45304	4.92785	3.22184	8.5932	1.64593	3.70565	1.51135	1.65521	3.82602	0.227822	0.481663	3.72765	4.93509	2.10722	0.168264	9.94469	3.76804	2.06453	2.0171	0.786611	2.41014	2.39418	0.206931	12.8653
5.81_493.1139m/z		493.114	1	5.8126	0.217117	0	Infinity	Condition 66	Condition 3	100 - 0.985	157.282	0.06	0.191695	1.66348	0	2.96476	2.06429	0	2.45482	1.52146	1.87038	0.568444	1.54736	0	0.278984	1.91618	1.0967	1.22107	1.87621	0.126957	0.847792	0.87463	0.113617	0.687774	0.178381	0	1.20074	1.57291	2.25491	0.147301	0.54571	0.386235	1.38349	0.245156	0.901264	0.94122	0.170943	0.384877	3.25637
5.81_502.1187m/z		502.119	1	5.8126	0.2407	0	Infinity	Condition 65	Condition 12	100 - 1.34	116.638	0.02	2.82987	4.48383	1.22	7.22289	5.15591	0.773997	4.9975	4.67688	5.50758	3.04198	1.75173	0	1.17868	3.89114	4.07517	4.04438	4.03226	0.915956	1.92034	1.74973	1.2252	4.3023	0.626477	0.580494	2.78223	3.79126	4.60271	1.15922	4.44621	1.61513	2.67937	0.575731	3.71379	2.94618	1.33767	1.41295	6.41141
5.81_502.6205m/z		502.62	1	5.8126	0.309817	0	Infinity	Condition 65	Condition 3	100	53.9813	0.15	0.466652	1.42143	0	0.197625	1.59755	0	2.3458	1.38098	1.28821	0.384706	1.33211	0	0.0891937	1.69935	0.470069	0.948588	1.24441	0	0.426438	0.173138	0.271115	0.284192	0.155146	0	0.663721	0.37424	0.640902	0	1.43632	0.146921	0.28552	0	0.728543	0.58248	0.150356	0.233169	2.19528
5.81_513.1034m/z		513.103	1	5.8126	0.217117	0	Infinity	Condition 502	Condition 6	100 - 35	33.3647	2.43	0.232826	0.138458	0.154113	0.550211	0.420184	0	0.142597	0.80237	0.150624	0.212836	0	0	0	0.191355	0.0909838	0	0.2708	0.129121	0.115432	0	0.149727	0.259018	0	0.128907	0.356367	0	0	0.146056	0	0	0.31136	0	0	0.148395	0.0951891	0.190275	0.747588
5.81_521.0924m/z		521.092	1	5.8126	0.365117	0	Infinity	Condition 193	Condition 39	100 - 1.96	72.3975	0.77	2.71961	3.51917	1.00994	6.25009	4.31889	0.864006	3.35236	3.25823	3.43601	2.84065	2.1754	0.286339	0.84247	3.74483	3.05207	2.83169	3.02159	0.907839	1.30977	1.67925	0.767197	2.99547	0.531989	1.19956	2.6434	3.00888	2.53264	0.780143	3.05106	1.38148	2.69343	0.630591	1.51613	2.43464	1.2742	1.50052	4.94603
5.81_521.5942m/z		521.594	1	5.8126	0.282167	0	Infinity	Condition 176	Condition 1	100	27.8178	13.05	0	1.17832	0	1.65212	0.633256	0	0.468866	0.788841	0.244238	0.339125	0.244794	0	0.0590865	0	0.699317	0.191406	0.761138	0	0.0957701	0	0.252513	0.891282	0	0	0.399454	1.01882	0.337172	0	0.773403	0.38448	0.188158	0	0	0.834111	0	0	1.70443
5.81_528.5754m/z		528.575	1	5.8126	0.2033	0	Infinity	Condition 245	Condition 11	100	28.5739	0.08	0.523644	1.43713	0.137329	2.84775	1.46229	0.117928	0.913944	1.04355	0.688776	0.365955	0	0	0.213016	1.14387	0.897065	0.943249	0.510072	0	0.149216	0.567359	0	0.35365	0	0	0.231461	1.22994	0.286077	0	0.653009	0.109982	0.381207	0	0.856595	0.340305	0.290218	0	1.90329
5.81_529.0783m/z		529.078	1	5.8126	0.26835	0	Infinity	Condition 65	Condition 12	100 - 9.02	135.427	0.03	4.78317	4.34314	0.566604	8.56583	6.5539	0.756474	4.86337	5.17414	5.16663	3.62793	2.40142	0	1.9355	6.70966	5.00131	2.40157	4.96235	0.4233	1.70413	2.44381	0.39951	3.90974	0.600026	0	3.30547	4.26403	3.34957	0.850652	4.57384	2.29751	2.20682	0.151274	3.61334	2.67529	2.25228	0.849017	6.94929
5.81_529.5800m/z		529.58	1	5.8126	0.2407	0	Infinity	Condition 65	Condition 6	100 - 0.489	54.4777	0.01	0.164901	0.901407	0.145133	2.53374	0.897851	0	0.499295	0.215541	0.412295	0.216768	0	0	0.185	1.30935	0.317387	0.218383	1.06402	0	0.133862	0.197609	0	0.484626	0	0	0.189473	0.482957	0.220668	0	0.425145	0.122672	0.359727	0	0.752342	0.222601	0.127844	0	1.71188
5.81_545.2573m/z		545.257	1	5.8126	0.444	0	Infinity	Condition 333	Condition 1	100 - 8.84	276.592	0.29	0	0	0	0.120235	0	0	7.04441	2.53739	6.01736	15.2525	7.94842	29.6025	4.90669	0.872971	15.2748	0	0	13.4366	0.441859	8.28314	6.98385	2.36791	14.2765	0.344709	4.57624	16.4103	3.96097	0	20.0728	0	3.36581	0	4.27537	0.714394	15.2942	0	7.33038
5.81_569.6386m/z		569.639	1	5.8126	0.21305	0	Infinity	Condition 176	Condition 1	100	21.3336	0.5	0	0.135391	0	0	0.320588	0	0.245017	0.445945	0.277703	0	0	0	0	0	0	0	0	0	0.109081	0	0	0	0	0	0.152444	0	0	0	0	0	0	0	0	0	0	0	0.539889
5.81_578.6441m/z		578.644	1	5.8126	0.217117	0	Infinity	Condition 65	Condition 39	100 - 0.152	137.536	0.06	6.89588	9.67438	4.83516	14.7418	11.0811	2.74528	10.3201	11.3124	11.8986	8.00592	8.64806	0.645235	3.67214	11.0046	7.59556	9.35662	10.1556	3.5679	4.54273	4.7504	2.48522	10.9885	2.05455	2.91384	6.98599	7.78984	9.19825	2.83811	10.6142	4.18534	8.10758	3.38491	6.23965	6.47905	3.13636	4.4722	13.0068
5.81_589.1273m/z		589.127	1	5.8126	0.540767	0	Infinity	Condition 502	Condition 12	100 - 59.3	168.906	11.01	6.08995	7.91983	4.13819	13.1923	7.31934	1.69499	8.04587	7.26291	7.13082	6.10412	5.9347	0	3.25551	8.80468	6.92587	5.26422	5.93585	1.4411	3.26964	3.39886	2.01725	9.31462	2.01456	1.65392	4.15189	13.0622	6.56371	2.38701	8.14567	3.103	4.44319	2.13513	3.36121	4.76189	3.69618	3.51855	11.7315
5.81_589.6282m/z		589.628	1	5.8126	0.337467	0	Infinity	Condition 494	Condition 12	100 - 35.2	65.5631	5.4	1.65005	1.79592	0.597261	2.21399	1.6855	0.343974	2.89809	2.33498	2.12423	1.92033	1.71024	0	0.371401	2.70157	0.799295	1.8026	2.29049	0.235481	0.744265	0.300452	0.278647	1.7435	0.336855	0.140938	0.955195	1.35588	1.01376	0.297665	1.16346	0.777775	0.866852	0.241841	0.30055	1.3885	1.004	0	2.00907
5.81_597.1167m/z		597.117	1	5.8126	0.406583	0	Infinity	Condition 274	Condition 149	100 - 22.1 - 1.2 - 0.0227	598.378	0.1	56.0916	55.4387	34.7924	79.5185	54.7265	26.9008	66.9618	66.9347	64.787	51.9803	56.3626	12.0692	27.1848	61.6454	53.7215	49.8609	54.0836	23.6269	30.9941	35.192	24.5144	57.9732	25.5969	27.0241	55.6103	54.5414	59.0346	26.5631	63.3435	29.3834	45.5044	26.4713	26.9547	49.6037	35.5973	38.9806	68.453
5.81_597.6181m/z		597.618	1	5.8126	0.444	0	Infinity	Condition 494	Condition 39	100 - 5.25	315.283	0.14	27.0548	26.1853	15.2441	39.747	25.9079	12.5468	32.3014	32.0734	32.2972	25.2477	24.0619	3.76026	11.8604	32.6702	27.6516	25.0507	27.2255	10.1404	13.3267	17.4117	11.7486	27.8536	11.0111	9.69027	25.6217	23.396	28.9842	12.1915	30.3668	14.6906	20.6901	13.3467	11.5851	22.6363	15.9012	17.5583	34.104
5.81_604.5986m/z		604.599	1	5.8126	0.513117	0	Infinity	Condition 485	Condition 39	100 - 29.7 - 3.57 - 0.0224	253.797	0.09	19.2794	21.3463	10.8015	30.8147	21.0154	8.79002	24.1402	22.8254	25.0537	18.8333	22.0277	2.54605	9.70289	26.4828	19.7871	18.9881	21.6429	6.45851	9.22781	12.9013	8.431	20.1219	8.23845	7.8363	18.6127	15.4305	22.4206	6.21464	24.0947	11.9306	14.9021	7.59183	16.2005	18.3707	11.9548	11.5224	23.1282
5.81_605.1011m/z		605.101	1	5.8126	0.4757	0	Infinity	Condition 65	Condition 39	100 - 26.3 - 1.17	235.485	0.09	14.8644	16.7408	10.583	28.2453	15.4158	7.36974	19.546	18.7273	18.3164	15.2269	16.9339	0.7715	7.53766	21.2523	16.54	14.9169	16.8212	4.02113	7.82091	9.04158	6.6893	15.8348	5.43485	5.95334	16.5743	15.0168	18.2458	4.9821	19.8941	8.98691	13.0798	6.60219	12.8823	14.7046	9.01561	9.71103	20.6743
5.81_760.1960m/z		760.196	1	5.8126	0.2033	0	Infinity	Condition 336	Condition 1	100 - 1.66	50.2917	0.07	0	0.132413	0	2.93584	0	0	3.22633	0.143501	0	0	0.496962	0	0	1.98169	2.57872	0	0	0	0	0	0	0.124869	0	0	0	0.158202	0.253996	0	0	0	0	0	0	0.420979	0	1.3748	0
5.81_858.2206n	858.221	881.21	1	5.8126	0.716417	0	Infinity	Condition 495	Condition 79	100 - 35.8 - 10.6	2140.81	0.06	42.0995	42.8187	43.6612	113.232	49.2735	10.296	54.605	73.2642	72.8077	58.1418	61.4467	0.954133	24.6826	33.0208	39.3492	31.8297	65.6013	18.6397	14.8005	15.9212	22.4478	26.5576	19.894	36.3934	81.7588	108.384	73.9517	14.0239	55.5455	19.5689	51.4251	39.1494	59.3162	29.0061	33.4117	23.1768	64.9897
5.83_325.1133m/z		325.113	1	5.82642	0.309833	0	Infinity	Condition 268	Condition 1	100 - 0.722	151.791	0.81	0	0	0	0	0.618332	0.00409881	0	0	0	0	0	0	0.0329017	0	0	0	0	0	0	0	0	0.116812	0	0	0	0	0	0	0.133015	0	0	0	0	0	0	0	0
5.83_522.1403m/z		522.14	1	5.82642	0.32365	0	Infinity	Condition 268	Condition 1	100 - 27.3	391.642	0.09	0	0	0	0	1.93946	0.330759	0	0	0	0	0	0	0	0	0	0	0	0	0	0	0	0	0	0	0	0	0	0	0.836721	0	0	0	0	0	0	0	0
5.83_576.1866m/z		576.187	1	5.82642	0.244767	0	Infinity	Condition 333	Condition 1	100	63.6921	0.65	0	0	0	0	0	0	0	0	0	1.5423	0	2.5703	0.0380078	0	1.07945	0	0	0.570125	0	0.127283	0.293239	0	0.670267	0	0	1.03847	0	0	1.08889	0	0.166481	0	0	0	1.33306	0	0
5.83_603.5933m/z		603.593	1	5.82642	0.2407	0	Infinity	Condition 168	Condition 6	100	28.1071	0.47	0.331107	1.24481	0.381666	1.30984	0.835964	0	1.32549	0.64663	0.191163	0.19308	0.315237	0	0.619731	0.597174	0.449174	0	0.437282	0	0.112516	0.30387	0.227715	0.286317	0	0	0.128467	0.745575	0.406333	0.265562	0	0.155745	0.443831	0.263166	0.898749	1.16564	0	0.191128	1.12262
5.83_604.0962m/z		604.096	1	5.82642	0.254533	0	Infinity	Condition 221	Condition 3	100	29.9986	0.32	0.26363	0.891084	0	1.43099	0.882812	0	0.785977	0.716012	0.247075	0.456083	0.252457	0	0.685347	0.32968	1.08447	0.310124	0.604365	0	0	0.308613	0.218147	0.427445	0.138643	0.149624	0.53326	0.730778	0.748356	0.132163	0.173094	0	0.595761	0.132835	1.47588	0	0.357396	0	0.895115
5.83_909.2230m/z		909.223	1	5.82642	0.378933	0	Infinity	Condition 321	Condition 3	100 - 57.8 - 16.8	230.91	0.05	1.86272	3.30512	0	0.737631	3.21366	0.184861	1.46481	1.26758	0.808685	0.246035	0.454435	0	1.03464	3.54181	0.748586	1.44555	3.07488	1.02923	0.191312	0.928069	0	0	0	0	2.45883	4.50272	4.23397	0.21934	1.27925	0.250767	1.40921	0.181818	0.896107	0	0.379639	0.242396	2.55844
5.84_83.0858m/z		83.0858	1	5.84023	0.282183	0	Infinity	Condition 268	Condition 1	100	67.2414	1.61	0	0	0	0	0	0	0	0	0	0	0	0	0	0	0	0	0	0	0	0	0	0	0	0	0	0	0	0	0	0	0	0	0	0	0	0	0
5.84_144.1153n	144.115	127.112	1	5.84023	0.323633	0	Infinity	Condition 268	Condition 1	100 - 2.06	864.109	0.5	0	0	0	1.15449	14.9298	5.00245	3.67438	0	0	0	0	0.27595	0	0	0	1.66954	2.06792	0.870694	0	0	0	0	0	0	0	0	0	0.11156	7.54391	0	0	0	0	0.0229019	0	0	0
5.84_197.1177m/z		197.118	1	5.84023	0.4066	0	Infinity	Condition 410	Condition 1	100	72.9838	1.21	0	0	0	0	0.35239	0.614376	0	0	0	0.116774	0	0	0	0	0	0	0	4.05057	0	0	0	0	0	0	0	0	0	0	0.115386	0	0	0	0	0	0	0	0
5.84_307.1756m/z		307.176	1	5.84023	0.323633	0	Infinity	Condition 268	Condition 1	100 - 5.1	466.92	0.07	0	0	0	0	7.33685	2.16046	0.924795	0	0	0	0	0	0	0	0	0.150272	0	0.683326	0	0	0	0	0	0	0	0	0	0	3.28981	0	0	0	0	0	0	0	0
5.84_468.2213n	468.221	491.211	1	5.84023	0.392767	0	Infinity	Condition 268	Condition 2	100 - 15.6 - 1.32	2069.44	0.46	1.11898	0	0	3.07836	24.5099	8.02203	7.48114	0	0	0.358931	0	3.911	0.154373	0	0	3.80901	5.00787	2.98387	0	0	0	0	0	0	0	0	0	0	15.19	0	0	0	0	0	0	0	0
5.85_177.0553m/z		177.055	1	5.85407	0.323633	0	Infinity	Condition 55	Condition 15	100 - 0.708	426.848	0.15	2.28893	9.11644	0.18565	8.48365	0.198161	5.63056	0.0538013	5.97778	10.1614	3.87717	2.25139	5.10561	10.2003	2.53778	0	0.505204	0.892247	0	5.48425	2.82561	3.23336	4.35477	0.576053	0.979142	8.02164	7.59356	5.68398	13.3961	1.86894	3.89034	7.29345	9.35437	6.00698	1.01265	8.81877	4.39323	9.91106
5.85_379.1003m/z		379.1	1	5.85407	0.295983	0	Infinity	Condition 55	Condition 3	100 - 1.92	591.429	0	0.878451	6.86139	0	6.57958	0.111	4.01163	0	3.19291	8.35537	2.10538	1.79696	5.58948	8.23427	1.79744	0	0.395843	0.50291	0	4.14378	1.59635	3.06906	1.99594	0.0953096	0.931136	7.32043	8.12354	4.34847	12.5564	1.37754	2.89174	5.65579	10.2846	3.64421	0.816596	6.76717	3.62287	6.01617
5.85_433.1131m/z		433.113	1	5.85407	0.836817	0	Infinity	Condition 238	Condition 1	100 - 7.91 - 0.723	921.62	0.73	0	0.201831	0.399851	0.112069	0	4.64908	0.339756	15.5616	0	0	0.364696	0	0	0	1.95578	0.224504	0	36.436	0.188461	0	0	0.284344	0	0.361975	0	0	0	15.2316	0	0	0	0.23761	0.0134909	0	0.0895532	0	0
5.85_605.1659m/z		605.166	1	5.85407	0.351283	0	Infinity	Condition 66	Condition 1	100 - 29.6 - 4.36	1770.42	0.07	0	0	0	0	0	0	0	0	0	0	0	0	0	0	0.000762845	0	0	0	0	0	0	0	0	0	0	0.000148356	0	0.289101	0	0	0	0	0	0	0	0	0
5.87_624.2691m/z		624.269	1	5.86788	0.254517	0	Infinity	Condition 73	Condition 1	100 - 3.93	151.257	0.39	0	0	0.201652	0	0.309762	0	0	0	0	0	0	0	0	0	0	0.425423	0	3.96185	0	0	0	0	0	0	0	0	0	0	0	0	0	0	0	0	0	0	0
5.87_773.1834m/z		773.183	1	5.86788	0.309833	0	Infinity	Condition 374	Condition 3	100 - 90.6	74.7565	0.21	1.16333	0.83277	0	0.488974	0.393387	0	0.241157	1.91419	1.75519	0	0.687688	0	0.685525	1.46159	0.548336	0.503962	3.34682	0.351819	0.06712	0.28929	0.253178	0.32088	0	0.145138	2.48545	4.95249	3.22551	0	0	0.0976243	1.20145	0.770211	0.360938	1.00521	0.127594	0.520772	1.2449
5.88_127.0395m/z		127.039	1	5.88172	0.688767	0	Infinity	Condition 65	Condition 12	100	65.9051	0.05	0.831215	1.08679	0.311186	5.96198	1.87368	0.680486	1.03166	2.8165	1.39102	1.19689	0.322551	0	0.763042	1.88047	0.840948	2.61586	1.17986	0.264899	0.683129	0.196296	0.272393	0.90174	0.20394	0.0503444	0.977079	2.41793	2.16352	0	0.927499	0.324345	4.13549	1.4202	0.740829	0.503522	1.00098	0.361882	1.9577
5.88_207.0658m/z		207.066	1	5.88172	0.2033	0	Infinity	Condition 215	Condition 3	100 - 0.127	87.4234	0.18	0.0574156	0.343604	0	0.283414	0	0.104424	0	0.175349	1.33592	0.320259	0	0.208644	0.644777	0.36867	0	0	0	0	0.0717742	0.122936	3.14198	0.92874	0	0.0375127	0.199941	0.405913	2.99876	0	0	0.314779	5.78122	0.373505	2.38193	1.03934	1.03631	0.365226	1.44662
5.88_733.1581m/z		733.158	1	5.88172	0.633517	0	Infinity	Condition 256	Condition 39	100 - 83.7 - 10.6	244.706	16.24	7.92096	11.3449	2.85922	13.7417	9.50599	2.89497	13.4302	11.3336	11.4092	8.16859	8.71335	0.329368	2.79472	14.7486	8.76083	6.38447	10.1642	2.93159	4.42259	4.38732	2.72066	10.5009	2.33475	1.31004	6.71625	11.0627	9.50334	3.82804	11.4046	4.31503	5.86188	0.658906	2.5826	5.87315	3.83818	5.81895	14.8536
5.88_741.1518m/z		741.152	1	5.88172	0.605817	0	Infinity	Condition 415	Condition 39	100 - 34.6 - 2.36 - 0.532	868.235	0.03	97.1284	73.4358	64.6327	130.577	73.4932	39.1026	113.304	94.2218	85.7782	64.8568	80.4019	12.6309	38.9767	93.2265	84.5541	63.1754	77.9739	41.973	35.6214	50.2157	29.4843	77.8557	30.3306	43.2285	63.9584	64.5193	93.033	35.0335	77.5475	42.0447	58.5036	31.3267	33.4336	59.4664	41.8599	62.1076	90.6744
5.88_741.6499m/z		741.65	1	5.88172	0.554583	0	Infinity	Condition 494	Condition 39	100 - 10.6 - 0.135	457.302	0.28	38.6638	35.9754	22.5876	54.4798	35.6394	18.5263	50.5266	43.2603	44.2674	34.0035	40.9604	6.36281	13.7649	49.2182	37.3995	33.418	38.3365	16.8238	18.6931	26.6286	15.1909	40.3765	15.369	11.5751	31.4518	33.3239	40.1813	17.4111	40.2973	20.781	30.779	13.0163	15.3858	29.3305	21.2831	30.2466	50.0466
5.88_748.6305m/z		748.63	1	5.88172	0.568417	0	Infinity	Condition 85	Condition 55	100 - 53.5 - 7	712.14	0	53.1525	51.2128	29.1787	73.4297	49.8605	26.2793	62.6685	58.7528	61.5775	46.0973	57.3739	7.39128	19.2465	67.9026	52.6593	51.2586	56.8818	21.5539	26.6623	38.6409	22.0208	53.838	22.7356	16.6397	55.082	45.1982	66.4358	22.4998	59.6952	29.3246	45.0548	19.2752	39.7169	40.4705	31.6028	43.2186	70.386
5.88_749.1328m/z		749.133	1	5.88172	0.540767	0	Infinity	Condition 85	Condition 149	100 - 27.8 - 1.77	583.935	0.1	40.7407	44.2771	25.0137	63.1803	42.2866	19.9316	54.822	49.0892	55.4154	39.181	42.9126	8.37491	15.6525	60.6501	46.4404	39.6107	48.3624	17.5196	21.9385	31.2714	16.3473	42.9331	18.3532	12.8003	42.3999	38.6836	51.8508	18.6181	46.8319	24.9647	34.3745	14.8196	32.537	31.0592	27.8015	32.8621	57.494
5.90_352.1377n	352.138	375.127	1	5.89553	0.30005	0	26.034	Condition 107	Condition 477	100 - 11.3	1223.17	0.01	94.0828	38.0745	50.597	51.4895	41.9448	44.6213	16.5249	88.5731	100.702	28.7394	62.5495	143.584	65.2644	57.9941	56.6901	56.0424	102.131	52.3922	32.3415	47.7447	42.5374	30.4334	29.0765	95.2067	123.756	130.985	83.2576	32.4289	53.3741	16.1738	67.2071	119.225	44.08	116.443	30.2708	75.433	27.3752
5.90_453.1175m/z		453.118	1	5.89553	0.323633	0	Infinity	Condition 65	Condition 12	100 - 0.762	116.937	0.19	3.70772	4.4935	2.97013	7.86973	5.80215	0.686545	5.03935	4.6979	4.60922	2.93477	1.99907	0	2.00713	4.01337	3.69072	2.98852	5.38594	2.17027	1.45678	2.17287	1.0515	4.00408	1.12095	1.03028	4.40661	5.53075	4.33678	2.04158	4.23541	1.55844	2.42087	2.66656	2.52695	2.51401	1.9431	1.56511	6.82532
5.90_636.1459n	636.146	601.132	1	5.89553	0.258583	0	Infinity	Condition 184	Condition 6	100 - 6.83	84.8172	0	2.64249	0.502916	1.91933	2.12366	2.57707	0	0.287117	2.66571	0.548814	0.157278	0	0	2.79036	0.331238	0.15625	0	2.13231	0.557519	0.227843	0.236586	0	0.23399	0	1.66287	4.61511	3.93147	0.786753	0	0.35043	0.0946279	0	0	0.184467	0	0.683072	0	0.145973
5.90_646.1504m/z		646.15	1	5.89553	0.402517	0	Infinity	Condition 65	Condition 12	100 - 9.88	240.953	0.03	7.08921	9.51647	3.21932	11.7635	11.1702	2.40504	11.2586	8.66045	12.9965	6.14228	4.62984	0	1.83024	13.1157	7.52048	8.51191	10.1541	2.52249	5.26595	4.86002	2.70859	7.01234	1.05164	0.760953	6.47196	8.24202	12.1179	1.81391	8.83034	2.82692	6.8554	1.68969	6.95219	4.46052	4.21116	4.92638	17.1936
5.90_646.6522m/z		646.652	1	5.89553	0.374867	0	Infinity	Condition 65	Condition 12	100 - 0.141	130.51	0.11	2.40436	3.24039	0.190308	6.37562	4.78298	1.5485	4.43566	5.63986	4.88102	2.74593	2.99778	0	1.2133	5.18041	3.3301	4.27246	5.37754	1.16285	1.58474	1.16906	0.423892	3.49196	0.68836	0	2.53631	3.77783	6.42928	0.171959	4.40011	1.19941	2.33079	0.168908	3.25178	1.53501	1.63283	1.13828	7.5118
5.90_672.6072m/z		672.607	1	5.89553	0.244767	0	Infinity	Condition 65	Condition 3	100 - 22.7	53.8713	0.03	0.199123	0.722947	0	0.734171	0.998743	0.330291	1.14756	0.765509	0.766583	0.319735	0	0	0	1.2483	1.0291	1.3604	1.17173	0	0.283013	0.364404	0	0.612019	0	0	0	0.107082	1.62075	0	0.923147	0	0.944864	0	0	0.150218	0.146545	0.374436	3.89533
5.90_713.6707m/z		713.671	1	5.89553	0.374883	0	Infinity	Condition 348	Condition 1	100 - 12.6	95.2762	0.61	0	0.263895	0	0.87661	0.650895	0	0.762536	0.771969	0.647587	0	0	0	0	1.05092	0.432119	0.165425	0.65706	0	0.236056	0	0	0	0	0	0.185834	0.158397	0.209717	0	0.202957	0.105125	0.121784	0	0.259698	0	0	0	0.926773
5.90_722.1742m/z		722.174	1	5.89553	0.647283	0	243.021	Condition 65	Condition 149	100 - 38.4 - 1.02	2405.89	0.04	172.269	160.744	104.626	243.654	171.849	86.9702	200.781	201.113	224.423	138.916	172.624	51.295	70.5526	206.834	161.821	152.271	181.986	85.5178	94.3578	115.452	67.1597	164.103	66.2789	65.0762	161.941	137.223	206.729	78.0388	176.452	84.1558	141.956	67.3129	111.251	118.943	99.1522	143.132	248.755
5.90_722.6760m/z		722.676	1	5.89553	0.726167	0	Infinity	Condition 65	Condition 252	100 - 12.9	1560.19	0.01	111.515	102.017	65.3096	155.378	112.184	52.2881	130.266	133.633	142.173	88.6977	105.626	27.5482	41.4579	137.275	96.7443	99.7902	117.993	52.824	59.2717	72.3317	42.8792	107.028	39.5136	40.3286	105.647	86.7703	134.953	45.1294	112.01	53.6826	90.6179	39.7911	72.7121	76.0096	63.5468	85.8554	165.451
5.90_733.6601m/z		733.66	1	5.89553	0.540767	0	Infinity	Condition 494	Condition 12	100 - 46.4	150.848	20.6	4.06136	5.01831	2.2671	8.09483	4.22404	1.34727	5.60475	4.22045	6.61727	5.51017	3.64453	0	1.10106	7.28042	4.70045	4.21636	4.94332	0.844953	2.03599	2.884	0.743011	5.61022	1.07258	0	3.24741	4.92531	5.46506	0.950925	4.38715	2.21088	3.90137	0.50164	0.796043	2.04011	2.55435	2.806	9.69776
5.90_743.1936m/z		743.194	1	5.89553	0.378933	0	Infinity	Condition 187	Condition 19	100 - 19.1	275.579	0.45	0.248511	3.51268	0.142699	3.49491	5.56912	0.257245	1.54924	0.648062	0.596179	0.391398	1.95722	0.900922	0.925347	0.558905	0.158873	0.758111	2.87555	2.01014	0	0.219432	0.519331	0.0974978	0	1.52892	2.63441	8.52581	0.948303	0.298419	2.72605	1.31431	2.16431	3.73412	0.0527258	1.40686	0.181922	0	0.741473
5.90_897.2239m/z		897.224	1	5.89553	0.337467	0	Infinity	Condition 424	Condition 32	100 - 60.4 - 3.22	125.92	1.58	3.01521	2.57754	0.983414	4.69694	2.81232	1.80657	0.723182	3.96092	6.66549	2.28404	1.92323	2.11985	1.38125	2.87846	1.94595	3.17357	2.70002	1.93119	2.39962	2.60747	0.692305	1.77452	0.512122	1.397	2.79617	1.4204	4.69749	0.69054	3.49604	0.188537	2.91168	0	0.732558	0.354062	1.27763	4.43033	4.26491
5.91_176.1051n	176.105	177.112	1	5.90935	0.258583	0	106.2	Condition 107	Condition 249	100 - 0.272	387.41	1.05	27.7887	10.2614	15.0097	16.8387	14.4363	13.2036	2.51865	26.6158	31.1873	8.3734	17.4415	41.4066	20.2434	18.7428	19.8639	16.4808	32.2618	15.5793	10.0586	14.4191	12.6589	7.43041	7.86389	29.1347	36.6437	25.0896	22.8023	9.15686	14.0109	3.69095	21.5725	32.6049	11.1391	33.5021	9.1781	20.0953	7.59607
5.91_247.0607m/z		247.061	1	5.90935	0.864467	0	Infinity	Condition 65	Condition 12	100 - 0.368	299.149	0.07	12.6524	12.374	5.38887	16.8224	13.8325	1.9078	11.8727	14.4871	12.2879	8.71875	6.36712	0	4.74808	13.8318	11.8941	10.9353	11.9434	4.02041	5.17479	5.31103	1.69762	8.11444	1.92192	1.60294	8.91656	12.8392	11.3382	2.94578	12.1129	4.28603	8.29098	2.09315	9.479	6.71007	5.5096	6.06089	18.0906
5.91_405.0501n	405.05	406.057	1	5.90935	0.2171	0	Infinity	Condition 107	Condition 145	100 - 24.3	242.581	0.05	15.3088	4.24456	8.71323	4.39271	4.68471	5.22795	0.324638	16.1184	17.6562	2.16553	10.8187	27.4257	11.8938	7.38062	8.50142	7.57081	19.9003	7.94521	4.01378	7.53716	7.30285	3.07442	2.04283	17.5064	26.5397	30.8667	10.2448	2.85905	6.18061	0.305811	10.5462	25.1017	8.272	22.1093	2.88531	9.70898	1.85775
5.91_437.0985m/z		437.098	1	5.90935	0.244767	0	Infinity	Condition 107	Condition 30	100 - 0.186	59.9121	0.01	3.64242	1.34254	1.2985	5.05473	1.33911	0.587936	0.308684	4.12366	4.99547	0.166306	1.77283	6.38899	3.21778	1.74956	1.42297	2.31261	5.08763	2.30647	1.04821	1.25425	1.6587	0.737401	0.368543	4.92399	5.18668	7.58011	3.57118	0.249547	1.76653	0	3.19803	5.86385	1.03576	5.22801	1.19538	3.23411	1.03245
5.91_918.2146m/z		918.215	1	5.90935	0.282167	0	Infinity	Condition 383	Condition 1	100 - 5.04	28.7986	11.55	0	0	0	0	0	0	0	0	0.499975	0	0	0	0.1513	0	0	0	0.22511	0	0	0	0	0	0	0	0	1.2146	0	0	0	0	0	0	0	0	0	0	0
5.92_345.1337m/z		345.134	1	5.92318	0.203283	0	Infinity	Condition 280	Condition 1	100	47.1071	0.48	0	0	0	0	0.380882	0	0	0	0	0	0	0.240066	0	0	0	0	0	0	0	0	0	0	0.290913	0	0	0.0969553	0	0	0	0.134782	0	0.523913	0	0	0	0.695523	0
5.92_453.0865m/z		453.086	1	5.92318	0.282167	0	Infinity	Condition 283	Condition 12	100 - 2.69	134.978	0.22	8.12508	8.38808	4.72495	12.3942	10.0655	1.95111	10.8147	9.55239	10.5797	6.75905	6.68556	0	3.92036	10.2052	7.58065	5.51245	11.1172	4.34248	3.71487	4.62118	3.15422	8.23581	3.00508	2.15784	9.54566	11.1929	10.9175	3.83038	11.4218	4.67025	6.67292	5.80244	3.83608	6.9534	5.12478	3.99051	12.5457
5.92_747.6247m/z		747.625	1	5.92318	0.836817	0	Infinity	Condition 424	Condition 12	100	164.013	0.12	0.646329	2.0506	0.647546	1.32611	1.99122	0.336193	3.06636	1.58142	1.83741	1.19094	1.78717	0	2.36723	2.22887	1.81161	0.999914	1.63308	0.157181	1.2773	1.90243	0.727193	0.370792	0	0.1556	0.220848	1.74962	1.81019	0.189255	1.39614	1.05418	1.31893	0	2.44583	0.650456	1.32341	1.68015	4.33122
5.92_748.1277m/z		748.128	1	5.92318	0.9474	0	Infinity	Condition 424	Condition 12	100	179.395	0.03	1.72553	3.15484	0.46326	2.50528	2.9854	0.539349	3.29039	2.00809	1.91127	1.88907	1.35285	0	2.80836	3.92593	2.28246	2.59213	3.01458	0.0944519	0.598696	1.28072	0.134334	1.97929	0.751347	0.711571	1.69833	2.68643	3.48319	0.502792	1.30147	1.63384	3.61417	0.348467	3.63403	1.73588	1.28788	1.63995	4.53075
5.92_889.1952m/z		889.195	1	5.92318	0.282183	0	Infinity	Condition 266	Condition 12	100 - 23.6 - 4.08	198.445	0.01	8.90573	9.80614	2.74424	18.8023	11.6727	1.84952	13.9425	12.9017	11.0289	9.6093	7.54592	0	4.83308	14.6345	9.76847	5.50983	15.6198	2.80504	3.5599	3.24354	3.17418	7.46004	1.56435	2.16817	10.2872	11.4957	14.948	2.56186	11.8072	4.09651	7.34958	3.32772	4.16857	6.27291	5.10801	2.92472	17.263
5.95_405.1739m/z		405.174	1	5.94677	0.295983	0	Infinity	Condition 137	Condition 404	100 - 5.02	470.635	0.18	5.31243	5.71604	3.5384	31.8529	7.75736	7.68566	3.84656	27.5983	10.032	3.70227	2.88126	31.2293	13.6808	13.2249	2.93965	24.4279	13.2408	8.79798	7.21649	2.28693	5.01853	1.24456	0.906426	8.37078	2.93484	12.9193	14.8587	7.14606	9.34686	2.0759	25.1092	29.7529	3.83763	12.9705	11.0447	14.6676	7.6811
5.95_427.2667m/z		427.267	1	5.94677	0.244767	0	Infinity	Condition 364	Condition 3	100	59.7361	0.03	0.658409	0.772888	0	2.38191	0	0	2.01401	0.987881	0.649893	0.431843	0.500917	0.68234	0	0.240581	0.628805	0	0	0.114279	0	0	0	1.43492	0.121971	0	3.1448	0	2.83467	0.502891	1.68149	0	0	1.50599	0	5.69474	0.233398	0.490805	1.65334
5.95_439.1033m/z		439.103	1	5.94677	0.272417	0	Infinity	Condition 487	Condition 1	100	24.4033	1.46	0	0	0	0.325145	0	0	0	0	0	0	0	0	0.445881	0	0	0	0	0	0	0	0	0	0	0	0.944855	0.127975	0.176753	0	0	0	0	0.109856	0	0	0.0506317	0	0
5.95_740.6407m/z		740.641	1	5.94677	1.05393	0	Infinity	Condition 424	Condition 12	100	151.876	5.09	0.202161	1.14616	0.207577	0.889593	1.43629	0.175954	1.05073	1.36182	0.649374	0.7953	0.289816	0	1.35766	1.38341	0.823029	0.644315	0.664705	0.304342	0.561263	0.87242	0.12355	0.81292	0.101981	0.375701	0.276372	0.470329	0.466805	0	1.32914	0.68295	1.3167	0	0.543121	0.213343	0	0.409683	1.95038
5.96_431.1895m/z		431.189	1	5.96058	0.230933	0	Infinity	Condition 277	Condition 1	100 - 3.06	118.125	0.85	0	0	0	0	0	0	0	0	0	0	0	0	0	0	0	0	0	0	0	0	0	0	0	0	0	0	0	0	0	0	0	0	0	0	0	0	0
5.99_273.1314m/z		273.131	1	5.98823	0.213067	0	Infinity	Condition 451	Condition 1	100 - 1.59	116.137	0.04	0	0	0	1.15143	0.0967746	0	0	0	0	0	0	0.293314	0	0	0	0	0	0	0	0	0	0	0	0	0	0	0	0	0	0	0	0	0	0	0	0	0
5.99_624.1862m/z		624.186	1	5.98823	0.244767	0	Infinity	Condition 216	Condition 1	100 - 25.2	1289.27	0.06	0	0	0	0	0	0	0	0	0	0	0	0	0	0	0.189134	0	0	0	0	0	0	0	0	0	0	0	0	4.97571	0	0	0	0	0	0	0	0	0
6.00_308.0915m/z		308.092	1	6.00207	0.217117	0	Infinity	Condition 216	Condition 2	100 - 4.65	320.787	1.02	0.00151456	0	0	0.00579227	0	0	0	0.0284231	0.0244707	0	0	0.00043311	0.000726908	0	0	0	0	0.000550753	0.00182476	0	0.0214851	4.22319	0	0	0	0.0020506	0.00198705	1.03528	0	0	0.0161629	0.00555936	0.242452	0.0107009	0	0.00872962	0.00111374
6.00_505.1899m/z		505.19	1	6.00207	0.254517	0	Infinity	Condition 59	Condition 1	100 - 8.84	114.56	2.38	0	0	0	0	0	0	0	0	0	0	0	0	0	0	0	0	1.3224	0	0	0	0	0	0	0	0	0	0	0	0	0	0	0	0	0	0	0	0
6.00_514.1562m/z		514.156	1	6.00207	0.2407	0	Infinity	Condition 18	Condition 1	100 - 9.92	308.528	1.28	0	0.198779	4.48788	0	0	13.5304	0	28.8833	0	0	12.4601	0	3.62596	0	40.8153	0	0	28.5826	5.63031	0	0	0	0	11.8742	0	0	0	15.0418	0	0	0	0	0	0	0	0	0
6.00_519.1117m/z		519.112	1	6.00207	0.2407	0	Infinity	Condition 252	Condition 1	100 - 7.37	188.42	1.04	0	0	1.70776	0	0	5.8402	0	13.8031	0	0	6.01002	0	0.647739	0	13.9729	0	0	17.678	2.42176	0	0	0	0	4.44221	0	0	0	5.78306	0	0	0	0	0	0	0	0	0
6.00_790.1820m/z		790.182	1	6.00207	0.365117	0	Infinity	Condition 65	Condition 12	100 - 16.9	212.536	0	4.0056	3.67158	0.867821	6.04628	3.40325	0.453046	3.88914	4.87507	4.90283	3.01624	1.59866	0	0.365845	7.17884	3.38678	2.06393	3.96078	0.83493	1.32752	2.86595	0.289185	2.38969	0.0908407	0	1.66102	3.07886	4.95291	0.165323	3.86865	0.972279	3.19243	0.198449	2.02747	1.12594	1.43176	3.30136	11.0716
6.00_857.7025m/z		857.703	1	6.00207	0.430167	0	Infinity	Condition 348	Condition 3	100 - 84.3	292.697	0.08	0.258519	0.826337	0	0	0.168848	0.246211	0.965084	0.550851	0.330566	0.129141	0.275319	0	0.116732	1.65567	0.509021	0.31342	0.304583	0	0.172435	0	0	0	0	0	0	0.15332	0.674445	0	0.818667	0	0.254951	0	0.155671	0	0	0.275448	3.68198
6.00_866.7080m/z		866.708	1	6.00207	0.9157	0	122.438	Condition 65	Condition 432	100 - 19.6 - 0.255	3960.76	0.01	264.123	225.816	150.036	343.838	234.046	127.555	268.138	297.906	331.714	196.671	238.434	73.45	86.6563	313.143	231.771	222.892	253.407	126.784	148.36	174.881	90.7681	228.452	90.747	82.3839	223.83	186.597	294.52	109.3	241.822	115.686	206.308	80.0821	160.282	158.715	142.406	217.079	374.7
6.00_877.1913m/z		877.191	1	6.00207	0.744117	0	Infinity	Condition 495	Condition 39	100 - 90.9 - 49.8 - 8.24	738.315	0.7	19.8936	25.7979	9.68336	47.942	18.8473	6.16397	28.0929	29.5406	33.0357	29.2308	25.6572	0.532259	8.79044	30.1869	23.0741	18.7203	36.4099	7.59938	11.6811	12.6702	6.84861	22.7571	5.84646	5.74739	32.3957	60.4196	35.6907	5.34912	30.4059	10.5305	20.4757	6.47752	16.9503	14.617	13.3117	15.2588	43.7695
6.00_877.6931m/z		877.693	1	6.00207	0.54075	0	Infinity	Condition 256	Condition 24	100 - 45.6 - 1.43	213.053	1.87	6.56235	9.47987	2.93525	12.8473	5.83893	2.30453	10.3921	9.59715	11.0244	5.29665	7.96778	0.277497	1.04027	12.7077	7.33739	5.9706	9.02309	1.71854	4.16485	6.54186	1.9123	8.03107	1.82037	0	5.63078	8.62707	12.5538	0.849918	7.0106	3.42043	5.97363	0.173515	2.47395	3.09061	3.20881	6.31153	17.4529
6.00_885.1792m/z		885.179	1	6.00207	0.675	0	Infinity	Condition 494	Condition 39	100 - 48.5 - 9.32 - 2.89	789.086	0.22	61.0008	57.914	32.5899	81.3619	48.0131	24.9956	68.3916	71.8924	75.1359	50.6644	57.7689	10.1674	23.4961	81.3332	57.8135	51.4496	68.9066	27.7	33.4207	42.0417	24.3606	54.1553	21.4917	17.4658	53.4859	55.3599	70.9216	22.6291	63.6031	29.5339	47.5372	18.0438	25.9054	35.4882	32.5154	52.538	94.6284
6.00_885.6816m/z		885.682	1	6.00207	0.609933	0	Infinity	Condition 494	Condition 39	100 - 15.6 - 0.344	488.515	0.73	36.4146	34.1642	17.1085	45.3043	28.6017	17.2736	40.721	38.7284	43.3041	27.9239	36.2672	4.61918	9.82318	47.768	33.5449	30.1877	39.7969	14.912	17.8202	25.771	12.6569	33.3941	11.8715	7.93727	30.9628	32.3487	42.2494	12.2721	34.5961	17.7617	28.7399	8.32344	13.6476	21.9202	20.582	32.7992	55.2297
6.00_892.6624m/z		892.662	1	6.00207	0.609933	0	Infinity	Condition 85	Condition 82	100 - 69.6 - 13 - 0.238	964.461	0.01	67.7216	64.3263	33.9917	89.6585	55.4268	29.34	75.5937	75.0224	80.4784	53.6239	67.0989	12.4575	19.07	91.72	67.6756	57.4654	69.6939	30.2107	34.2043	48.9836	24.0903	64.5816	24.3479	18.636	63.7843	56.9153	78.7324	24.4383	62.9522	37.3136	54.8405	18.3236	46.5152	41.65	37.1217	56.5934	98.5498
6.00_893.1649m/z		893.165	1	6.00207	0.568467	0	Infinity	Condition 65	Condition 106	100 - 34.2 - 3.8	841.08	0.06	59.5258	54.9309	30.5879	75.4686	45.623	26.843	67.0289	65.5495	69.4419	48.5114	56.2676	11.6387	18.1703	78.0537	62.2437	53.3215	60.7367	25.6532	30.4527	42.4382	20.8767	55.2826	20.897	15.1954	57.2938	52.1379	71.5538	20.3464	55.7429	30.515	46.7439	17.4422	43.1913	37.3775	34.0554	53.1784	84.7185
6.02_622.1708m/z		622.171	1	6.01588	0.26835	0	Infinity	Condition 216	Condition 1	100 - 25	839.45	1.18	0	0	0	0	0	0	0	0	0	0	0	0	0	0	0	0	0	0	0	0	0	0	0	0	0	0	0	2.74773	0	0	0	0	0	0	0	0	0
6.02_758.2041m/z		758.204	1	6.01588	0.554583	0	Infinity	Condition 119	Condition 47	100 - 88.9 - 2.52	1312.61	0.03	11.7749	7.6611	6.2371	15.8097	1.38393	7.93223	14.719	10.7235	28.5685	2.27505	5.11863	4.53169	4.83885	21.4041	14.2529	19.0071	10.668	13.9948	0.222358	1.41392	37.5621	9.82867	0.283784	1.69364	18.116	20.2481	30.3019	7.96631	0.151676	0.945366	16.4625	14.1161	25.5539	14.8127	5.27212	18.6948	6.07502
6.02_790.6840m/z		790.684	1	6.01588	0.3513	0	Infinity	Condition 65	Condition 3	100 - 0.539	129.605	0.09	0.797076	2.13021	0	3.25531	1.41269	0.645132	1.45752	2.44745	2.77731	0.996065	0.708372	0	0	3.73725	1.31166	1.46698	0.688532	0.285928	1.31273	1.39394	0.30404	0.819204	0	0	1.37145	2.5176	3.74345	0.197767	1.22346	0.172858	1.20766	0.197	1.90324	0.475575	1.02452	1.08173	6.68763
6.02_857.2000m/z		857.2	1	6.01588	0.744117	0	Infinity	Condition 348	Condition 6	71.2 - 100 - 12.2	669.384	0.27	2.09622	4.96047	1.08455	1.94325	0.268337	0	4.16535	8.9971	4.2062	0.704142	0.752716	0	0.246281	2.99373	0.15598	0.642991	1.72894	0.527119	1.58307	0.735777	0.236911	1.35395	0	0	0	2.61132	1.33279	0	3.92775	0.114206	0.304993	2.03701	0.883737	0.297958	2.51683	0.712707	15.6244
6.02_891.6564m/z		891.656	1	6.01588	0.933583	0	Infinity	Condition 424	Condition 12	100	231.865	0.1	1.13031	2.23602	0.62906	2.94684	1.91132	0.587368	1.7678	2.69108	2.92021	1.79086	1.96827	0	2.66247	4.25743	1.93599	1.65948	3.51529	0.170153	1.59725	1.23694	0.683357	2.51042	0.129005	0.237175	1.43211	2.806	2.24826	0.457862	1.19425	1.5136	1.99785	0	3.35177	1.18122	1.11855	2.54064	5.32926
6.02_892.1601m/z		892.16	1	6.01588	0.874217	0	Infinity	Condition 199	Condition 12	100	298.994	0.2	2.13253	4.60953	1.14105	4.70432	4.85946	1.35237	4.84997	4.04273	5.33657	3.17402	3.36909	0	4.41274	6.98494	3.14906	3.21104	4.96894	1.45592	1.44371	3.73519	1.08535	3.98931	0.54562	0.602103	3.32305	7.06518	6.52619	0.132994	4.47385	1.97347	4.08518	0.513281	5.71745	1.68735	2.48207	2.28292	8.45659
6.03_435.0934m/z		435.093	1	6.0297	0.217117	0	Infinity	Condition 487	Condition 1	100 - 69.7	256.084	0.37	0	0.281089	0	1.41349	0.0585428	0	0	0.895299	0	0	0	1.40881	0.590334	0.204795	0	0.537735	0.396304	0.183142	0.125066	0	0	0.170084	0	0	0	2.7224	0.487096	0	0	0	0.633308	1.61496	0.0816724	0.0803926	0.217605	0	0.238023
6.03_884.6728m/z		884.673	1	6.0297	1.0401	0	Infinity	Condition 424	Condition 3	100	178.624	1.89	0.467246	0.667415	0	0	1.2101	0.1876	0.638277	0.829908	0.936357	0.51178	1.06782	0	2.35099	1.37827	0.673536	0.566512	1.56243	0	0.487051	0.721357	0.129697	0.95975	0.0909921	0.165172	0.688569	2.34792	0.615237	0	0.338466	0.252594	1.15347	0	0.23046	0.193976	0.795833	0.533029	2.42231
6.04_319.0455m/z		319.046	1	6.04353	0.323633	0	Infinity	Condition 63	Condition 1	100 - 0.302	103.308	0.36	0	0	0	0	0	0	0	0	0	0.121701	0	1.25492	0	0	0	0	0	0.00437679	4.19819	0	0	0	1.40458	0	0	5.61816	0	0	0	0	0	0	0	0	0	1.68323	0
6.04_387.0717m/z		387.072	1	6.04353	0.282167	0	Infinity	Condition 83	Condition 3	100 - 3.23	105.827	0.14	0.101342	0.252123	0	1.23495	0	0	3.04353	0	0.133168	0.504407	0	0	0	2.33863	0.406612	0	0.663404	0	0	0	0	0	0	0	1.26282e-05	0	0.0039221	0	0	0	0	0	0	0	0	0	0
6.04_458.2737n	458.274	481.263	1	6.04353	0.309817	0	Infinity	Condition 107	Condition 479	100 - 11.9	1446.35	0.85	17.7734	11.4453	14.8898	23.6862	105.154	9.80004	18.2844	15.4958	15.4073	12.9307	26.3545	26.6899	6.95862	13.5368	11.8094	13.7511	14.7892	11.9819	8.00014	12.4202	9.67064	27.7663	15.2716	15.1549	15.7197	33.1866	19.0956	21.909	17.9247	9.64179	63.844	20.5231	5.36168	20.2749	46.4262	20.1316	13.7551
6.04_476.3075m/z		476.307	1	6.04353	0.282167	0	3801.28	Condition 107	Condition 245	100 - 6.81 - 0.716	1861.9	0.1	8.39159	5.47158	8.52078	13.4699	112.554	7.42769	11.3991	7.72034	8.47874	9.82846	13.2565	21.0273	4.72412	8.08178	9.40181	7.18213	8.71327	6.752	3.5091	7.74622	7.66901	22.5083	14.3737	13.4549	11.3714	9.26828	9.82501	14.8166	8.02733	6.66084	70.0086	12.6858	1.681	16.6828	50.2437	10.7979	7.09918
6.04_504.3385m/z		504.338	1	6.04353	0.217117	0	Infinity	Condition 107	Condition 1	100 - 1.34	58.9561	6.13	0	0	0	0.234543	2.44861	0	0.503543	0	0.239272	0.497759	1.3525	0.871896	0.0903383	0	0	0	0	0.534118	0.0970671	0	0.167681	0	0	0.152008	0.352554	3.42466	0	1.05504	0	0.0921071	0.179485	0.886782	0	0.359442	0	0.244706	0
6.04_861.1674m/z		861.167	1	6.04353	0.49935	0	Infinity	Condition 352	Condition 12	100 - 24.2	508.259	0.03	3.14873	4.22389	1.10155	4.86503	4.75728	0.827934	4.84625	7.63385	3.61454	6.782	4.99798	0	6.31511	7.45709	4.73274	4.20055	9.45171	1.79295	2.68271	4.05742	3.98817	4.3701	2.45487	2.52985	8.07306	11.2124	6.56471	1.07598	10.8964	4.87918	5.76527	6.22518	9.8141	9.03046	3.9899	3.8986	6.12736
6.07_756.1929m/z		756.193	1	6.07118	0.647283	0	Infinity	Condition 119	Condition 1	100 - 36.7	1340.82	0.87	0	6.03445	2.52152	0.427435	1.58049	3.5499	0	1.81069	22.3477	0	0.835567	0	0.252794	8.17764	0	19.1287	0	6.87301	0	0.2799	37.6577	2.73232	0	0	7.59034	4.39762	20.2091	6.63666	0	0	13.6477	1.46759	26.6014	2.68353	4.31219	4.59538	4.76031
6.09_169.0500m/z		169.05	1	6.085	0.23095	0	Infinity	Condition 278	Condition 17	100	44.5779	0.05	1.24564	1.30727	1.16395	0.138952	1.07781	2.41095	4.4832	1.2209	1.00377	0.965429	2.40226	2.86161	0.266172	1.18455	4.61266	0.125762	0	1.98914	3.12333	0.573977	0	2.79293	0.223	0.880473	0.433584	1.56081	2.97757	2.33915	0.265965	0.608283	0.486311	0.24194	0.998451	0	0.280532	1.42542	1.43096
6.09_288.1578n	288.158	289.165	1	6.085	0.2724	0	Infinity	Condition 54	Condition 99	100 - 4.98	333.181	0.05	4.74989	2.45851	3.03731	4.09024	2.05008	2.15079	5.90975	1.2561	34.2815	6.91036	2.39676	20.8764	2.39571	3.07192	2.35768	4.252	40.7348	1.12547	1.31437	0.595307	1.41807	15.5152	0.183864	1.4875	3.79495	4.64179	3.97373	3.15617	5.09336	1.41625	1.70986	12.9146	27.5664	1.40794	1.38564	0.61494	1.06537
6.09_438.2109n	438.211	461.2	1	6.085	0.402517	0	Infinity	Condition 280	Condition 2	100 - 19.9 - 3.33 - 0.0449	5320.11	0.04	41.4803	0	66.4319	194.664	378.737	119.194	60.1573	13.7731	21.0739	41.7505	16.3413	1.11314	0.906253	1.5961	3.24462	44.9349	22.7728	11.642	43.14	9.01984	0	31.4048	20.1261	74.1871	0	0	35.0347	188.073	70.163	0.265409	7.01121	84.5077	3.6401	21.6481	6.67534	1.99585	0
6.09_451.2181m/z		451.218	1	6.085	0.230933	0	Infinity	Condition 54	Condition 2	100 - 3.67	111.295	0.14	0.541673	0	0	0.269958	0	0	0	0.177714	10.9676	1.31172	0	5.03174	0.3219	0	0	0.299948	14.1232	0.113618	0	0	0	5.52831	0	0	0.190282	0.129677	0.165982	0.204612	0	0.0805735	0	3.58367	8.66924	0.198764	0	0	0
6.09_458.1917m/z		458.192	1	6.085	0.258583	0	Infinity	Condition 127	Condition 1	100 - 4.38	404.274	0.8	0	0	0	1.34759	14.5212	1.3953	0	0	0	0	0	0	0	0	0	0	0	0	0	0	0	0	0	0	0	0	0	1.9511	0	0	0	0	0	0	0	0	0
6.09_458.6934m/z		458.693	1	6.085	0.244767	0	Infinity	Condition 127	Condition 1	100 - 0.373	153.459	7.03	0	0	0	0	4.27943	0.121445	0	0	0	0	0	0	0	0	0	0	0	0	0	0	0	0	0	0	0	0	0	0.458295	0	0	0	0	0	0	0	0	0
6.09_477.1728m/z		477.173	1	6.085	0.296	0	Infinity	Condition 127	Condition 1	100 - 4.14	202.693	3.31	0	0	0.343916	1.6897	7.52909	1.73283	0	0	0	0	0	0	0	0	0	0	0	0	0	0	0	0	0	0	0	0	0	2.79499	0	0	0	0.172052	0	0	0	0	0
6.09_484.2758m/z		484.276	1	6.085	0.244767	0	Infinity	Condition 127	Condition 1	100 - 5.27	110.349	0.34	0	0	0	0	1.20123	0	0	0	0	0	0	0	0	0	0	0	0	0	0	0	0	0	0	0	0	0	0	0.210367	0	0	0	0	0	0	0	0	0
6.09_492.1299m/z		492.13	1	6.085	0.443983	0	Infinity	Condition 66	Condition 2	100 - 71.9 - 8.18 - 2.78	1482.39	0.01	1.88688	0	9.30126	28.4477	50.6322	15.7026	4.5725	0	0.505522	2.45259	0	0	0	0	0.0602762	4.48485	0	0.101588	3.83456	0	0	0.787353	0.396782	7.60768	0	0.172737	0.660492	32.4786	5.64363	0	0	8.6495	0	0.276174	0.114863	0	0
6.09_523.1710m/z		523.171	1	6.085	0.230933	0	Infinity	Condition 127	Condition 1	100 - 2.28	102.517	3.24	0	0	0	0.547724	2.96739	0.633981	0	0	0	0	0	0	0	0	0	0	0	0	0	0	0	0	0	0	0	0	0	1.14191	0	0	0	0	0	0	0	0	0
6.09_635.2530m/z		635.253	1	6.085	0.258583	0	Infinity	Condition 265	Condition 2	100 - 13.6	176.843	0.35	0.923546	0	0.171827	1.1432	0.12017	0.181677	1.02984	0	15.2722	2.88926	0	11.6935	0.478456	0.445599	0.179856	1.50192	20.7197	0	0.0963723	0	0.200226	8.43886	0	0	0.431552	1.1896	0.777729	0	0	0	0	6.87141	12.2785	0.138091	0.536373	0.194853	0.211414
6.09_666.1829m/z		666.183	1	6.085	0.203283	0	Infinity	Condition 412	Condition 2	100 - 22.3	109.512	0.33	0.200369	0	0	0	0	0	0	0	4.73115	0.38626	0	4.16135	0	0	0	0.161035	9.41091	0	0	0	0	1.33259	0	0	0	0.120285	0	0	0	0	0	2.14825	7.15884	0	0	0	0
6.11_144.1152n	144.115	127.112	1	6.10858	0.286233	0	Infinity	Condition 280	Condition 2	100 - 1.61	1148.61	0.08	4.87936	0	8.92111	38.1578	93.4862	19.4934	8.70448	0	0.450711	4.34957	0.183471	0	0	0	0	5.0144	2.54499	0.479039	7.89423	0.0904423	0	2.79354	1.01415	7.16752	0	0	2.36958	27.4271	10.9896	0	0	8.78585	0	0.217994	0	0	0
6.11_277.1651m/z		277.165	1	6.10858	0.24475	0	Infinity	Condition 280	Condition 1	100	81.8284	0.15	0	0	0	0.125739	5.59918	0	0	0	0	0	0	0	0	0	0	0	0	0	0	0	0	0	0	0	0	0	0	0.540092	0	0	0	0	0	0	0	0	0
6.11_299.1073m/z		299.107	1	6.10858	0.258583	0	Infinity	Condition 375	Condition 1	100 - 0.453	102.104	0.96	0	0	0	0	0	0	0	0	0	0	0	0	0	0	0	0	0	0	0	0	0	0	0	0	0	0	0	0	0	0	0.680608	0	0	0	0	0	0
6.11_307.1756m/z		307.176	1	6.10858	0.258583	0	Infinity	Condition 280	Condition 2	100 - 3.45	517.327	0.18	0.191169	0	2.36473	13.8494	38.1353	6.75058	1.70771	0	0	0.982836	0	0	0	0	0	0.938899	0.173834	0	2.2358	0	0	0	0	2.29499	0	0	0	8.99	3.2231	0	0	2.74944	0	0	0	0	0
6.11_581.2421m/z		581.242	1	6.10858	0.258583	0	Infinity	Condition 375	Condition 1	100 - 14 - 2.2	772.426	0.74	0	0	0	2.48669	0	0	0	1.14801	0.260595	0	0	4.4788	0.410608	0	0	0.367516	0	0	0	0	1.59333	0	0	0	0	0	0.310513	0	0	0	10.8582	0.644753	2.53321	0.0787438	0.911282	2.71851	0
6.11_612.1719m/z		612.172	1	6.10858	0.24475	0	Infinity	Condition 375	Condition 1	100 - 25	306.065	0.57	0	0	0	0.157822	0	0	0	0	0	0	0	0.935673	1.44382	0	0	0	0	0	0	0	0.0999948	0	0	0	0	0	0	0	0	0	3.08589	0	0.660582	0	0.147972	0	0
6.12_227.1650m/z		227.165	1	6.12242	0.444	0	Infinity	Condition 19	Condition 2	100 - 2.33	377.059	0.05	8.99176	0	1.03199	6.43414	0.317482	24.9091	0	4.93447	5.63599	20.9334	6.00073	10.6019	7.86945	6.73178	16.1259	1.67325	16.3484	11.6787	29.0371	3.1653	0.474686	5.36903	0.229673	28.0601	2.12354	10.787	11.7784	1.52331	5.13199	0.106553	16.126	0.193793	21.3968	0	6.60059	0	1.63056
6.12_387.2017m/z		387.202	1	6.12242	0.296	0	Infinity	Condition 240	Condition 2	100 - 1.45	117.271	0.27	0.193676	0	9.71814	0.607035	1.00341	0.193944	0	0	0.34102	0.213132	0	0.736795	0.052508	0.720571	1.11913	6.70049	0.0530327	0.123769	0.118844	0.148847	0	0	0	0.157271	0	0	0.171469	0	0.299617	0.353439	0	1.38631	0.135932	0	0.121555	3.50111	0
6.12_619.1284m/z		619.128	1	6.12242	0.217117	0	Infinity	Condition 133	Condition 1	100 - 4.39	131.026	0.31	0	0	0	0	0	0	0	0	0	0.166427	0	0	0.0588519	0	0	0	0	0.100095	0.989828	0	0	0	0.0855511	0.168984	0	2.60911	0	0	0	0	0	0.118973	0.0692673	0	0.359241	0	0
6.14_520.2527n	520.253	543.242	1	6.13623	0.513183	0	Infinity	Condition 482	Condition 2	100 - 6.5	375.065	0.21	3.21658	0	0.326813	0.955251	0.630299	23.1927	0	0.849156	0.813843	16.3101	1.88122	3.88525	4.15438	0.513595	8.16006	0	11.2847	13.4744	28.937	0.611555	0	1.17025	0.0876289	29.1369	0.799185	10.3176	4.44476	0	1.84369	0	11.9769	0	18.8868	0	2.77997	0	0.177614
6.14_598.1486m/z		598.149	1	6.13623	0.26835	0	Infinity	Condition 133	Condition 1	100 - 2.94	148.19	0.55	0	0	0	0	0	0	0	0	0	0.124993	0	0	0.0161121	0	0	0	0	0.366318	2.3657	0	0	0	0.161304	0	0	3.27595	0	0	0	0	0	0	0	0	0.630968	0	0.202296
6.15_85.0286m/z		85.0286	1	6.15005	0.282167	0	Infinity	Condition 359	Condition 2	100	62.3283	0.01	0.12874	0	0	2.28902	0	0	0	1.29883	0	0	0	1.31899	0.162179	0	0	0.73725	0	0.364466	0.0955669	0	0.896	0	0	0	0	0.371675	2.07183	0	0.183262	0.121466	4.47726	1.83083	0.455577	0.178706	0.468123	0.851598	0
6.15_129.0550m/z		129.055	1	6.15005	0.26835	0	Infinity	Condition 359	Condition 2	100 - 0.121	144.293	0.49	1.62276	0	0	5.92039	0.178284	0.429496	0	4.38863	0.693957	0	0	5.23303	1.36877	0	0	0.765134	0.139017	1.38489	0.989831	0.281175	2.84637	0	0	0	0.164225	1.58592	5.98156	0	1.03521	0.288831	9.92067	4.7966	1.57523	2.43423	1.97447	2.35995	0.475048
6.15_285.1338m/z		285.134	1	6.15005	0.203283	0	Infinity	Condition 27	Condition 1	100 - 0.642	177.737	1.65	0	0.964846	2.02837	5.41064	3.46165	1.01133	0.297675	2.77078	4.32049	0	1.56408	0	0	3.06404	3.50929	13.116	0.32763	0.696727	0.120214	3.19408	0.109818	1.12162	0.186153	0.708702	0.410664	0	26.9092	4.14314	0.247808	1.84573	6.78914	0.584012	3.1321	0.570823	0.45416	5.93061	0
6.15_308.1113n	308.111	309.119	1	6.15005	0.282167	0	Infinity	Condition 359	Condition 2	100 - 3.24	681.635	0.37	5.80493	0	0	21.4059	3.5583	3.14103	0.021549	16.4797	5.40604	0	0.576662	23.1877	5.15212	1.75614	0.299975	6.71968	1.8729	6.30838	3.97399	2.16365	11.5119	0	0.349032	1.55064	0.537111	5.00842	22.0126	0.794397	7.17511	3.34658	42.3948	15.957	5.97239	10.2808	7.31017	11.6415	3.47826
6.15_414.2108n	414.211	397.208	1	6.15005	0.244767	0	Infinity	Condition 268	Condition 1	100 - 2.58	208.986	0.44	0	0	0	3.23281	0	0	0	1.79548	0	0	0	1.02662	0.205635	0	0	0	0	0	0	0	0.906427	0	0	0	0	0.0956575	2.43238	0	0	0	8.53984	1.39756	0.299466	0.245748	0.319744	0.937692	0
6.15_434.2028m/z		434.203	1	6.15005	0.244767	0	Infinity	Condition 27	Condition 12	100 - 7.4	674.372	1.65	3.17064	5.68529	10.5442	24.2136	16.2749	6.8718	6.17047	13.474	24.9326	2.93667	10.8654	0	0.68161	15.3636	16.0834	47.7293	4.61734	6.01899	2.27749	14.5752	3.19388	11.064	3.04442	8.7089	5.52331	1.76715	102.387	20.8333	4.61757	9.35707	32.1485	7.77212	13.2395	8.04166	3.67057	27.0341	3.327
6.15_439.1584m/z		439.158	1	6.15005	0.23095	0	Infinity	Condition 27	Condition 67	100 - 16.1 - 0.62	706.571	0.23	3.49777	7.63327	11.9187	21.8647	10.4378	6.14797	7.24849	14.2489	22.4513	2.91222	11.374	1.15928	0.648859	14.1958	13.6726	51.6387	3.28511	8.04562	3.85116	14.6822	3.95317	18.4101	3.88687	8.98997	6.82863	8.87664	126.796	21.9732	6.30747	10.5686	30.179	12.0987	18.4689	11.362	4.35552	29.2262	3.1397
6.15_455.1314m/z		455.131	1	6.15005	0.2033	0	Infinity	Condition 165	Condition 1	100 - 0.445	35.914	3.9	0	0	0	0.313785	0.0400371	0	0	0	0.521324	0	0	0	0	0	0	1.84251	0	0.187648	0	0.198667	0	0	0	0	0	0	6.07783	0	0	0	0.53851	0	0	0	0	1.22666	0
6.15_470.0882m/z		470.088	1	6.15005	0.226883	0	Infinity	Condition 304	Condition 1	100 - 12.8	162.545	0.05	0	0.268455	0.830415	2.26782	0.635972	0.116507	0.246926	0.349781	3.07563	0	0.299565	0	0	0.726593	1.58618	11.4218	0	0.475723	0	1.86626	0	0.759096	0	0.173692	0.374768	0.188746	25.3709	2.77068	0	0.707897	5.02757	0	3.20296	0.153142	0.0857293	3.45804	0
6.16_389.2175m/z		389.217	1	6.16388	0.365117	0	Infinity	Condition 19	Condition 2	100 - 4.62	280.009	0.06	1.95081	0	0.157281	1.02187	0	15.9583	0	0.481763	0.242028	9.70397	0.266606	0.663913	3.39895	0	6.11173	0	10.5834	4.5292	21.8747	0	0	0	0	23.4251	0	5.24082	3.76993	0	0.444487	0	10.4839	0	16.196	0	1.65535	0	0
6.16_414.2339m/z		414.234	1	6.16388	0.254533	0	Infinity	Condition 359	Condition 2	100 - 4.55	215.812	0.53	0.663311	0	0	6.09993	0.191923	0	0	4.39086	0.513476	0	0	4.77321	1.737	0	0	0.871374	0	1.65989	0.930607	0.195974	3.56921	0	0	0	0	0	5.96212	0	1.06048	0.403247	14.4112	4.60703	0	2.09018	2.1442	2.82144	0.256975
6.16_419.1893m/z		419.189	1	6.16388	0.392817	0	Infinity	Condition 375	Condition 7	100 - 13.3 - 1.26	1198.97	0.03	23.4782	2.29405	0.349432	49.1116	7.46707	9.55087	0	41.3197	12.5941	0.664822	4.57669	57.648	13.6846	7.40251	4.27307	16.8719	5.66077	22.5432	13.9616	8.17683	32.1226	0.919041	2.49416	5.94758	5.73223	34.3284	63.2425	4.85808	25.5845	10.9036	84.4541	53.3038	15.4821	31.2675	22.1754	31.1928	11.5607
6.16_851.2189m/z		851.219	1	6.16388	0.7441	0	Infinity	Condition 348	Condition 12	100 - 37.3 - 4.69	2094.56	0.04	17.5729	33.1	7.96027	39.3744	27.0618	4.80948	59.2574	54.3841	15.0597	23.8536	9.80793	0	15.936	33.541	23.4989	11.1746	35.2237	9.90094	18.8318	8.81433	13.5883	25.3999	4.02375	2.01565	24.5498	20.7608	12.3553	5.58345	47.1218	16.9334	10.2068	6.53489	6.67662	15.8193	15.312	4.25841	78.4684
6.19_893.2281m/z		893.228	1	6.19153	0.485517	0	Infinity	Condition 66	Condition 12	100 - 51.6	1625.74	0.42	0.0806385	0.0785901	0.0317514	0.118792	0.0772293	0.102442	0.222017	0.0875874	0.238761	0.102405	0.0316558	0	0.0162585	0.0331069	0.138156	0.051795	0.0459279	0.0235053	0.0332183	0.0155661	0.0637961	0.0667808	0.0211385	0.12024	0.164586	0.32567	0.251497	0.17573	0.0424935	0.0735115	0.0195225	0.0867471	0.0783557	0.0270744	0.0434224	0.0323729	0.182835
6.21_765.2032m/z		765.203	1	6.20535	0.633517	0	Infinity	Condition 188	Condition 1	100 - 37 - 7.69	3314.99	0.3	0	0	19.5784	2.42027	0	0	0	0	0	0	0	0	0	0	17.0905	0	0	0	0	0	0	10.1559	0	0	0	9.5222	0.197382	145.544	0	0	0	0	0	0	0	0	0
6.22_549.1720m/z		549.172	1	6.21918	0.244767	0	Infinity	Condition 298	Condition 1	100 - 0.987	75.254	0.36	0	0	0.76828	0	0	0.620763	0	0.166865	0	0.5732	0	0	0.310164	0	1.46506	0	0	0.18405	2.93029	1.14	0	0	0.37279	0	0	5.01473	4.4705	0	1.87792	0	1.08382	0.610922	0.615695	0	0.787282	0.53095	0.743743
6.22_895.2445m/z		895.244	1	6.21918	0.813217	0	Infinity	Condition 66	Condition 1	100 - 46.4 - 11.6 - 1.87	4243.6	0.22	0	0.0913614	0.000215116	0.139675	0.0549638	0	0.000493088	0.0748255	0	0	0	0	0.0818821	0	0.267594	0	0	0.0279978	0.03769	0	0	0.0321526	0	0.0597323	0.0140189	1.82555	9.20487e-05	1.50851	0.0773858	0	0.0184179	0	0	0	0	0	0.0271306
6.23_453.3441m/z		453.344	1	6.233	0.230933	0	Infinity	Condition 495	Condition 1	100 - 2.18	119.352	141.42	0	0	0	0	0	0	0	0	0	0	0	0	0	0	0	0	0	0	0	0	0	0	0	0	0	0	0	0	0	0	0	0	2.47873	0	0	0	0
6.23_605.1660m/z		605.166	1	6.233	0.388767	0	Infinity	Condition 66	Condition 1	100 - 28.6	1029.1	0.03	0	0	0	0	0	0	0	0	0	0	0	0	0	0	0	0	0	0	0	0	0	0	0	0	0	0	0	0	0	0	0	0	0	0	0	0	0
6.23_763.1875m/z		763.188	1	6.233	0.77175	0	Infinity	Condition 188	Condition 1	100 - 32.2	1177.55	0.07	0	0	0.745797	0	0	0	0	0	0	0	0	0	0	0	0.475657	0	0	0	0	0	0	0.234253	0	0	0	0.173143	0	37.1354	0	0	0	0	0	0	0	0	0
6.25_395.0977m/z		395.098	1	6.24682	0.217183	0	Infinity	Condition 223	Condition 7	100 - 0.737	93.0006	0.33	1.23899	0.856161	0.303002	1.72681	1.05468	0.321826	0	5.23578	4.16763	0	0	0	1.47996	0.659683	0	1.44149	4.16449	0.505608	0	0.185278	0	0.55846	0.47293	2.20608	0	0	2.49333	1.05078	0.225683	0	0	0	0.408143	1.12134	0	0	0
6.28_425.0874m/z		425.087	1	6.28423	0.337533	0	Infinity	Condition 479	Condition 1	100 - 19.1	1017.68	0.11	0	0	0.404453	0	0.692003	0	0	0	0	0	0	0	13.5214	0	0	0	0	0	0	0	0	0	0	9.46043	0	0	0	0	0	0	0	0	1.05448	0	0	0	0
6.31_502.2997n	502.3	525.289	1	6.31188	0.309883	0	Infinity	Condition 107	Condition 479	100 - 11.9 - 0.182	1414.3	1.02	15.9299	9.85495	11.9794	21.7654	99.5135	9.27199	16.3374	13.5845	13.3556	10.2677	18.0591	20.8721	5.74579	10.3961	9.93156	11.4577	11.1512	9.53298	6.15303	9.76925	7.9023	22.9604	11.3421	12.1985	13.1654	28.7215	15.3726	17.5857	13.9954	6.57576	63.9689	15.5777	5.10891	17.6559	43.9483	15.3215	11.2718
6.31_520.3335m/z		520.334	1	6.31188	0.309883	0	Infinity	Condition 107	Condition 199	100 - 8.94 - 0.983	2247.73	0.07	7.54495	6.01144	7.96258	15.0361	141.58	7.67014	13.3192	8.275	7.65758	9.83805	12.36	18.4821	4.78739	10.2116	8.83102	6.90912	9.92643	5.0469	3.02587	7.90019	7.07728	23.9175	14.9465	12.7316	11.9436	8.50908	9.90233	14.5574	8.26619	6.82978	86.2837	12.5193	1.71198	14.6327	62.6061	10.1196	6.92628
6.33_362.0967m/z		362.097	1	6.3257	0.254583	0	Infinity	Condition 142	Condition 1	100 - 21.7	97.2302	0.27	0	0	0	0	2.63634	0	0.214844	0	0	0	0	0	0	0	0	0	0	0	0	0	0	0	0	0	0	0	0	0	0	0	0	0	0	0	0	0	0
6.34_126.1047n	126.105	127.112	1	6.33952	0.22695	0	Infinity	Condition 126	Condition 2	100 - 3.47	993.405	0.05	0.768361	0	0	2.81273	55.2576	0	0	0	0	0	0	0	0	0	0	0.0863914	0	0	0.181517	0	0	0	0	0	0	0	0	0	1.20785	0	0	0	0	0	0	0	0
6.34_291.1806m/z		291.181	1	6.33952	0.213117	0	Infinity	Condition 141	Condition 1	100	50.5669	0.15	0	0	0	0	1.49319	0	0	0	0	0	0	0	0	0	0	0	0	0	0	0	0	0	0	0	0	0	0	0	0	0	0	0	0	0	0	0	0
6.34_306.1684n	306.168	329.158	1	6.33952	0.337533	0	Infinity	Condition 126	Condition 2	100 - 13.8 - 1.39 - 0.0289	6461.37	0.07	35.7064	0	1.08611	48.5254	372.103	9.13814	17.6933	0.152724	0.810929	6.64996	9.12411	1.826	0	0.484105	0.977003	7.53125	7.52065	3.65201	7.89305	0.332004	0	7.98192	6.85988	7.10999	0	0	0.637997	9.56311	20.5097	0	0	3.01331	0	9.43152	0	0	0
6.34_326.1490m/z		326.149	1	6.33952	0.240767	0	Infinity	Condition 142	Condition 1	100 - 6.33	1057.7	1.46	0	0	0	0	36.2575	0	0	0	0	0	0	0	0	0	0	0	0	0	0	0	0	0	0	0	0	0	0	0	0	0	0	0	0	0	0	0	0
6.34_326.6507m/z		326.651	1	6.33952	0.226933	0	Infinity	Condition 142	Condition 1	100 - 1.44	321.099	11.03	0	0	0	0	11.3281	0	0	0	0	0	0	0	0	0	0	0	0	0	0	0	0	0	0	0	0	0	0	0	0	0	0	0	0	0	0	0	0
6.34_331.1350m/z		331.135	1	6.33952	0.2684	0	Infinity	Condition 142	Condition 2	100 - 3.8	139.535	18.37	0.183021	0	0	0.368311	3.03377	0	0	0	0	0	0	0	0	0	0	0	0	0	0	0	0	0	0	0	0	0	0	0	0	0	0	0	0	0	0	0	0
6.34_345.1297m/z		345.13	1	6.33952	0.213117	0	Infinity	Condition 142	Condition 2	100 - 3.94	170.962	1.33	0.290889	0	0	0.153287	6.05586	0	0	0	0	0	0	0	0	0	0	0	0	0	0	0	0	0	0	0	0	0	0	0	0	0	0	0	0	0	0	0	0
6.34_360.0872m/z		360.087	1	6.33952	0.526983	0	Infinity	Condition 142	Condition 2	100 - 51.2	992.144	0.26	10.3399	0	0.504077	19.6871	73.5453	2.79447	8.49615	0	0	0.954621	0.584155	0	0	0	0	1.1421	1.04938	0.445833	2.12107	0	0	1.01791	0.423212	0.565341	0	0	0	5.64436	5.46811	0	0	1.15496	0	1.3167	0	0	0
6.34_391.1276m/z		391.128	1	6.33952	0.240767	0	Infinity	Condition 142	Condition 2	100 - 2.86	165.717	1.24	1.0899	0	0.0854489	0.795222	8.62267	0.00715127	0.262345	0.0315291	0	0.0494616	0.459871	0	0.00129197	0.16153	0.28837	0.00669183	0.00365312	0.0369994	0	0	0	0.0305469	0	0.0648908	0	0	0.0475089	0	0	0	0	0.000287742	0.0187965	0.0550093	0	0.348466	0
6.34_475.2158m/z		475.216	1	6.33952	0.240767	0	Infinity	Condition 141	Condition 1	100 - 6.7	182.126	0.23	0	0	0	0	6.34584	0.161294	0	0	0	0	0	0	0	0	0	0	0	0	0	0	0	0	0	0	0	0	0	0	1.5679	0	0	0.202668	0	0	0	0	0
6.34_612.3362n	612.336	613.343	1	6.33952	0.226933	0	Infinity	Condition 126	Condition 1	100 - 28.3	1660.55	1.18	0	0	0	0	66.0911	0	0	0	0	0	0	0	0	0	0	0	0	0	0	0	0	0	0	0	0	0	0	0	0	0	0	0	0	0	0	0	0
6.34_666.2554m/z		666.255	1	6.33952	0.226933	0	Infinity	Condition 126	Condition 1	100 - 42.8 - 9.2	1740.65	1.51	0	0	0	0	60.5603	0	0	0	0	0	0	0	0	0	0	0	0	0	0	0	0	0	0	0	0	0	0	0	0	0	0	0	0	0	0	0	0
6.35_341.0879m/z		341.088	1	6.35335	0.240767	0	Infinity	Condition 66	Condition 1	100 - 9.65	322.302	0.15	0	0	0	0	0	0	0	0	0	0	0	0	0	0	0	0	0	0	0	0	0	0	0	0	0	0	0	0	0	0	0	0	0	0	0	0	0
6.37_493.1371m/z		493.137	1	6.36723	0.35135	0	Infinity	Condition 66	Condition 6	100 - 19.7	1244.32	0.13	0.0578497	0.0350064	0.0186514	0.181879	0.259526	0	0.369607	0.0498263	0.433638	0.187814	0	0	0	0.198708	0.0357126	0	0.179768	0	0	0	0	0.0349952	0.00452048	0	0.263097	0.287167	0.359874	0.0243631	0.186901	0.0348748	0.121782	0.0347213	0.149457	0.267714	0.0127094	0	0.119319
6.37_881.2278m/z		881.228	1	6.36723	0.44405	0	Infinity	Condition 495	Condition 12	100 - 26.8 - 1.9	742.146	0.51	1.75338	4.98198	1.25381	48.7413	3.85739	0.362402	19.694	6.84797	19.6625	21.5837	21.032	0	2.54863	6.88554	9.29885	1.30939	22.8801	1.8583	2.68695	2.09462	0.450627	6.73072	5.02018	5.65961	28.9165	37.5627	21.6134	0.240998	18.4698	7.4102	3.76201	4.7292	5.89887	7.51418	2.00319	5.68906	8.48263
6.38_434.2027m/z		434.203	1	6.38105	0.24075	0	Infinity	Condition 27	Condition 10	100 - 7.04	543.037	0.49	2.35472	8.5156	4.73341	46.1311	20.6986	1.81932	6.24124	6.50491	20.1043	0	19.3616	0.577108	2.83418	16.3364	13.577	43.8522	13.9758	14.9168	2.63972	8.79085	7.59923	18.73	2.68931	16.9933	19.9723	3.09117	81.027	12.7087	4.64486	12.736	13.7438	3.98165	6.98309	10.0963	2.77131	46.9907	0.898676
6.38_439.1581m/z		439.158	1	6.38105	0.254583	0	Infinity	Condition 359	Condition 83	100 - 10.5	473.952	0.1	2.3159	10.7813	5.85869	43.6388	15.4926	1.75199	6.38279	5.68856	21.3119	0.148858	23.6561	0.529139	2.67727	13.2594	11.802	49.5404	13.3715	15.9363	3.00556	8.41973	8.32834	21.3601	1.45167	16.8469	21.7474	16.193	83.766	12.5477	7.13887	12.3813	12.6981	5.53541	10.0012	12.48	2.79438	47.1353	0.846037
6.41_225.1490m/z		225.149	1	6.4087	0.20335	0	Infinity	Condition 19	Condition 1	100	68.7174	0.93	0	0	0	0	0	5.19972	0	0	0	0	0	0	0	0	0	0	0.929697	0	5.3544	0	0	0	0	4.72623	0	0	0	0	0	0	0	0	0	0	0	0	0
6.42_516.2380m/z		516.238	1	6.42252	0.365167	0	Infinity	Condition 231	Condition 25	100 - 22.3 - 2.99	966.761	0.04	32.475	1.98258	22.7309	6.5927	9.51083	46.461	39.6761	25.6209	8.38322	6.28759	21.9799	175.814	5.36942	56.1703	41.0663	0.591853	7.89479	12.5441	7.44658	11.9935	5.50984	19.0472	46.1747	2.99829	0	6.35173	11.0443	104.278	4.98261	14.0033	9.46769	8.2679	19.3455	36.4033	6.56744	68.8315	5.68947
6.42_557.2572m/z		557.257	1	6.42252	0.20335	0	Infinity	Condition 410	Condition 1	100 - 3.56	84.5493	0.69	0	0	0	0	0	0	0	0	0	0	0	0	0	0	0	0.10161	0	0	0	0	0	0	0	0	0	0	0	0	0.121052	0	0.53321	0.172801	0	0	0	0	0
6.42_593.1650m/z		593.165	1	6.42252	0.313933	0	Infinity	Condition 487	Condition 6	100 - 12	368.829	0.15	1.53844	1.1487	2.08056	9.32421	0.191768	0	0.962115	3.1523	3.38266	2.53675	1.43889	0	5.39307	0.135035	0.120977	0.0779648	5.83289	0.119917	0.170886	0	0.471044	0.299913	3.13637	7.33452	18.7278	12.3773	0.435841	0.582672	0.208677	0.106717	0	3.25541	1.45069	1.56882	0.0762126	0	0.920109
6.45_535.2745m/z		535.274	1	6.44612	0.231	0	Infinity	Condition 410	Condition 1	100 - 8.23	205.247	0.71	0	0	2.13129	0.106424	3.49151	0	0.366527	0	0.621844	0.93384	0	4.26239	0	0	0	1.98937	0	0.225967	0	0	0	0	0	0	0	0	0	0	0.256132	0.103057	1.09562	0	0	0	0	0	0
6.46_325.5595m/z		325.56	1	6.45993	0.282233	0	Infinity	Condition 300	Condition 1	100	59.6186	2.92	0	0	0	0	0	0.370751	0	0	1.11501	0	0	0	0	0	0	0	0	0	1.51925	0	0.0766035	0	0	0	0	3.16581	0	0	0	0	0	0	0	0	0.255015	0	0.484775
6.46_390.0684m/z		390.068	1	6.45993	0.203283	0	Infinity	Condition 415	Condition 1	100	24.9144	0.59	0	0.10654	0.195491	0.938242	0	0	1.43601	0	0	0	0	0	0.0659502	0.214419	0.560671	0	0	0	0	0	0	0	0	0	0	0	0.155815	0	0	0	0	0	0	0.176469	0	0.665327	0
6.46_589.1344m/z		589.134	1	6.45993	0.272467	0	Infinity	Condition 363	Condition 12	100 - 7.06	81.9049	0.11	2.99313	1.25972	2.39481	7.43262	0.269101	0.320109	6.82065	1.57977	0.473368	1.34588	1.82591	0	1.48949	2.7874	4.37738	0	1.12644	0.76843	0	0.110063	0	1.32002	0	1.33843	1.88559	2.47764	2.63935	0.204143	0	0.22754	0	0.67858	0	2.0481	0	2.3939	0.305447
6.46_610.1542n	610.154	611.161	1	6.45993	0.5644	0	Infinity	Condition 146	Condition 55	100 - 30.4 - 7.03 - 0.621 - 0.0159	10414.4	0.04	355.454	19.5067	197.868	133.144	139.881	288.141	71.7372	79.0695	529.441	225.992	58.7817	149.52	75.7177	27.3441	155.844	50.5199	37.1415	65.9668	497.767	32.296	152.914	79.7332	38.3268	145.231	28.9913	610.584	368.566	64.3648	25.5441	30.0814	195.899	88.9535	111.231	34.978	203.602	48.2268	386.834
6.46_630.1348m/z		630.135	1	6.45993	0.282233	0	Infinity	Condition 146	Condition 1	100	164.698	0.25	0	0	0	0	0	0.168316	0	0	0.853118	0	0	0	0	0	0	0	0	0	2.6851	0	0	0	0	0	0	4.94223	0	0	0	0	0	0	0	0	0	0	0.199804
6.46_630.6366m/z		630.637	1	6.45993	0.282233	0	Infinity	Condition 146	Condition 1	100 - 3.77	96.885	5.65	0	0	0	0	0	0	0	0	0	0	0	0	0	0	0	0	0	0	1.19772	0	0	0	0	0	0	1.69184	0	0	0	0	0	0	0	0	0	0	0
6.46_741.1820m/z		741.182	1	6.45993	0.337533	0	Infinity	Condition 139	Condition 12	100 - 37.4 - 7.5 - 0.0905	736.615	0.04	59.25	24.7612	36.6036	99.816	17.1661	24.8035	99.9153	28.4896	19.059	25.5668	41.268	0	21.2885	76.4169	78.5555	13.2349	21.7275	27.7342	1.36378	17.975	1.55653	41.8576	9.04857	22.9371	9.41202	7.86363	40.4219	15.6959	5.11276	14.8557	15.4468	17.8587	7.53521	35.0468	3.73978	68.2041	16.4129
6.47_325.0579m/z		325.058	1	6.47377	0.309883	0	Infinity	Condition 300	Condition 2	100 - 1.34	218.097	0.25	4.55913	0	2.24072	0.268419	0	5.15156	0	0	9.72804	2.39971	0	0.285946	0.544525	0	1.29489	0.148848	0	0.32981	9.43371	0	2.48693	0.138327	0	0.671144	0	15.8133	5.07854	0	0	0	2.41767	1.46823	0.574602	0	3.26359	0	7.16467
6.47_453.0850m/z		453.085	1	6.47377	0.2033	0	Infinity	Condition 283	Condition 6	100 - 0.268	45.5736	0.63	0.397787	0.867588	0.577395	1.16868	0.617616	0	1.26423	1.26399	0.316529	0.271677	0.40142	0	0.2527	1.03887	0.45187	0.245259	1.1518	0.306388	0.0781375	0	0	1.08936	0	0	1.10916	1.45529	0.238582	0	1.46098	0	0.494515	0.199392	0	0	0.384148	0.0347919	1.62806
6.47_664.0729m/z		664.073	1	6.47377	0.309883	0	Infinity	Condition 300	Condition 2	100 - 40.5 - 2.3	131.399	0.05	0.187555	0	0	0	0	0.242503	0	0	1.62168	0	0	0	0	0	0	0	0	0	3.20501	0	0.207599	0	0	0	0	5.72199	0.266414	0	0	0	0.214072	0	0	0	0.457185	0	0.395657
6.49_372.2103m/z		372.21	1	6.48758	0.2407	0	Infinity	Condition 189	Condition 1	100 - 4.04	86.7362	0.43	0	0	0.342221	0	6.05675	0.898211	0	0	0	0	0	0	0	0	0	0	0	5.11204	0	0	0	0	0	0	0	0	0	0	0	0	0	0	0	0	0	0	0
6.49_715.1669m/z		715.167	1	6.48758	0.282233	0	Infinity	Condition 65	Condition 6	100 - 13 - 0.107	142.61	0.13	1.94293	2.15203	0.389879	2.58277	1.96632	0	2.19284	1.80008	1.16992	0.67257	0.498142	0	0.644645	1.14358	1.1223	0.577804	2.80713	0.281672	0.569699	0	0.0775411	1.78439	0.182577	0	1.3624	2.64802	1.74638	0	0.818802	0	1.0115	0.139834	0.54422	0.641757	0.897174	0.281891	4.30879
6.50_324.0500m/z		324.05	1	6.5014	0.254533	0	Infinity	Condition 401	Condition 1	100	28.4854	24.09	0	0	0	0	0	0	0	0	0	0	0	0	0	0	0	0	0	0	0.150295	0	0	0	0	0	0	1.32257	0	0	0	0	0	0	0	0	0	0	0
6.50_532.2526n	532.253	533.26	1	6.5014	0.282167	0	Infinity	Condition 189	Condition 2	100 - 15.9	558.532	0.1	3.49307	0	7.64137	0.394193	41.3639	15.1902	0	0	0	0.278928	1.18669	0.260393	0.097933	0	0	6.82663	1.18499	34.62	6.14393	0	0	0.416685	0	1.48814	0	0	0	0.499618	0	0	0	0	0	0	0	0	0
6.50_626.1724m/z		626.172	1	6.5014	0.26835	0	Infinity	Condition 62	Condition 2	100 - 14.2	188.501	1.11	1.41156	0	1.23498	0	0.490546	3.35842	0	0	6.74108	2.51796	0	0	0.0493884	0	0	0	0	0	8.21995	0	1.72607	0	0	0	0	2.03655	2.76096	0	0	0	1.13679	0	0	0	2.66376	0	2.34364
6.50_631.1286m/z		631.129	1	6.5014	0.3237	0	Infinity	Condition 401	Condition 2	100 - 16.4	407.195	0.15	6.10368	0	2.54471	0.283804	0	5.38927	0	0	10.4845	3.00965	0	0.487671	0.300649	0	0.705904	0	0	0.168634	13.3717	0	3.2833	0.164408	0	1.23995	0	22.2886	7.03391	0	0	0	2.24624	1.6477	0.238525	0	4.55472	0	4.59979
6.52_211.1333m/z		211.133	1	6.51523	0.213067	0	Infinity	Condition 115	Condition 1	100 - 0.508	172.5	2.87	0	0	6.04721	2.68911	9.92708	6.69746	0	0	0	0	0.514104	0	0.74987	0.727417	0	9.80902	0.16191	8.22941	0	0	0	0	0	5.96806	0	0	0	0.667129	0	0.928837	0	0	0	1.05695	0	0	0
6.52_369.1524m/z		369.152	1	6.51523	0.254517	0	Infinity	Condition 429	Condition 12	100 - 0.576	114.995	1.32	0.0401884	0.0154751	0.870773	0.0119563	0.167583	4.50309	0.00368846	0.00582669	0.0320513	0.0206688	0.00804199	0	0	0.0125267	0.0155883	1.37253	0.0266519	4.2937	0.0032414	0.0107842	0.00186995	0.0057162	0	0.0244064	0.0230395	0.00391666	0.0521377	0.00655549	0	0.0390521	0.00138292	0.000181899	0.0077445	0	0	0.00607963	0
6.53_413.1794m/z		413.179	1	6.52905	0.365117	0	Infinity	Condition 61	Condition 21	100 - 10.6 - 0.922	675.57	0.2	5.89139	1.98317	24.454	14.2179	33.6786	24.6744	0.593746	0.112888	2.55975	5.36894	13.8232	8.0251	9.21457	7.03614	1.11315	36.5966	3.97741	32.9316	4.00933	4.54889	0	0	1.25799	20.1723	0.0621199	0.993644	1.61794	7.74296	4.13874	4.57876	2.23454	2.3337	0.163635	8.57031	0	1.22424	0.660786
6.54_309.1186m/z		309.119	1	6.54288	0.240717	0	Infinity	Condition 27	Condition 1	100 - 0.14	100.587	0.36	0	0	0	5.08454	0	0	0	0	4.7747	0	0.747188	0.098251	0	0.246092	2.0177	0.352586	0	1.46903	0.197531	2.09382	0.892249	1.76121	0	0.119999	0.896691	1.36479	15.9664	0.143412	0.262385	4.98209	4.0171	0	3.12598	0.661045	0	14.0533	2.51657
6.54_453.1734m/z		453.173	1	6.54288	0.230933	0	Infinity	Condition 27	Condition 1	100 - 8.08	247.462	0.12	0	0.411144	0	16.0919	0.262757	0	0	0.632789	10.8186	0.147138	8.06263	0	0	1.99676	6.56575	3.16657	0	3.78003	0.00559223	8.75072	4.67024	7.37718	0.264811	1.59017	5.00121	6.6064	44.0711	0.422829	2.82739	12.859	8.66199	0	7.83472	4.24606	0.120537	36.569	4.67735
6.54_546.3259n	546.326	569.315	1	6.54288	0.26835	0	Infinity	Condition 107	Condition 479	100 - 10.1 - 0.105	1319.97	0.02	12.0346	7.57878	8.59813	17.5615	106.651	5.9764	10.7216	8.51339	9.39865	7.65557	13.477	14.4812	3.85085	8.38634	6.97517	8.28277	8.08989	7.16174	4.72555	7.46959	5.30555	18.1598	9.35381	6.9902	10.2338	21.5489	11.7516	10.5899	10.0705	5.32817	62.1656	9.92626	3.94765	10.914	40.3179	9.94659	8.08265
[truncated: 909 more rows]
[truncated: 444 more columns]

## Sheet: Table S2b
Supplementary Table S2b. Standard curve for CCS values established using reference standards mix on Synapt HDMS LC-MS.
[truncated: 22 more rows]

[truncated: 4 more sheets: Table S3, Table S4, Table S5, Table S6]
